# Supplementary material for: Mechanisms of Pseudomonas aeruginosa resistance to type VI secretion system attacks
Source: Nat Commun. 2025 Nov 28;16:10744. doi: 10.1038/s41467-025-65777-x (PMC12663445; doi:10.1038/s41467-025-65777-x)
Supplement: Supplementary file 3 — Supplementary Data 1 [file 41467_2025_65777_MOESM3_ESM.xlsx]

## Sheet: dGacA-LB vs PAO1-LB
Supplementary Data 1. Proteomics summary with log2FC, q values and unique peptides detected in the comparison P. aeruginosa ΔgacA versus wild-type. Statistics were calculated using linear mixed-effects models with the MSstats package with default settings.
PG.ProteinGroups	GeneName	PG.FASTAHeader	uniquePeptideCount	SmplWithMore50missing	PG.Cscore	log2FC_PAO1-dGacA-LB vs PAO1-wt-LB	pvalue_PAO1-dGacA-LB vs PAO1-wt-LB	qvalue_PAO1-dGacA-LB vs PAO1-wt-LB
E1JGJ8	prfB	>tr|E1JGJ8|E1JGJ8_PSEAE Peptide chain release factor 2 OS=Pseudomonas aeruginosa (strain ATCC 15692 / DSM 22644 / CIP 104116 / JCM 14847 / LMG 12228 / 1C / PRS 101 / PAO1) OX=208964 GN=prfB PE=3 SV=1	23	2 of 27	54.1724	0.111117	0.512764	0.997754
G3XCT5	pilK	>tr|G3XCT5|G3XCT5_PSEAE Protein-glutamate O-methyltransferase OS=Pseudomonas aeruginosa (strain ATCC 15692 / DSM 22644 / CIP 104116 / JCM 14847 / LMG 12228 / 1C / PRS 101 / PAO1) OX=208964 GN=pilK PE=4 SV=1	10	4 of 27	55.0379	0.11562	0.770274	0.997754
G3XCT6	PA1458	>tr|G3XCT6|G3XCT6_PSEAE Histidine kinase OS=Pseudomonas aeruginosa (strain ATCC 15692 / DSM 22644 / CIP 104116 / JCM 14847 / LMG 12228 / 1C / PRS 101 / PAO1) OX=208964 GN=PA1458 PE=4 SV=1	27	0 of 27	52.8004	0.0544844	0.702638	0.997754
G3XCT7	ampG	>tr|G3XCT7|G3XCT7_PSEAE AmpG OS=Pseudomonas aeruginosa (strain ATCC 15692 / DSM 22644 / CIP 104116 / JCM 14847 / LMG 12228 / 1C / PRS 101 / PAO1) OX=208964 GN=ampG PE=4 SV=1	5	3 of 27	42.171	-0.104285	0.71476	0.997754
G3XCT9	PA0616	>tr|G3XCT9|G3XCT9_PSEAE Phage_base_V domain-containing protein OS=Pseudomonas aeruginosa (strain ATCC 15692 / DSM 22644 / CIP 104116 / JCM 14847 / LMG 12228 / 1C / PRS 101 / PAO1) OX=208964 GN=PA0616 PE=4 SV=1	5	15 of 22	50.0903	-0.0729598	0.923823	0.997754
G3XCU2	argR	>sp|G3XCU2|ARGR_PSEAE HTH-type transcriptional regulator ArgR OS=Pseudomonas aeruginosa (strain ATCC 15692 / DSM 22644 / CIP 104116 / JCM 14847 / LMG 12228 / 1C / PRS 101 / PAO1) OX=208964 GN=argR PE=4 SV=1	18	3 of 27	52.7474	0.0191698	0.936876	0.997754
G3XCU3	wbpX	>tr|G3XCU3|G3XCU3_PSEAE Glycosyltransferase WbpX OS=Pseudomonas aeruginosa (strain ATCC 15692 / DSM 22644 / CIP 104116 / JCM 14847 / LMG 12228 / 1C / PRS 101 / PAO1) OX=208964 GN=wbpX PE=4 SV=1	14	0 of 27	55.5526	-0.153552	0.310355	0.997754
G3XCU6	cysB	>tr|G3XCU6|G3XCU6_PSEAE Transcriptional regulator CysB OS=Pseudomonas aeruginosa (strain ATCC 15692 / DSM 22644 / CIP 104116 / JCM 14847 / LMG 12228 / 1C / PRS 101 / PAO1) OX=208964 GN=cysB PE=3 SV=1	21	0 of 27	51.1654	0.0364319	0.865911	0.997754
G3XCU7	PA2949	>tr|G3XCU7|G3XCU7_PSEAE Probable lipase OS=Pseudomonas aeruginosa (strain ATCC 15692 / DSM 22644 / CIP 104116 / JCM 14847 / LMG 12228 / 1C / PRS 101 / PAO1) OX=208964 GN=PA2949 PE=4 SV=1	9	3 of 27	58.3444	-0.0204923	0.952225	0.997754
G3XCU8	PA0628	>tr|G3XCU8|G3XCU8_PSEAE Uncharacterized protein OS=Pseudomonas aeruginosa (strain ATCC 15692 / DSM 22644 / CIP 104116 / JCM 14847 / LMG 12228 / 1C / PRS 101 / PAO1) OX=208964 GN=PA0628 PE=1 SV=1	12	18 of 27	50.6978	-0.322885	0.532932	0.997754
G3XCU9	PA2020	>tr|G3XCU9|G3XCU9_PSEAE Probable transcriptional regulator OS=Pseudomonas aeruginosa (strain ATCC 15692 / DSM 22644 / CIP 104116 / JCM 14847 / LMG 12228 / 1C / PRS 101 / PAO1) OX=208964 GN=PA2020 PE=4 SV=1	10	1 of 27	51.4589	-0.190987	0.401586	0.997754
G3XCV0	fleQ	>sp|G3XCV0|FLEQ_PSEAE Transcriptional regulator FleQ OS=Pseudomonas aeruginosa (strain ATCC 15692 / DSM 22644 / CIP 104116 / JCM 14847 / LMG 12228 / 1C / PRS 101 / PAO1) OX=208964 GN=fleQ PE=1 SV=1	31	0 of 27	56.5396	-0.111089	0.400176	0.997754
G3XCV1	pvdS	>tr|G3XCV1|G3XCV1_PSEAE Sigma factor PvdS OS=Pseudomonas aeruginosa (strain ATCC 15692 / DSM 22644 / CIP 104116 / JCM 14847 / LMG 12228 / 1C / PRS 101 / PAO1) OX=208964 GN=pvdS PE=3 SV=1	5	8 of 23	52.8634	0.684078	0.143181	0.942583
G3XCV2	pchE	>tr|G3XCV2|G3XCV2_PSEAE Dihydroaeruginoic acid synthetase OS=Pseudomonas aeruginosa (strain ATCC 15692 / DSM 22644 / CIP 104116 / JCM 14847 / LMG 12228 / 1C / PRS 101 / PAO1) OX=208964 GN=pchE PE=4 SV=1	44	3 of 27	54.6544	-2.27089	0.051966	0.528309
G3XCV3	PA2794	>tr|G3XCV3|G3XCV3_PSEAE Pseudaminidase OS=Pseudomonas aeruginosa (strain ATCC 15692 / DSM 22644 / CIP 104116 / JCM 14847 / LMG 12228 / 1C / PRS 101 / PAO1) OX=208964 GN=PA2794 PE=4 SV=1	14	9 of 27	54.4198	-0.303043	0.424689	0.997754
G3XCV4;Q820A5	phzG1	>tr|G3XCV4|G3XCV4_PSEAE Probable pyridoxamine 5'-phosphate oxidase OS=Pseudomonas aeruginosa (strain ATCC 15692 / DSM 22644 / CIP 104116 / JCM 14847 / LMG 12228 / 1C / PRS 101 / PAO1) OX=208964 GN=phzG1 PE=3 SV=1;>tr|Q820A5|Q820A5_PSEAE Probable pyridoxamine 5'-phosphate oxidase OS=Pseudomonas aeruginosa (strain ATCC 15692 / DSM 22644 / CIP 104116 / JCM 14847 / LMG 12228 / 1C / PRS 101 / PAO1) OX…	15	0 of 27	53.6287	-0.432771	0.0489391	0.50875
G3XCV5	phaC1	>tr|G3XCV5|G3XCV5_PSEAE Poly(3-hydroxyalkanoic acid) synthase 1 OS=Pseudomonas aeruginosa (strain ATCC 15692 / DSM 22644 / CIP 104116 / JCM 14847 / LMG 12228 / 1C / PRS 101 / PAO1) OX=208964 GN=phaC1 PE=4 SV=1	25	0 of 27	53.0907	-0.481944	0.0356769	0.421578
G3XCV6	cmpX	>tr|G3XCV6|G3XCV6_PSEAE Conserved cytoplasmic membrane protein, CmpX protein OS=Pseudomonas aeruginosa (strain ATCC 15692 / DSM 22644 / CIP 104116 / JCM 14847 / LMG 12228 / 1C / PRS 101 / PAO1) OX=208964 GN=cmpX PE=4 SV=1	9	0 of 27	52.3255	0.137269	0.538142	0.997754
G3XCV7	pbpA	>tr|G3XCV7|G3XCV7_PSEAE Peptidoglycan D,D-transpeptidase MrdA OS=Pseudomonas aeruginosa (strain ATCC 15692 / DSM 22644 / CIP 104116 / JCM 14847 / LMG 12228 / 1C / PRS 101 / PAO1) OX=208964 GN=pbpA PE=1 SV=1	28	5 of 27	55.7817	0.050388	0.884766	0.997754
G3XCW2	PA2018	>tr|G3XCW2|G3XCW2_PSEAE Efflux pump membrane transporter OS=Pseudomonas aeruginosa (strain ATCC 15692 / DSM 22644 / CIP 104116 / JCM 14847 / LMG 12228 / 1C / PRS 101 / PAO1) OX=208964 GN=PA2018 PE=3 SV=1	32	4 of 27	59.2527	-0.187095	0.411261	0.997754
G3XCW3	wzy	>tr|G3XCW3|G3XCW3_PSEAE B-band O-antigen polymerase OS=Pseudomonas aeruginosa (strain ATCC 15692 / DSM 22644 / CIP 104116 / JCM 14847 / LMG 12228 / 1C / PRS 101 / PAO1) OX=208964 GN=wzy PE=4 SV=1	2	5 of 27	44.6836	-0.144941	0.470084	0.997754
Q9HUY5	mgtA	>tr|Q9HUY5|Q9HUY5_PSEAE Magnesium-transporting ATPase, P-type 1 OS=Pseudomonas aeruginosa (strain ATCC 15692 / DSM 22644 / CIP 104116 / JCM 14847 / LMG 12228 / 1C / PRS 101 / PAO1) OX=208964 GN=mgtA PE=3 SV=1	31	14 of 27	54.4237	6.13746	4.82632e-05	0.00233154
G3XCW6	dnr	>tr|G3XCW6|G3XCW6_PSEAE Transcriptional regulator Dnr OS=Pseudomonas aeruginosa (strain ATCC 15692 / DSM 22644 / CIP 104116 / JCM 14847 / LMG 12228 / 1C / PRS 101 / PAO1) OX=208964 GN=dnr PE=4 SV=1	8	10 of 27	50.1452	0.378236	0.519004	0.997754
G3XCW7	PA1462	>tr|G3XCW7|G3XCW7_PSEAE Probable plasmid partitioning protein OS=Pseudomonas aeruginosa (strain ATCC 15692 / DSM 22644 / CIP 104116 / JCM 14847 / LMG 12228 / 1C / PRS 101 / PAO1) OX=208964 GN=PA1462 PE=4 SV=1	11	9 of 27	54.2818	0.154996	0.719125	0.997754
G3XCW8	cioA	>tr|G3XCW8|G3XCW8_PSEAE Cyanide insensitive terminal oxidase OS=Pseudomonas aeruginosa (strain ATCC 15692 / DSM 22644 / CIP 104116 / JCM 14847 / LMG 12228 / 1C / PRS 101 / PAO1) OX=208964 GN=cioA PE=3 SV=1	7	4 of 27	51.2272	-0.620087	0.0743804	0.663967
G3XCX0	PA3789	>tr|G3XCX0|G3XCX0_PSEAE PepSY domain-containing protein OS=Pseudomonas aeruginosa (strain ATCC 15692 / DSM 22644 / CIP 104116 / JCM 14847 / LMG 12228 / 1C / PRS 101 / PAO1) OX=208964 GN=PA3789 PE=4 SV=1	17	0 of 27	55.7318	-0.0623951	0.73375	0.997754
G3XCX1	narG	>tr|G3XCX1|G3XCX1_PSEAE Nitrate reductase (quinone) OS=Pseudomonas aeruginosa (strain ATCC 15692 / DSM 22644 / CIP 104116 / JCM 14847 / LMG 12228 / 1C / PRS 101 / PAO1) OX=208964 GN=narG PE=3 SV=1	45	5 of 27	56.3178	0.558594	0.272533	0.997754
G3XCX3	pilU	>sp|G3XCX3|PILU_PSEAE Type IV pilus ATPase PilU OS=Pseudomonas aeruginosa (strain ATCC 15692 / DSM 22644 / CIP 104116 / JCM 14847 / LMG 12228 / 1C / PRS 101 / PAO1) OX=208964 GN=pilU PE=1 SV=1	23	2 of 27	54.6219	0.126848	0.538996	0.997754
G3XCX4	PA4404	>tr|G3XCX4|G3XCX4_PSEAE Peptidase_M23 domain-containing protein OS=Pseudomonas aeruginosa (strain ATCC 15692 / DSM 22644 / CIP 104116 / JCM 14847 / LMG 12228 / 1C / PRS 101 / PAO1) OX=208964 GN=PA4404 PE=4 SV=1	2	7 of 17	41.7014	1.21815	0.360032	0.997754
G3XCX5	PA0618	>tr|G3XCX5|G3XCX5_PSEAE Probable bacteriophage protein OS=Pseudomonas aeruginosa (strain ATCC 15692 / DSM 22644 / CIP 104116 / JCM 14847 / LMG 12228 / 1C / PRS 101 / PAO1) OX=208964 GN=PA0618 PE=1 SV=1	1	3 of 10	52.648	-Inf	NA	0
G3XCX6	popN	>tr|G3XCX6|G3XCX6_PSEAE Type III secretion outer membrane protein PopN OS=Pseudomonas aeruginosa (strain ATCC 15692 / DSM 22644 / CIP 104116 / JCM 14847 / LMG 12228 / 1C / PRS 101 / PAO1) OX=208964 GN=popN PE=4 SV=1	4	5 of 10	47.2595	1.78998	0.0366411	0.428349
G3XCX7	pilP	>sp|G3XCX7|PILP_PSEAE Type IV pilus inner membrane component PilP OS=Pseudomonas aeruginosa (strain ATCC 15692 / DSM 22644 / CIP 104116 / JCM 14847 / LMG 12228 / 1C / PRS 101 / PAO1) OX=208964 GN=pilP PE=1 SV=1	10	0 of 27	51.2206	0.126309	0.597869	0.997754
G3XCX8	PA0900	>tr|G3XCX8|G3XCX8_PSEAE Uncharacterized protein OS=Pseudomonas aeruginosa (strain ATCC 15692 / DSM 22644 / CIP 104116 / JCM 14847 / LMG 12228 / 1C / PRS 101 / PAO1) OX=208964 GN=PA0900 PE=4 SV=1	1	1 of 25	49.6571	0.611152	0.381077	0.997754
G3XCX9	PA0598	>tr|G3XCX9|G3XCX9_PSEAE J domain-containing protein OS=Pseudomonas aeruginosa (strain ATCC 15692 / DSM 22644 / CIP 104116 / JCM 14847 / LMG 12228 / 1C / PRS 101 / PAO1) OX=208964 GN=PA0598 PE=4 SV=1	10	5 of 27	49.8971	-0.156982	0.653384	0.997754
G3XCY2	wzz	>tr|G3XCY2|G3XCY2_PSEAE O-antigen chain length regulator OS=Pseudomonas aeruginosa (strain ATCC 15692 / DSM 22644 / CIP 104116 / JCM 14847 / LMG 12228 / 1C / PRS 101 / PAO1) OX=208964 GN=wzz PE=4 SV=1	18	0 of 27	52.3712	-0.0795177	0.593983	0.997754
G3XCY4	amrZ	>sp|G3XCY4|AMRZ_PSEAE Transcription factor AmrZ OS=Pseudomonas aeruginosa (strain ATCC 15692 / DSM 22644 / CIP 104116 / JCM 14847 / LMG 12228 / 1C / PRS 101 / PAO1) OX=208964 GN=amrZ PE=1 SV=1	5	2 of 27	52.9284	0.158354	0.726138	0.997754
G3XCY5	pvdN	>tr|G3XCY5|G3XCY5_PSEAE PvdN OS=Pseudomonas aeruginosa (strain ATCC 15692 / DSM 22644 / CIP 104116 / JCM 14847 / LMG 12228 / 1C / PRS 101 / PAO1) OX=208964 GN=pvdN PE=1 SV=1	25	2 of 27	55.5044	0.444602	0.0732428	0.659563
G3XCY6	gltR	>tr|G3XCY6|G3XCY6_PSEAE Two-component response regulator GltR OS=Pseudomonas aeruginosa (strain ATCC 15692 / DSM 22644 / CIP 104116 / JCM 14847 / LMG 12228 / 1C / PRS 101 / PAO1) OX=208964 GN=gltR PE=4 SV=1	6	6 of 27	52.7701	-0.490588	0.216628	0.997754
G3XCY8	PA4514	>tr|G3XCY8|G3XCY8_PSEAE Probable outer membrane receptor for iron transport OS=Pseudomonas aeruginosa (strain ATCC 15692 / DSM 22644 / CIP 104116 / JCM 14847 / LMG 12228 / 1C / PRS 101 / PAO1) OX=208964 GN=PA4514 PE=1 SV=1	35	1 of 27	54.9175	0.28558	0.501658	0.997754
G3XCZ0	fimU	>tr|G3XCZ0|G3XCZ0_PSEAE Type 4 fimbrial biogenesis protein FimU OS=Pseudomonas aeruginosa (strain ATCC 15692 / DSM 22644 / CIP 104116 / JCM 14847 / LMG 12228 / 1C / PRS 101 / PAO1) OX=208964 GN=fimU PE=1 SV=1	3	0 of 27	45.9245	0.0252579	0.928513	0.997754
G3XCZ2	algZ	>tr|G3XCZ2|G3XCZ2_PSEAE Alginate biosynthesis protein AlgZ/FimS OS=Pseudomonas aeruginosa (strain ATCC 15692 / DSM 22644 / CIP 104116 / JCM 14847 / LMG 12228 / 1C / PRS 101 / PAO1) OX=208964 GN=algZ PE=4 SV=1	6	6 of 27	51.6845	-0.034082	0.922057	0.997754
G3XCZ4	PA0891	>tr|G3XCZ4|G3XCZ4_PSEAE Uncharacterized protein OS=Pseudomonas aeruginosa (strain ATCC 15692 / DSM 22644 / CIP 104116 / JCM 14847 / LMG 12228 / 1C / PRS 101 / PAO1) OX=208964 GN=PA0891 PE=4 SV=1	10	3 of 27	56.716	0.123025	0.737516	0.997754
G3XCZ5	aotM	>tr|G3XCZ5|G3XCZ5_PSEAE Arginine/ornithine transport protein AotM OS=Pseudomonas aeruginosa (strain ATCC 15692 / DSM 22644 / CIP 104116 / JCM 14847 / LMG 12228 / 1C / PRS 101 / PAO1) OX=208964 GN=aotM PE=3 SV=1	7	2 of 27	48.8217	0.290725	0.121938	0.878433
G3XCZ6	fabD	>tr|G3XCZ6|G3XCZ6_PSEAE Malonyl CoA-acyl carrier protein transacylase OS=Pseudomonas aeruginosa (strain ATCC 15692 / DSM 22644 / CIP 104116 / JCM 14847 / LMG 12228 / 1C / PRS 101 / PAO1) OX=208964 GN=fabD PE=3 SV=1	7	1 of 27	51.2293	0.273873	0.431564	0.997754
G3XCZ8	pigA	>sp|G3XCZ8|PIGA_PSEAE Heme oxygenase PigA OS=Pseudomonas aeruginosa (strain ATCC 15692 / DSM 22644 / CIP 104116 / JCM 14847 / LMG 12228 / 1C / PRS 101 / PAO1) OX=208964 GN=pigA PE=1 SV=1	6	9 of 24	51.0538	0.676742	0.41943	0.997754
G3XCZ9	phaC2	>tr|G3XCZ9|G3XCZ9_PSEAE Poly(3-hydroxyalkanoic acid) synthase 2 OS=Pseudomonas aeruginosa (strain ATCC 15692 / DSM 22644 / CIP 104116 / JCM 14847 / LMG 12228 / 1C / PRS 101 / PAO1) OX=208964 GN=phaC2 PE=4 SV=1	32	3 of 27	51.5728	-0.737331	0.0374221	0.434387
G3XD00	cmaX	>tr|G3XD00|G3XD00_PSEAE CmaX protein OS=Pseudomonas aeruginosa (strain ATCC 15692 / DSM 22644 / CIP 104116 / JCM 14847 / LMG 12228 / 1C / PRS 101 / PAO1) OX=208964 GN=cmaX PE=3 SV=1	14	6 of 27	54.2593	-0.362964	0.356891	0.997754
G3XD01	wbpD	>sp|G3XD01|WBPD_PSEAE UDP-2-acetamido-3-amino-2,3-dideoxy-D-glucuronate N-acetyltransferase OS=Pseudomonas aeruginosa (strain ATCC 15692 / DSM 22644 / CIP 104116 / JCM 14847 / LMG 12228 / 1C / PRS 101 / PAO1) OX=208964 GN=wbpD PE=1 SV=1	5	0 of 27	48.475	-0.11317	0.411318	0.997754
G3XD02	pstC	>tr|G3XD02|G3XD02_PSEAE Membrane protein component of ABC phosphate transporter OS=Pseudomonas aeruginosa (strain ATCC 15692 / DSM 22644 / CIP 104116 / JCM 14847 / LMG 12228 / 1C / PRS 101 / PAO1) OX=208964 GN=pstC PE=3 SV=1	18	2 of 27	54.4263	0.173065	0.590701	0.997754
G3XD03	PA1688	>tr|G3XD03|G3XD03_PSEAE Str_synth domain-containing protein OS=Pseudomonas aeruginosa (strain ATCC 15692 / DSM 22644 / CIP 104116 / JCM 14847 / LMG 12228 / 1C / PRS 101 / PAO1) OX=208964 GN=PA1688 PE=4 SV=1	8	5 of 27	50.2339	-0.185304	0.493542	0.997754
G3XD04	uvrD	>tr|G3XD04|G3XD04_PSEAE DNA helicase OS=Pseudomonas aeruginosa (strain ATCC 15692 / DSM 22644 / CIP 104116 / JCM 14847 / LMG 12228 / 1C / PRS 101 / PAO1) OX=208964 GN=uvrD PE=3 SV=1	34	0 of 27	55.7416	-0.00839535	0.955441	0.997754
G3XD05	cioB	>tr|G3XD05|G3XD05_PSEAE Cyanide insensitive terminal oxidase OS=Pseudomonas aeruginosa (strain ATCC 15692 / DSM 22644 / CIP 104116 / JCM 14847 / LMG 12228 / 1C / PRS 101 / PAO1) OX=208964 GN=cioB PE=3 SV=1	2	16 of 27	48.901	0.0310863	0.910656	0.997754
G3XD09	gltD	>tr|G3XD09|G3XD09_PSEAE Glutamate synthase small chain OS=Pseudomonas aeruginosa (strain ATCC 15692 / DSM 22644 / CIP 104116 / JCM 14847 / LMG 12228 / 1C / PRS 101 / PAO1) OX=208964 GN=gltD PE=4 SV=1	24	7 of 27	54.3044	0.185928	0.563728	0.997754
G3XD10	nirJ	>tr|G3XD10|G3XD10_PSEAE Heme d1 biosynthesis protein NirJ OS=Pseudomonas aeruginosa (strain ATCC 15692 / DSM 22644 / CIP 104116 / JCM 14847 / LMG 12228 / 1C / PRS 101 / PAO1) OX=208964 GN=nirJ PE=4 SV=1	9	11 of 25	54.7643	0.498583	0.484696	0.997754
G3XD11	oprH	>tr|G3XD11|G3XD11_PSEAE PhoP/Q and low Mg2+ inducible outer membrane protein H1 OS=Pseudomonas aeruginosa (strain ATCC 15692 / DSM 22644 / CIP 104116 / JCM 14847 / LMG 12228 / 1C / PRS 101 / PAO1) OX=208964 GN=oprH PE=4 SV=1	18	0 of 27	53.8926	-0.0881722	0.851064	0.997754
G3XD12	hcnC	>sp|G3XD12|HCNC_PSEAE Hydrogen cyanide synthase subunit HcnC OS=Pseudomonas aeruginosa (strain ATCC 15692 / DSM 22644 / CIP 104116 / JCM 14847 / LMG 12228 / 1C / PRS 101 / PAO1) OX=208964 GN=hcnC PE=1 SV=1	26	0 of 27	54.3424	-0.666701	0.00373916	0.0736113
G3XD13	PA0902	>tr|G3XD13|G3XD13_PSEAE Beta_elim_lyase domain-containing protein OS=Pseudomonas aeruginosa (strain ATCC 15692 / DSM 22644 / CIP 104116 / JCM 14847 / LMG 12228 / 1C / PRS 101 / PAO1) OX=208964 GN=PA0902 PE=3 SV=1	18	0 of 27	52.5954	0.0498168	0.726948	0.997754
G3XD14	dksA	>tr|G3XD14|G3XD14_PSEAE RNA polymerase-binding transcription factor DksA OS=Pseudomonas aeruginosa (strain ATCC 15692 / DSM 22644 / CIP 104116 / JCM 14847 / LMG 12228 / 1C / PRS 101 / PAO1) OX=208964 GN=dksA PE=3 SV=1	12	1 of 27	58.6267	-0.112789	0.761005	0.997754
G3XD15	pilW	>tr|G3XD15|G3XD15_PSEAE Type 4 fimbrial biogenesis protein PilW OS=Pseudomonas aeruginosa (strain ATCC 15692 / DSM 22644 / CIP 104116 / JCM 14847 / LMG 12228 / 1C / PRS 101 / PAO1) OX=208964 GN=pilW PE=4 SV=1	1	2 of 15	38.3693	1.17474	0.0954025	0.771914
G3XD16	PA2523	>tr|G3XD16|G3XD16_PSEAE Probable two-component response regulator OS=Pseudomonas aeruginosa (strain ATCC 15692 / DSM 22644 / CIP 104116 / JCM 14847 / LMG 12228 / 1C / PRS 101 / PAO1) OX=208964 GN=PA2523 PE=4 SV=1	9	4 of 27	53.1521	0.0510843	0.891142	0.997754
G3XD17	dsbC	>tr|G3XD17|G3XD17_PSEAE Thiol:disulfide interchange protein OS=Pseudomonas aeruginosa (strain ATCC 15692 / DSM 22644 / CIP 104116 / JCM 14847 / LMG 12228 / 1C / PRS 101 / PAO1) OX=208964 GN=dsbC PE=3 SV=1	7	3 of 27	51.2626	0.0932991	0.772236	0.997754
G3XD18	narI	>tr|G3XD18|G3XD18_PSEAE Respiratory nitrate reductase gamma chain OS=Pseudomonas aeruginosa (strain ATCC 15692 / DSM 22644 / CIP 104116 / JCM 14847 / LMG 12228 / 1C / PRS 101 / PAO1) OX=208964 GN=narI PE=4 SV=1	2	6 of 20	47.0161	1.38322	0.106059	0.817853
G3XD19	wzx	>tr|G3XD19|G3XD19_PSEAE O-antigen translocase OS=Pseudomonas aeruginosa (strain ATCC 15692 / DSM 22644 / CIP 104116 / JCM 14847 / LMG 12228 / 1C / PRS 101 / PAO1) OX=208964 GN=wzx PE=4 SV=1	7	10 of 27	52.7186	-0.18694	0.6253	0.997754
G3XD20	mucD	>tr|G3XD20|G3XD20_PSEAE Periplasmic serine endoprotease DegP-like OS=Pseudomonas aeruginosa (strain ATCC 15692 / DSM 22644 / CIP 104116 / JCM 14847 / LMG 12228 / 1C / PRS 101 / PAO1) OX=208964 GN=mucD PE=3 SV=1	20	0 of 27	54.2398	0.231173	0.288104	0.997754
G3XD21	PA2019	>tr|G3XD21|G3XD21_PSEAE Resistance-Nodulation-Cell Division (RND) multidrug efflux membrane fusion protein OS=Pseudomonas aeruginosa (strain ATCC 15692 / DSM 22644 / CIP 104116 / JCM 14847 / LMG 12228 / 1C / PRS 101 / PAO1) OX=208964 GN=PA2019 PE=3 SV=1	24	0 of 27	57.049	0.0711634	0.687663	0.997754
G3XD23	wbpB	>sp|G3XD23|WBPB_PSEAE UDP-N-acetyl-2-amino-2-deoxy-D-glucuronate oxidase OS=Pseudomonas aeruginosa (strain ATCC 15692 / DSM 22644 / CIP 104116 / JCM 14847 / LMG 12228 / 1C / PRS 101 / PAO1) OX=208964 GN=wbpB PE=1 SV=1	21	0 of 27	57.0352	-0.0509971	0.654149	0.997754
G3XD24	pctA	>sp|G3XD24|PCTA_PSEAE Methyl-accepting chemotaxis protein PctA OS=Pseudomonas aeruginosa (strain ATCC 15692 / DSM 22644 / CIP 104116 / JCM 14847 / LMG 12228 / 1C / PRS 101 / PAO1) OX=208964 GN=pctA PE=1 SV=1	26	0 of 27	54.1735	0.280747	0.0243298	0.313985
G3XD25	mexC	>tr|G3XD25|G3XD25_PSEAE Resistance-Nodulation-Cell Division (RND) multidrug efflux membrane fusion protein MexC OS=Pseudomonas aeruginosa (strain ATCC 15692 / DSM 22644 / CIP 104116 / JCM 14847 / LMG 12228 / 1C / PRS 101 / PAO1) OX=208964 GN=mexC PE=3 SV=1	18	7 of 27	50.7431	0.100723	0.803663	0.997754
G3XD28	pilM	>sp|G3XD28|PILM_PSEAE Type IV pilus inner membrane component PilM OS=Pseudomonas aeruginosa (strain ATCC 15692 / DSM 22644 / CIP 104116 / JCM 14847 / LMG 12228 / 1C / PRS 101 / PAO1) OX=208964 GN=pilM PE=1 SV=1	24	0 of 27	52.6274	0.0155008	0.897155	0.997754
G3XD29	nhaP	>sp|G3XD29|NHAP_PSEAE Na(+)/H(+) antiporter NhaP OS=Pseudomonas aeruginosa (strain ATCC 15692 / DSM 22644 / CIP 104116 / JCM 14847 / LMG 12228 / 1C / PRS 101 / PAO1) OX=208964 GN=nhaP PE=1 SV=1	8	5 of 27	52.0339	-0.783717	0.217873	0.997754
G3XD30	pilN	>sp|G3XD30|PILN_PSEAE Type IV pilus inner membrane component PilN OS=Pseudomonas aeruginosa (strain ATCC 15692 / DSM 22644 / CIP 104116 / JCM 14847 / LMG 12228 / 1C / PRS 101 / PAO1) OX=208964 GN=pilN PE=1 SV=1	12	0 of 27	50.8212	0.110882	0.370654	0.997754
G3XD31	mrcB	>tr|G3XD31|G3XD31_PSEAE Penicillin-binding protein 1B OS=Pseudomonas aeruginosa (strain ATCC 15692 / DSM 22644 / CIP 104116 / JCM 14847 / LMG 12228 / 1C / PRS 101 / PAO1) OX=208964 GN=mrcB PE=3 SV=1	35	2 of 27	54.8861	-0.0367433	0.861929	0.997754
G3XD32	PA1872	>tr|G3XD32|G3XD32_PSEAE Uncharacterized protein OS=Pseudomonas aeruginosa (strain ATCC 15692 / DSM 22644 / CIP 104116 / JCM 14847 / LMG 12228 / 1C / PRS 101 / PAO1) OX=208964 GN=PA1872 PE=4 SV=1	7	0 of 27	54.7636	0.0580825	0.820925	0.997754
G3XD35	waaF	>tr|G3XD35|G3XD35_PSEAE Heptosyltransferase II OS=Pseudomonas aeruginosa (strain ATCC 15692 / DSM 22644 / CIP 104116 / JCM 14847 / LMG 12228 / 1C / PRS 101 / PAO1) OX=208964 GN=waaF PE=4 SV=1	13	3 of 27	58.8831	0.0334125	0.873043	0.997754
G3XD36	ptsP	>tr|G3XD36|G3XD36_PSEAE Phosphoenolpyruvate--protein phosphotransferase OS=Pseudomonas aeruginosa (strain ATCC 15692 / DSM 22644 / CIP 104116 / JCM 14847 / LMG 12228 / 1C / PRS 101 / PAO1) OX=208964 GN=ptsP PE=3 SV=1	33	0 of 27	56.5718	-0.182738	0.29512	0.997754
G3XD39	PA0622	>tr|G3XD39|G3XD39_PSEAE Probable bacteriophage protein OS=Pseudomonas aeruginosa (strain ATCC 15692 / DSM 22644 / CIP 104116 / JCM 14847 / LMG 12228 / 1C / PRS 101 / PAO1) OX=208964 GN=PA0622 PE=1 SV=1	16	2 of 27	58.2397	0.126564	0.744081	0.997754
G3XD40	PA3925	>tr|G3XD40|G3XD40_PSEAE Probable acyl-CoA thiolase OS=Pseudomonas aeruginosa (strain ATCC 15692 / DSM 22644 / CIP 104116 / JCM 14847 / LMG 12228 / 1C / PRS 101 / PAO1) OX=208964 GN=PA3925 PE=3 SV=1	8	2 of 26	56.7631	0.790461	0.00885649	0.147318
G3XD43	pilE	>sp|G3XD43|PILE_PSEAE Type IV pilus non-core minor pilin PilE OS=Pseudomonas aeruginosa (strain ATCC 15692 / DSM 22644 / CIP 104116 / JCM 14847 / LMG 12228 / 1C / PRS 101 / PAO1) OX=208964 GN=pilE PE=1 SV=1	2	3 of 23	45.7547	0.353154	0.587652	0.997754
G3XD46	ftsI	>sp|G3XD46|FTSI_PSEAE Peptidoglycan D,D-transpeptidase FtsI OS=Pseudomonas aeruginosa (strain ATCC 15692 / DSM 22644 / CIP 104116 / JCM 14847 / LMG 12228 / 1C / PRS 101 / PAO1) OX=208964 GN=ftsI PE=1 SV=1	33	2 of 27	58.6032	0.0471115	0.808969	0.997754
G3XD47	aotJ	>tr|G3XD47|G3XD47_PSEAE Arginine/ornithine binding protein AotJ OS=Pseudomonas aeruginosa (strain ATCC 15692 / DSM 22644 / CIP 104116 / JCM 14847 / LMG 12228 / 1C / PRS 101 / PAO1) OX=208964 GN=aotJ PE=3 SV=1	23	0 of 27	53.2023	-0.010661	0.961805	0.997754
G3XD48	PA5008	>tr|G3XD48|G3XD48_PSEAE Uncharacterized protein OS=Pseudomonas aeruginosa (strain ATCC 15692 / DSM 22644 / CIP 104116 / JCM 14847 / LMG 12228 / 1C / PRS 101 / PAO1) OX=208964 GN=PA5008 PE=4 SV=1	13	1 of 27	53.4515	0.136809	0.606776	0.997754
G3XD50	wbpL	>tr|G3XD50|G3XD50_PSEAE Glycosyltransferase WbpL OS=Pseudomonas aeruginosa (strain ATCC 15692 / DSM 22644 / CIP 104116 / JCM 14847 / LMG 12228 / 1C / PRS 101 / PAO1) OX=208964 GN=wbpL PE=4 SV=1	4	0 of 27	48.9556	-0.201265	0.618037	0.997754
G3XD51	pilO	>sp|G3XD51|PILO_PSEAE Type IV pilus inner membrane component PilO OS=Pseudomonas aeruginosa (strain ATCC 15692 / DSM 22644 / CIP 104116 / JCM 14847 / LMG 12228 / 1C / PRS 101 / PAO1) OX=208964 GN=pilO PE=1 SV=1	7	2 of 27	52.3197	0.324982	0.603909	0.997754
G3XD52	PA3302	>tr|G3XD52|G3XD52_PSEAE MaoC-like domain-containing protein OS=Pseudomonas aeruginosa (strain ATCC 15692 / DSM 22644 / CIP 104116 / JCM 14847 / LMG 12228 / 1C / PRS 101 / PAO1) OX=208964 GN=PA3302 PE=4 SV=1	5	5 of 27	46.4767	0.160731	0.689554	0.997754
G3XD54	dnaQ	>tr|G3XD54|G3XD54_PSEAE DNA polymerase III subunit epsilon OS=Pseudomonas aeruginosa (strain ATCC 15692 / DSM 22644 / CIP 104116 / JCM 14847 / LMG 12228 / 1C / PRS 101 / PAO1) OX=208964 GN=dnaQ PE=4 SV=1	3	12 of 23	49.7437	-0.174671	0.799865	0.997754
G3XD56	PA0635	>tr|G3XD56|G3XD56_PSEAE Uncharacterized protein OS=Pseudomonas aeruginosa (strain ATCC 15692 / DSM 22644 / CIP 104116 / JCM 14847 / LMG 12228 / 1C / PRS 101 / PAO1) OX=208964 GN=PA0635 PE=4 SV=1	2	1 of 8	36.6062	-0.857905	0.0565222	0.560602
G3XD57	PA0636	>tr|G3XD57|G3XD57_PSEAE Uncharacterized protein OS=Pseudomonas aeruginosa (strain ATCC 15692 / DSM 22644 / CIP 104116 / JCM 14847 / LMG 12228 / 1C / PRS 101 / PAO1) OX=208964 GN=PA0636 PE=4 SV=1	2	4 of 14	36.6162	0.141386	0.71316	0.997754
G3XD58	wzt	>tr|G3XD58|G3XD58_PSEAE ABC subunit of A-band LPS efflux transporter OS=Pseudomonas aeruginosa (strain ATCC 15692 / DSM 22644 / CIP 104116 / JCM 14847 / LMG 12228 / 1C / PRS 101 / PAO1) OX=208964 GN=wzt PE=4 SV=1	19	2 of 27	53.4226	0.0480069	0.857586	0.997754
G3XD59	PA4118	>tr|G3XD59|G3XD59_PSEAE Uncharacterized protein OS=Pseudomonas aeruginosa (strain ATCC 15692 / DSM 22644 / CIP 104116 / JCM 14847 / LMG 12228 / 1C / PRS 101 / PAO1) OX=208964 GN=PA4118 PE=4 SV=1	6	0 of 27	52.6283	0.283253	0.418446	0.997754
G3XD60	narK1	>tr|G3XD60|G3XD60_PSEAE Nitrite extrusion protein 1 OS=Pseudomonas aeruginosa (strain ATCC 15692 / DSM 22644 / CIP 104116 / JCM 14847 / LMG 12228 / 1C / PRS 101 / PAO1) OX=208964 GN=narK1 PE=4 SV=1	5	8 of 20	49.9116	0.428948	0.564488	0.997754
G3XD61	wbpI	>sp|G3XD61|WBPI_PSEAE UDP-2,3-diacetamido-2,3-dideoxy-D-glucuronate 2-epimerase OS=Pseudomonas aeruginosa (strain ATCC 15692 / DSM 22644 / CIP 104116 / JCM 14847 / LMG 12228 / 1C / PRS 101 / PAO1) OX=208964 GN=wbpI PE=1 SV=1	23	0 of 27	52.6354	0.0725066	0.727657	0.997754
G3XD64	fleN	>sp|G3XD64|FLEN_PSEAE Antiactivator FleN OS=Pseudomonas aeruginosa (strain ATCC 15692 / DSM 22644 / CIP 104116 / JCM 14847 / LMG 12228 / 1C / PRS 101 / PAO1) OX=208964 GN=fleN PE=1 SV=1	15	0 of 27	54.7337	0.0770998	0.647467	0.997754
G3XD65	PA0626	>tr|G3XD65|G3XD65_PSEAE Uncharacterized protein OS=Pseudomonas aeruginosa (strain ATCC 15692 / DSM 22644 / CIP 104116 / JCM 14847 / LMG 12228 / 1C / PRS 101 / PAO1) OX=208964 GN=PA0626 PE=1 SV=1	6	14 of 24	45.4067	-1.00962	0.19558	0.997754
G3XD66	narX	>tr|G3XD66|G3XD66_PSEAE Sensor protein OS=Pseudomonas aeruginosa (strain ATCC 15692 / DSM 22644 / CIP 104116 / JCM 14847 / LMG 12228 / 1C / PRS 101 / PAO1) OX=208964 GN=narX PE=4 SV=1	29	6 of 27	55.2501	0.290856	0.442635	0.997754
G3XD67	hcnA	>sp|G3XD67|HCNA_PSEAE Hydrogen cyanide synthase subunit HcnA OS=Pseudomonas aeruginosa (strain ATCC 15692 / DSM 22644 / CIP 104116 / JCM 14847 / LMG 12228 / 1C / PRS 101 / PAO1) OX=208964 GN=hcnA PE=1 SV=1	3	6 of 27	46.8281	-1.17363	0.0364061	0.428127
G3XD68	PA0634	>tr|G3XD68|G3XD68_PSEAE Uncharacterized protein OS=Pseudomonas aeruginosa (strain ATCC 15692 / DSM 22644 / CIP 104116 / JCM 14847 / LMG 12228 / 1C / PRS 101 / PAO1) OX=208964 GN=PA0634 PE=4 SV=1	8	2 of 27	49.1135	-0.226672	0.57149	0.997754
G3XD69	PA4521	>tr|G3XD69|G3XD69_PSEAE Uncharacterized protein OS=Pseudomonas aeruginosa (strain ATCC 15692 / DSM 22644 / CIP 104116 / JCM 14847 / LMG 12228 / 1C / PRS 101 / PAO1) OX=208964 GN=PA4521 PE=4 SV=1	6	4 of 27	52.9425	-0.3605	0.274071	0.997754
G3XD70	PA5279	>tr|G3XD70|G3XD70_PSEAE Uncharacterized protein OS=Pseudomonas aeruginosa (strain ATCC 15692 / DSM 22644 / CIP 104116 / JCM 14847 / LMG 12228 / 1C / PRS 101 / PAO1) OX=208964 GN=PA5279 PE=4 SV=1	6	1 of 27	59.2527	0.182787	0.383548	0.997754
G3XD71	PA0620	>tr|G3XD71|G3XD71_PSEAE Probable bacteriophage protein OS=Pseudomonas aeruginosa (strain ATCC 15692 / DSM 22644 / CIP 104116 / JCM 14847 / LMG 12228 / 1C / PRS 101 / PAO1) OX=208964 GN=PA0620 PE=1 SV=1	19	1 of 27	54.0218	0.159583	0.792454	0.997754
G3XD72	PA1464	>tr|G3XD72|G3XD72_PSEAE Probable purine-binding chemotaxis protein OS=Pseudomonas aeruginosa (strain ATCC 15692 / DSM 22644 / CIP 104116 / JCM 14847 / LMG 12228 / 1C / PRS 101 / PAO1) OX=208964 GN=PA1464 PE=4 SV=1	13	0 of 27	55.5512	0.204939	0.27646	0.997754
G3XD73	motC	>tr|G3XD73|G3XD73_PSEAE MotC OS=Pseudomonas aeruginosa (strain ATCC 15692 / DSM 22644 / CIP 104116 / JCM 14847 / LMG 12228 / 1C / PRS 101 / PAO1) OX=208964 GN=motC PE=3 SV=1	9	6 of 27	47.0093	0.489249	0.100397	0.790894
G3XD74	dacC	>tr|G3XD74|G3XD74_PSEAE Serine-type D-Ala-D-Ala carboxypeptidase OS=Pseudomonas aeruginosa (strain ATCC 15692 / DSM 22644 / CIP 104116 / JCM 14847 / LMG 12228 / 1C / PRS 101 / PAO1) OX=208964 GN=dacC PE=3 SV=1	20	0 of 27	53.6499	0.0148854	0.90931	0.997754
G3XD76	dapD	>sp|G3XD76|DAPD_PSEAE 2,3,4,5-tetrahydropyridine-2,6-dicarboxylate N-succinyltransferase OS=Pseudomonas aeruginosa (strain ATCC 15692 / DSM 22644 / CIP 104116 / JCM 14847 / LMG 12228 / 1C / PRS 101 / PAO1) OX=208964 GN=dapD PE=1 SV=1	11	2 of 27	53.3389	0.209709	0.541823	0.997754
G3XD78	rsaL	>tr|G3XD78|G3XD78_PSEAE Regulatory protein RsaL OS=Pseudomonas aeruginosa (strain ATCC 15692 / DSM 22644 / CIP 104116 / JCM 14847 / LMG 12228 / 1C / PRS 101 / PAO1) OX=208964 GN=rsaL PE=4 SV=1	4	0 of 27	45.5079	-0.171556	0.489927	0.997754
G3XD83	PA0625	>tr|G3XD83|G3XD83_PSEAE Uncharacterized protein OS=Pseudomonas aeruginosa (strain ATCC 15692 / DSM 22644 / CIP 104116 / JCM 14847 / LMG 12228 / 1C / PRS 101 / PAO1) OX=208964 GN=PA0625 PE=4 SV=1	8	12 of 27	56.8892	-0.030834	0.957255	0.997754
G3XD85	wbpH	>tr|G3XD85|G3XD85_PSEAE Probable glycosyltransferase WbpH OS=Pseudomonas aeruginosa (strain ATCC 15692 / DSM 22644 / CIP 104116 / JCM 14847 / LMG 12228 / 1C / PRS 101 / PAO1) OX=208964 GN=wbpH PE=4 SV=1	23	0 of 27	52.4347	-0.125259	0.441719	0.997754
G3XD87	narH	>tr|G3XD87|G3XD87_PSEAE Respiratory nitrate reductase beta chain OS=Pseudomonas aeruginosa (strain ATCC 15692 / DSM 22644 / CIP 104116 / JCM 14847 / LMG 12228 / 1C / PRS 101 / PAO1) OX=208964 GN=narH PE=4 SV=1	29	11 of 27	51.8474	0.656151	0.282884	0.997754
G3XD88	rodA	>tr|G3XD88|G3XD88_PSEAE Peptidoglycan glycosyltransferase MrdB OS=Pseudomonas aeruginosa (strain ATCC 15692 / DSM 22644 / CIP 104116 / JCM 14847 / LMG 12228 / 1C / PRS 101 / PAO1) OX=208964 GN=rodA PE=3 SV=1	4	3 of 27	51.4973	0.0426711	0.894963	0.997754
G3XD89	oprC	>tr|G3XD89|G3XD89_PSEAE Putative copper transport outer membrane porin OprC OS=Pseudomonas aeruginosa (strain ATCC 15692 / DSM 22644 / CIP 104116 / JCM 14847 / LMG 12228 / 1C / PRS 101 / PAO1) OX=208964 GN=oprC PE=1 SV=1	26	0 of 27	57.4932	0.0722872	0.634638	0.997754
G3XD90	motD	>tr|G3XD90|G3XD90_PSEAE MotD OS=Pseudomonas aeruginosa (strain ATCC 15692 / DSM 22644 / CIP 104116 / JCM 14847 / LMG 12228 / 1C / PRS 101 / PAO1) OX=208964 GN=motD PE=3 SV=1	10	1 of 27	52.6343	-0.0882871	0.657145	0.997754
G3XD91	phaD	>tr|G3XD91|G3XD91_PSEAE Poly(3-hydroxyalkanoic acid) depolymerase OS=Pseudomonas aeruginosa (strain ATCC 15692 / DSM 22644 / CIP 104116 / JCM 14847 / LMG 12228 / 1C / PRS 101 / PAO1) OX=208964 GN=phaD PE=4 SV=1	4	8 of 26	47.1468	-0.419569	0.288661	0.997754
G3XD94	wbpA	>sp|G3XD94|UGND_PSEAE UDP-N-acetyl-D-glucosamine 6-dehydrogenase OS=Pseudomonas aeruginosa (strain ATCC 15692 / DSM 22644 / CIP 104116 / JCM 14847 / LMG 12228 / 1C / PRS 101 / PAO1) OX=208964 GN=wbpA PE=1 SV=1	29	0 of 27	54.9486	-0.155648	0.363583	0.997754
G3XD97	ptxS	>tr|G3XD97|G3XD97_PSEAE Transcriptional regulator PtxS OS=Pseudomonas aeruginosa (strain ATCC 15692 / DSM 22644 / CIP 104116 / JCM 14847 / LMG 12228 / 1C / PRS 101 / PAO1) OX=208964 GN=ptxS PE=4 SV=1	16	2 of 27	54.1352	0.0726187	0.794028	0.997754
G3XD98	gacS	>tr|G3XD98|G3XD98_PSEAE Histidine kinase OS=Pseudomonas aeruginosa (strain ATCC 15692 / DSM 22644 / CIP 104116 / JCM 14847 / LMG 12228 / 1C / PRS 101 / PAO1) OX=208964 GN=gacS PE=1 SV=1	27	5 of 27	57.9308	-0.251777	0.546699	0.997754
Q9I334	pscR	>tr|Q9I334|Q9I334_PSEAE Translocation protein in type III secretion OS=Pseudomonas aeruginosa (strain ATCC 15692 / DSM 22644 / CIP 104116 / JCM 14847 / LMG 12228 / 1C / PRS 101 / PAO1) OX=208964 GN=pscR PE=3 SV=1	6	8 of 27	51.7849	2.25285	9.7463e-05	0.00400207
G3XDA2	fabF1	>tr|G3XDA2|G3XDA2_PSEAE 3-oxoacyl-[acyl-carrier-protein] synthase 2 OS=Pseudomonas aeruginosa (strain ATCC 15692 / DSM 22644 / CIP 104116 / JCM 14847 / LMG 12228 / 1C / PRS 101 / PAO1) OX=208964 GN=fabF1 PE=1 SV=1	13	1 of 27	53.7047	0.112636	0.640429	0.997754
G3XDA3	ctpH	>sp|G3XDA3|CTPH_PSEAE Methyl-accepting chemotaxis protein CtpH OS=Pseudomonas aeruginosa (strain ATCC 15692 / DSM 22644 / CIP 104116 / JCM 14847 / LMG 12228 / 1C / PRS 101 / PAO1) OX=208964 GN=ctpH PE=1 SV=1	16	11 of 27	55.1479	1.26217	0.006872	0.120077
G3XDA4	PA0653	>tr|G3XDA4|G3XDA4_PSEAE Uncharacterized protein OS=Pseudomonas aeruginosa (strain ATCC 15692 / DSM 22644 / CIP 104116 / JCM 14847 / LMG 12228 / 1C / PRS 101 / PAO1) OX=208964 GN=PA0653 PE=4 SV=1	14	2 of 27	51.1442	-0.0178696	0.955544	0.997754
G3XDA5	oprE	>tr|G3XDA5|G3XDA5_PSEAE Anaerobically-induced outer membrane porin OprE OS=Pseudomonas aeruginosa (strain ATCC 15692 / DSM 22644 / CIP 104116 / JCM 14847 / LMG 12228 / 1C / PRS 101 / PAO1) OX=208964 GN=oprE PE=1 SV=1	25	0 of 27	54.5377	-0.0905771	0.555958	0.997754
G3XDA7	ftsQ	>sp|G3XDA7|FTSQ_PSEAE Cell division protein FtsQ OS=Pseudomonas aeruginosa (strain ATCC 15692 / DSM 22644 / CIP 104116 / JCM 14847 / LMG 12228 / 1C / PRS 101 / PAO1) OX=208964 GN=ftsQ PE=3 SV=1	17	3 of 27	53.2368	-0.248864	0.375686	0.997754
G3XDA8	pstS	>sp|G3XDA8|PSTS_PSEAE Phosphate-binding protein PstS OS=Pseudomonas aeruginosa (strain ATCC 15692 / DSM 22644 / CIP 104116 / JCM 14847 / LMG 12228 / 1C / PRS 101 / PAO1) OX=208964 GN=pstS PE=1 SV=1	13	2 of 27	51.552	0.115647	0.743033	0.997754
G3XDB0	crc	>tr|G3XDB0|G3XDB0_PSEAE Exodeoxyribonuclease III OS=Pseudomonas aeruginosa (strain ATCC 15692 / DSM 22644 / CIP 104116 / JCM 14847 / LMG 12228 / 1C / PRS 101 / PAO1) OX=208964 GN=crc PE=3 SV=1	13	2 of 27	52.3047	0.0956739	0.623844	0.997754
G3XDB2	cpoB	>tr|G3XDB2|G3XDB2_PSEAE Cell division coordinator CpoB OS=Pseudomonas aeruginosa (strain ATCC 15692 / DSM 22644 / CIP 104116 / JCM 14847 / LMG 12228 / 1C / PRS 101 / PAO1) OX=208964 GN=cpoB PE=3 SV=1	5	7 of 27	48.047	0.545919	0.405045	0.997754
O05927	cysH	>sp|O05927|CYSH_PSEAE Adenosine 5'-phosphosulfate reductase OS=Pseudomonas aeruginosa (strain ATCC 15692 / DSM 22644 / CIP 104116 / JCM 14847 / LMG 12228 / 1C / PRS 101 / PAO1) OX=208964 GN=cysH PE=1 SV=2	11	2 of 27	51.8803	-0.0546422	0.893641	0.997754
O30372	pvcC	>sp|O30372|PVCC_PSEAE Pyoverdin chromophore biosynthetic protein PvcC OS=Pseudomonas aeruginosa (strain ATCC 15692 / DSM 22644 / CIP 104116 / JCM 14847 / LMG 12228 / 1C / PRS 101 / PAO1) OX=208964 GN=pvcC PE=4 SV=2	10	13 of 23	52.5224	0.36326	0.639401	0.997754
O30506	aotP	>sp|O30506|AOTP_PSEAE Arginine/ornithine transport ATP-binding protein AotP OS=Pseudomonas aeruginosa (strain ATCC 15692 / DSM 22644 / CIP 104116 / JCM 14847 / LMG 12228 / 1C / PRS 101 / PAO1) OX=208964 GN=aotP PE=3 SV=2	22	0 of 27	56.2134	0.245431	0.222044	0.997754
O30508	aruC	>sp|O30508|ARUC_PSEAE Succinylornithine transaminase/acetylornithine aminotransferase OS=Pseudomonas aeruginosa (strain ATCC 15692 / DSM 22644 / CIP 104116 / JCM 14847 / LMG 12228 / 1C / PRS 101 / PAO1) OX=208964 GN=aruC PE=1 SV=2	26	1 of 27	56.8927	0.0499988	0.887423	0.997754
O33407	estA	>sp|O33407|ESTA_PSEAE Esterase EstA OS=Pseudomonas aeruginosa (strain ATCC 15692 / DSM 22644 / CIP 104116 / JCM 14847 / LMG 12228 / 1C / PRS 101 / PAO1) OX=208964 GN=estA PE=1 SV=1	24	2 of 27	52.7215	-0.601908	0.0578419	0.566246
O33877	fabA	>sp|O33877|FABA_PSEAE 3-hydroxydecanoyl-[acyl-carrier-protein] dehydratase OS=Pseudomonas aeruginosa (strain ATCC 15692 / DSM 22644 / CIP 104116 / JCM 14847 / LMG 12228 / 1C / PRS 101 / PAO1) OX=208964 GN=fabA PE=1 SV=1	11	0 of 27	48.0016	0.302477	0.0105683	0.166909
O50174	astD	>sp|O50174|ASTD_PSEAE N-succinylglutamate 5-semialdehyde dehydrogenase OS=Pseudomonas aeruginosa (strain ATCC 15692 / DSM 22644 / CIP 104116 / JCM 14847 / LMG 12228 / 1C / PRS 101 / PAO1) OX=208964 GN=astD PE=1 SV=2	22	1 of 27	54.1145	0.0831743	0.772731	0.997754
O50175	astB	>sp|O50175|ASTB_PSEAE N-succinylarginine dihydrolase OS=Pseudomonas aeruginosa (strain ATCC 15692 / DSM 22644 / CIP 104116 / JCM 14847 / LMG 12228 / 1C / PRS 101 / PAO1) OX=208964 GN=astB PE=3 SV=1	22	2 of 27	56.3864	0.0892687	0.818583	0.997754
O50177	astE	>sp|O50177|ASTE_PSEAE Succinylglutamate desuccinylase OS=Pseudomonas aeruginosa (strain ATCC 15692 / DSM 22644 / CIP 104116 / JCM 14847 / LMG 12228 / 1C / PRS 101 / PAO1) OX=208964 GN=astE PE=3 SV=1	21	0 of 27	53.7135	0.1105	0.497434	0.997754
O50273	cysD	>sp|O50273|CYSD_PSEAE Sulfate adenylyltransferase subunit 2 OS=Pseudomonas aeruginosa (strain ATCC 15692 / DSM 22644 / CIP 104116 / JCM 14847 / LMG 12228 / 1C / PRS 101 / PAO1) OX=208964 GN=cysD PE=3 SV=1	17	1 of 27	54.4643	0.0064693	0.980403	0.997754
O50274	cysNC	>sp|O50274|CYSNC_PSEAE Bifunctional enzyme CysN/CysC OS=Pseudomonas aeruginosa (strain ATCC 15692 / DSM 22644 / CIP 104116 / JCM 14847 / LMG 12228 / 1C / PRS 101 / PAO1) OX=208964 GN=cysNC PE=3 SV=1	28	0 of 27	54.0369	-0.122051	0.396491	0.997754
O52759	rpsD	>sp|O52759|RS4_PSEAE 30S ribosomal protein S4 OS=Pseudomonas aeruginosa (strain ATCC 15692 / DSM 22644 / CIP 104116 / JCM 14847 / LMG 12228 / 1C / PRS 101 / PAO1) OX=208964 GN=rpsD PE=3 SV=2	20	0 of 27	55.7132	0.183972	0.418976	0.997754
O52760	rpoA	>sp|O52760|RPOA_PSEAE DNA-directed RNA polymerase subunit alpha OS=Pseudomonas aeruginosa (strain ATCC 15692 / DSM 22644 / CIP 104116 / JCM 14847 / LMG 12228 / 1C / PRS 101 / PAO1) OX=208964 GN=rpoA PE=3 SV=2	22	0 of 27	52.2043	0.157076	0.421819	0.997754
O52761	rplQ	>sp|O52761|RL17_PSEAE 50S ribosomal protein L17 OS=Pseudomonas aeruginosa (strain ATCC 15692 / DSM 22644 / CIP 104116 / JCM 14847 / LMG 12228 / 1C / PRS 101 / PAO1) OX=208964 GN=rplQ PE=3 SV=1	14	0 of 27	48.7988	0.0354829	0.873379	0.997754
O52762	katA	>sp|O52762|CATA_PSEAE Catalase OS=Pseudomonas aeruginosa (strain ATCC 15692 / DSM 22644 / CIP 104116 / JCM 14847 / LMG 12228 / 1C / PRS 101 / PAO1) OX=208964 GN=katA PE=1 SV=1	33	0 of 27	55.4045	-0.0661872	0.72416	0.997754
O54438	fabG	>sp|O54438|FABG_PSEAE 3-oxoacyl-[acyl-carrier-protein] reductase FabG OS=Pseudomonas aeruginosa (strain ATCC 15692 / DSM 22644 / CIP 104116 / JCM 14847 / LMG 12228 / 1C / PRS 101 / PAO1) OX=208964 GN=fabG PE=1 SV=1	11	0 of 27	54.5134	0.109055	0.483746	0.997754
O54439	acpP1	>sp|O54439|ACP1_PSEAE Acyl carrier protein 1 OS=Pseudomonas aeruginosa (strain ATCC 15692 / DSM 22644 / CIP 104116 / JCM 14847 / LMG 12228 / 1C / PRS 101 / PAO1) OX=208964 GN=acpP1 PE=3 SV=4	1	5 of 23	48.7004	1.22289	0.541077	0.997754
O68281	hexR	>sp|O68281|HEXR_PSEAE HTH-type transcriptional regulator HexR OS=Pseudomonas aeruginosa (strain ATCC 15692 / DSM 22644 / CIP 104116 / JCM 14847 / LMG 12228 / 1C / PRS 101 / PAO1) OX=208964 GN=hexR PE=3 SV=2	19	2 of 27	56.231	0.133836	0.582684	0.997754
O68282	zwf	>sp|O68282|G6PD_PSEAE Glucose-6-phosphate 1-dehydrogenase OS=Pseudomonas aeruginosa (strain ATCC 15692 / DSM 22644 / CIP 104116 / JCM 14847 / LMG 12228 / 1C / PRS 101 / PAO1) OX=208964 GN=zwf PE=1 SV=1	31	2 of 27	56.1157	-0.0771693	0.74025	0.997754
O68560	ratA	>sp|O68560|RATA_PSEAE Ribosome association toxin RatA OS=Pseudomonas aeruginosa (strain ATCC 15692 / DSM 22644 / CIP 104116 / JCM 14847 / LMG 12228 / 1C / PRS 101 / PAO1) OX=208964 GN=ratA PE=3 SV=1	3	8 of 27	44.8622	-0.159289	0.604212	0.997754
O68562	bamE	>sp|O68562|BAME_PSEAE Outer membrane protein assembly factor BamE OS=Pseudomonas aeruginosa (strain ATCC 15692 / DSM 22644 / CIP 104116 / JCM 14847 / LMG 12228 / 1C / PRS 101 / PAO1) OX=208964 GN=bamE PE=3 SV=1	7	4 of 27	51.7882	0.0209193	0.95603	0.997754
O68822	pepA	>sp|O68822|AMPA_PSEAE Cytosol aminopeptidase OS=Pseudomonas aeruginosa (strain ATCC 15692 / DSM 22644 / CIP 104116 / JCM 14847 / LMG 12228 / 1C / PRS 101 / PAO1) OX=208964 GN=pepA PE=3 SV=1	29	0 of 27	57.9932	-0.0179707	0.858856	0.997754
O69077	lysC	>sp|O69077|AK_PSEAE Aspartokinase OS=Pseudomonas aeruginosa (strain ATCC 15692 / DSM 22644 / CIP 104116 / JCM 14847 / LMG 12228 / 1C / PRS 101 / PAO1) OX=208964 GN=lysC PE=1 SV=2	19	0 of 27	53.1938	0.0308887	0.769249	0.997754
O69078	csrA	>sp|O69078|CSRA_PSEAE Translational regulator CsrA OS=Pseudomonas aeruginosa (strain ATCC 15692 / DSM 22644 / CIP 104116 / JCM 14847 / LMG 12228 / 1C / PRS 101 / PAO1) OX=208964 GN=csrA PE=1 SV=1	3	4 of 27	47.0286	0.384566	0.28486	0.997754
O69753	phzB1	>sp|O69753|PHZB1_PSEAE Phenazine biosynthesis protein PhzB1 OS=Pseudomonas aeruginosa (strain ATCC 15692 / DSM 22644 / CIP 104116 / JCM 14847 / LMG 12228 / 1C / PRS 101 / PAO1) OX=208964 GN=phzB1 PE=2 SV=1	2	10 of 21	48.8513	-1.08498	0.124385	0.882519
O69754	phzF1	>sp|O69754|PHZF_PSEAE Trans-2,3-dihydro-3-hydroxyanthranilate isomerase OS=Pseudomonas aeruginosa (strain ATCC 15692 / DSM 22644 / CIP 104116 / JCM 14847 / LMG 12228 / 1C / PRS 101 / PAO1) OX=208964 GN=phzF1 PE=3 SV=2	10	5 of 27	54.4605	-0.677858	0.381939	0.997754
O82850	rpsB	>sp|O82850|RS2_PSEAE 30S ribosomal protein S2 OS=Pseudomonas aeruginosa (strain ATCC 15692 / DSM 22644 / CIP 104116 / JCM 14847 / LMG 12228 / 1C / PRS 101 / PAO1) OX=208964 GN=rpsB PE=3 SV=2	20	0 of 27	53.3919	0.16195	0.307349	0.997754
O82851	tsf	>sp|O82851|EFTS_PSEAE Elongation factor Ts OS=Pseudomonas aeruginosa (strain ATCC 15692 / DSM 22644 / CIP 104116 / JCM 14847 / LMG 12228 / 1C / PRS 101 / PAO1) OX=208964 GN=tsf PE=3 SV=1	20	0 of 27	53.1964	0.113519	0.431774	0.997754
O82852	pyrH	>sp|O82852|PYRH_PSEAE Uridylate kinase OS=Pseudomonas aeruginosa (strain ATCC 15692 / DSM 22644 / CIP 104116 / JCM 14847 / LMG 12228 / 1C / PRS 101 / PAO1) OX=208964 GN=pyrH PE=3 SV=2	12	1 of 27	53.0067	0.28566	0.239571	0.997754
O82853	frr	>sp|O82853|RRF_PSEAE Ribosome-recycling factor OS=Pseudomonas aeruginosa (strain ATCC 15692 / DSM 22644 / CIP 104116 / JCM 14847 / LMG 12228 / 1C / PRS 101 / PAO1) OX=208964 GN=frr PE=3 SV=1	22	0 of 27	51.7517	0.0265209	0.91608	0.997754
O85732	fmt	>sp|O85732|FMT_PSEAE Methionyl-tRNA formyltransferase OS=Pseudomonas aeruginosa (strain ATCC 15692 / DSM 22644 / CIP 104116 / JCM 14847 / LMG 12228 / 1C / PRS 101 / PAO1) OX=208964 GN=fmt PE=1 SV=1	11	5 of 27	56.6493	0.211373	0.753385	0.997754
O86062	nudC	>sp|O86062|NUDC_PSEAE NAD-capped RNA hydrolase NudC OS=Pseudomonas aeruginosa (strain ATCC 15692 / DSM 22644 / CIP 104116 / JCM 14847 / LMG 12228 / 1C / PRS 101 / PAO1) OX=208964 GN=nudC PE=3 SV=2	5	4 of 26	49.571	0.240885	0.68565	0.997754
O86428	ilvE	>sp|O86428|ILVE_PSEAE Branched-chain-amino-acid aminotransferase OS=Pseudomonas aeruginosa (strain ATCC 15692 / DSM 22644 / CIP 104116 / JCM 14847 / LMG 12228 / 1C / PRS 101 / PAO1) OX=208964 GN=ilvE PE=1 SV=2	20	0 of 27	54.1827	-0.222236	0.410293	0.997754
O87016	truA	>sp|O87016|TRUA_PSEAE tRNA pseudouridine synthase A OS=Pseudomonas aeruginosa (strain ATCC 15692 / DSM 22644 / CIP 104116 / JCM 14847 / LMG 12228 / 1C / PRS 101 / PAO1) OX=208964 GN=truA PE=3 SV=1	15	3 of 27	54.8018	-0.0242288	0.919698	0.997754
O87125	cheB1	>sp|O87125|CHEB1_PSEAE Protein-glutamate methylesterase/protein-glutamine glutaminase 1 OS=Pseudomonas aeruginosa (strain ATCC 15692 / DSM 22644 / CIP 104116 / JCM 14847 / LMG 12228 / 1C / PRS 101 / PAO1) OX=208964 GN=cheB1 PE=1 SV=2	22	0 of 27	53.3753	0.0995961	0.443109	0.997754
O87131	cheR1	>sp|O87131|CHER1_PSEAE Chemotaxis protein methyltransferase 1 OS=Pseudomonas aeruginosa (strain ATCC 15692 / DSM 22644 / CIP 104116 / JCM 14847 / LMG 12228 / 1C / PRS 101 / PAO1) OX=208964 GN=cheR1 PE=1 SV=1	16	0 of 27	53.1068	-0.136198	0.470313	0.997754
P00099	nirM	>sp|P00099|CY551_PSEAE Cytochrome c-551 OS=Pseudomonas aeruginosa (strain ATCC 15692 / DSM 22644 / CIP 104116 / JCM 14847 / LMG 12228 / 1C / PRS 101 / PAO1) OX=208964 GN=nirM PE=1 SV=2	2	10 of 23	50.2823	0.412892	0.263517	0.997754
P00106	cc4	>sp|P00106|CYC4_PSEAE Cytochrome c4 OS=Pseudomonas aeruginosa (strain ATCC 15692 / DSM 22644 / CIP 104116 / JCM 14847 / LMG 12228 / 1C / PRS 101 / PAO1) OX=208964 GN=cc4 PE=1 SV=3	5	3 of 27	51.8003	0.451421	0.275821	0.997754
P00282	azu	>sp|P00282|AZUR_PSEAE Azurin OS=Pseudomonas aeruginosa (strain ATCC 15692 / DSM 22644 / CIP 104116 / JCM 14847 / LMG 12228 / 1C / PRS 101 / PAO1) OX=208964 GN=azu PE=1 SV=2	3	10 of 27	51.9837	0.186165	0.742122	0.997754
P04739	pilA	>sp|P04739|PILA_PSEAE Type IV major pilin protein PilA OS=Pseudomonas aeruginosa (strain ATCC 15692 / DSM 22644 / CIP 104116 / JCM 14847 / LMG 12228 / 1C / PRS 101 / PAO1) OX=208964 GN=pilA PE=1 SV=1	7	0 of 27	51.622	0.236077	0.204746	0.997754
P05384	hupB	>sp|P05384|DBHB_PSEAE DNA-binding protein HU-beta OS=Pseudomonas aeruginosa (strain ATCC 15692 / DSM 22644 / CIP 104116 / JCM 14847 / LMG 12228 / 1C / PRS 101 / PAO1) OX=208964 GN=hupB PE=1 SV=3	11	0 of 27	54.8896	0.289051	0.317078	0.997754
P07344	trpA	>sp|P07344|TRPA_PSEAE Tryptophan synthase alpha chain OS=Pseudomonas aeruginosa (strain ATCC 15692 / DSM 22644 / CIP 104116 / JCM 14847 / LMG 12228 / 1C / PRS 101 / PAO1) OX=208964 GN=trpA PE=3 SV=3	6	2 of 27	56.622	0.367464	0.18929	0.997754
P07345	trpB	>sp|P07345|TRPB_PSEAE Tryptophan synthase beta chain OS=Pseudomonas aeruginosa (strain ATCC 15692 / DSM 22644 / CIP 104116 / JCM 14847 / LMG 12228 / 1C / PRS 101 / PAO1) OX=208964 GN=trpB PE=3 SV=2	19	2 of 27	54.9147	0.0404515	0.869994	0.997754
P08280	recA	>sp|P08280|RECA_PSEAE Protein RecA OS=Pseudomonas aeruginosa (strain ATCC 15692 / DSM 22644 / CIP 104116 / JCM 14847 / LMG 12228 / 1C / PRS 101 / PAO1) OX=208964 GN=recA PE=3 SV=1	22	0 of 27	53.4612	-0.0425604	0.766555	0.997754
P08308	arcB	>sp|P08308|OTCC_PSEAE Ornithine carbamoyltransferase, catabolic OS=Pseudomonas aeruginosa (strain ATCC 15692 / DSM 22644 / CIP 104116 / JCM 14847 / LMG 12228 / 1C / PRS 101 / PAO1) OX=208964 GN=arcB PE=1 SV=3	22	0 of 27	53.2146	0.0368134	0.875542	0.997754
P09591	tufA	>sp|P09591|EFTU_PSEAE Elongation factor Tu OS=Pseudomonas aeruginosa (strain ATCC 15692 / DSM 22644 / CIP 104116 / JCM 14847 / LMG 12228 / 1C / PRS 101 / PAO1) OX=208964 GN=tufA PE=1 SV=2	22	0 of 27	56.5128	0.286055	0.060005	0.570907
P09785	phnA	>sp|P09785|PHNA_PSEAE Anthranilate synthase component 1, pyocyanine specific OS=Pseudomonas aeruginosa (strain ATCC 15692 / DSM 22644 / CIP 104116 / JCM 14847 / LMG 12228 / 1C / PRS 101 / PAO1) OX=208964 GN=phnA PE=1 SV=2	30	0 of 27	55.5286	0.162742	0.325703	0.997754
P09786	phnB	>sp|P09786|PHNB_PSEAE Anthranilate synthase component 2, pyocyanine specific OS=Pseudomonas aeruginosa (strain ATCC 15692 / DSM 22644 / CIP 104116 / JCM 14847 / LMG 12228 / 1C / PRS 101 / PAO1) OX=208964 GN=phnB PE=1 SV=3	5	10 of 27	51.5386	0.57465	0.276395	0.997754
P09852	toxR	>sp|P09852|TOXR_PSEAE Exotoxin A regulatory protein OS=Pseudomonas aeruginosa (strain ATCC 15692 / DSM 22644 / CIP 104116 / JCM 14847 / LMG 12228 / 1C / PRS 101 / PAO1) OX=208964 GN=toxR PE=1 SV=2	5	11 of 24	47.732	0.715183	0.131389	0.906753
P0C2B2	dsbA	>sp|P0C2B2|DSBA_PSEAE Thiol:disulfide interchange protein DsbA OS=Pseudomonas aeruginosa (strain ATCC 15692 / DSM 22644 / CIP 104116 / JCM 14847 / LMG 12228 / 1C / PRS 101 / PAO1) OX=208964 GN=dsbA PE=1 SV=1	7	5 of 27	52.9003	0.0687867	0.927285	0.997754
P0DP44	ppk	>sp|P0DP44|PPK1_PSEAE Polyphosphate kinase OS=Pseudomonas aeruginosa (strain ATCC 15692 / DSM 22644 / CIP 104116 / JCM 14847 / LMG 12228 / 1C / PRS 101 / PAO1) OX=208964 GN=ppk PE=1 SV=1	26	0 of 27	53.017	-0.156972	0.216035	0.997754
P0DPB9;P0DPC1	phzD1	>sp|P0DPB9|PHZD1_PSEAE Phenazine biosynthesis protein PhzD1 OS=Pseudomonas aeruginosa (strain ATCC 15692 / DSM 22644 / CIP 104116 / JCM 14847 / LMG 12228 / 1C / PRS 101 / PAO1) OX=208964 GN=phzD1 PE=1 SV=1;>sp|P0DPC1|PHZD2_PSEAE Phenazine biosynthesis protein PhzD2 OS=Pseudomonas aeruginosa (strain ATCC 15692 / DSM 22644 / CIP 104116 / JCM 14847 / LMG 12228 / 1C / PRS 101 / PAO1) OX=208964 GN=phz…	10	0 of 27	49.4855	-0.531205	0.107319	0.819586
Q9I788	exoT	>sp|Q9I788|EXOT_PSEAE Exoenzyme T OS=Pseudomonas aeruginosa (strain ATCC 15692 / DSM 22644 / CIP 104116 / JCM 14847 / LMG 12228 / 1C / PRS 101 / PAO1) OX=208964 GN=exoT PE=1 SV=1	20	7 of 27	55.4524	2.02311	0.00112517	0.029378
P11221	oprI	>sp|P11221|OPRI_PSEAE Major outer membrane lipoprotein OS=Pseudomonas aeruginosa (strain ATCC 15692 / DSM 22644 / CIP 104116 / JCM 14847 / LMG 12228 / 1C / PRS 101 / PAO1) OX=208964 GN=oprI PE=3 SV=1	11	0 of 27	54.0967	-0.166736	0.61121	0.997754
P11436	amiE	>sp|P11436|AMIE_PSEAE Aliphatic amidase OS=Pseudomonas aeruginosa (strain ATCC 15692 / DSM 22644 / CIP 104116 / JCM 14847 / LMG 12228 / 1C / PRS 101 / PAO1) OX=208964 GN=amiE PE=1 SV=2	13	5 of 27	50.3757	0.549148	0.253254	0.997754
P11439	eta	>sp|P11439|TOXA_PSEAE Exotoxin A OS=Pseudomonas aeruginosa (strain ATCC 15692 / DSM 22644 / CIP 104116 / JCM 14847 / LMG 12228 / 1C / PRS 101 / PAO1) OX=208964 GN=eta PE=1 SV=2	2	7 of 13	45.0524	-0.208955	0.77285	0.997754
P11724	argF	>sp|P11724|OTCA_PSEAE Ornithine carbamoyltransferase, anabolic OS=Pseudomonas aeruginosa (strain ATCC 15692 / DSM 22644 / CIP 104116 / JCM 14847 / LMG 12228 / 1C / PRS 101 / PAO1) OX=208964 GN=argF PE=1 SV=3	14	3 of 27	50.9235	0.172258	0.490972	0.997754
P13794	oprF	>sp|P13794|PORF_PSEAE Outer membrane porin F OS=Pseudomonas aeruginosa (strain ATCC 15692 / DSM 22644 / CIP 104116 / JCM 14847 / LMG 12228 / 1C / PRS 101 / PAO1) OX=208964 GN=oprF PE=1 SV=1	25	3 of 27	52.5416	0.16155	0.452371	0.997754
P13981	arcA	>sp|P13981|ARCA_PSEAE Arginine deiminase OS=Pseudomonas aeruginosa (strain ATCC 15692 / DSM 22644 / CIP 104116 / JCM 14847 / LMG 12228 / 1C / PRS 101 / PAO1) OX=208964 GN=arcA PE=1 SV=2	25	0 of 27	56.7278	0.168784	0.524891	0.997754
P13982	arcC	>sp|P13982|ARCC_PSEAE Carbamate kinase OS=Pseudomonas aeruginosa (strain ATCC 15692 / DSM 22644 / CIP 104116 / JCM 14847 / LMG 12228 / 1C / PRS 101 / PAO1) OX=208964 GN=arcC PE=3 SV=1	18	0 of 27	55.5837	0.256442	0.397983	0.997754
P14165	gltA	>sp|P14165|CISY_PSEAE Citrate synthase OS=Pseudomonas aeruginosa (strain ATCC 15692 / DSM 22644 / CIP 104116 / JCM 14847 / LMG 12228 / 1C / PRS 101 / PAO1) OX=208964 GN=gltA PE=1 SV=2	23	0 of 27	54.5124	0.215148	0.355364	0.997754
P14532	ccpA	>sp|P14532|CCPR_PSEAE Cytochrome c551 peroxidase OS=Pseudomonas aeruginosa (strain ATCC 15692 / DSM 22644 / CIP 104116 / JCM 14847 / LMG 12228 / 1C / PRS 101 / PAO1) OX=208964 GN=ccpA PE=1 SV=2	5	11 of 27	53.3105	1.05102	0.117954	0.87016
Q9I336	pscT	>tr|Q9I336|Q9I336_PSEAE Translocation protein in type III secretion OS=Pseudomonas aeruginosa (strain ATCC 15692 / DSM 22644 / CIP 104116 / JCM 14847 / LMG 12228 / 1C / PRS 101 / PAO1) OX=208964 GN=pscT PE=3 SV=1	2	3 of 23	44.2207	1.98139	0.000103168	0.00408321
P14789	lasA	>sp|P14789|LASA_PSEAE Protease LasA OS=Pseudomonas aeruginosa (strain ATCC 15692 / DSM 22644 / CIP 104116 / JCM 14847 / LMG 12228 / 1C / PRS 101 / PAO1) OX=208964 GN=lasA PE=1 SV=3	18	7 of 27	53.2255	-1.07643	0.0222761	0.296559
P15276	algP	>sp|P15276|ALGP_PSEAE Transcriptional regulatory protein AlgP OS=Pseudomonas aeruginosa (strain ATCC 15692 / DSM 22644 / CIP 104116 / JCM 14847 / LMG 12228 / 1C / PRS 101 / PAO1) OX=208964 GN=algP PE=4 SV=2	25	0 of 27	53.8504	0.432614	0.169231	0.997754
P17323	lppL	>sp|P17323|LPPL_PSEAE Lipopeptide OS=Pseudomonas aeruginosa (strain ATCC 15692 / DSM 22644 / CIP 104116 / JCM 14847 / LMG 12228 / 1C / PRS 101 / PAO1) OX=208964 GN=lppL PE=1 SV=1	2	2 of 27	50.0145	0.250821	0.630426	0.997754
P18275	arcD	>sp|P18275|ARCD_PSEAE Arginine/ornithine antiporter OS=Pseudomonas aeruginosa (strain ATCC 15692 / DSM 22644 / CIP 104116 / JCM 14847 / LMG 12228 / 1C / PRS 101 / PAO1) OX=208964 GN=arcD PE=1 SV=1	9	4 of 27	56.0451	0.0437809	0.942603	0.997754
P19072	braB	>sp|P19072|BRAB_PSEAE Branched-chain amino acid transport system 2 carrier protein OS=Pseudomonas aeruginosa (strain ATCC 15692 / DSM 22644 / CIP 104116 / JCM 14847 / LMG 12228 / 1C / PRS 101 / PAO1) OX=208964 GN=braB PE=3 SV=1	3	3 of 27	50.0496	0.0566252	0.881664	0.997754
P19572	lysA	>sp|P19572|DCDA_PSEAE Diaminopimelate decarboxylase OS=Pseudomonas aeruginosa (strain ATCC 15692 / DSM 22644 / CIP 104116 / JCM 14847 / LMG 12228 / 1C / PRS 101 / PAO1) OX=208964 GN=lysA PE=3 SV=2	25	0 of 27	55.3178	0.126765	0.478175	0.997754
P20574	trpD	>sp|P20574|TRPD_PSEAE Anthranilate phosphoribosyltransferase OS=Pseudomonas aeruginosa (strain ATCC 15692 / DSM 22644 / CIP 104116 / JCM 14847 / LMG 12228 / 1C / PRS 101 / PAO1) OX=208964 GN=trpD PE=3 SV=1	14	4 of 27	54.4162	0.317051	0.0413234	0.456707
P20576	trpG	>sp|P20576|TRPG_PSEAE Anthranilate synthase component 2 OS=Pseudomonas aeruginosa (strain ATCC 15692 / DSM 22644 / CIP 104116 / JCM 14847 / LMG 12228 / 1C / PRS 101 / PAO1) OX=208964 GN=trpG PE=4 SV=2	5	16 of 24	43.2951	-0.154656	0.850151	0.997754
P20577	trpC	>sp|P20577|TRPC_PSEAE Indole-3-glycerol phosphate synthase OS=Pseudomonas aeruginosa (strain ATCC 15692 / DSM 22644 / CIP 104116 / JCM 14847 / LMG 12228 / 1C / PRS 101 / PAO1) OX=208964 GN=trpC PE=3 SV=1	15	0 of 27	51.7556	0.137648	0.565145	0.997754
P20580	trpE	>sp|P20580|TRPE_PSEAE Anthranilate synthase component 1 OS=Pseudomonas aeruginosa (strain ATCC 15692 / DSM 22644 / CIP 104116 / JCM 14847 / LMG 12228 / 1C / PRS 101 / PAO1) OX=208964 GN=trpE PE=1 SV=1	30	0 of 27	57.534	0.121843	0.335404	0.997754
P20581	pqsE	>sp|P20581|PQSE_PSEAE 2-aminobenzoylacetyl-CoA thioesterase OS=Pseudomonas aeruginosa (strain ATCC 15692 / DSM 22644 / CIP 104116 / JCM 14847 / LMG 12228 / 1C / PRS 101 / PAO1) OX=208964 GN=pqsE PE=1 SV=1	14	1 of 27	55.7795	0.295913	0.334608	0.997754
P20582	pqsD	>sp|P20582|PQSD_PSEAE Anthraniloyl-CoA anthraniloyltransferase OS=Pseudomonas aeruginosa (strain ATCC 15692 / DSM 22644 / CIP 104116 / JCM 14847 / LMG 12228 / 1C / PRS 101 / PAO1) OX=208964 GN=pqsD PE=1 SV=2	19	2 of 27	54.1751	0.156328	0.629393	0.997754
P20586	pobA	>sp|P20586|PHHY_PSEAE p-hydroxybenzoate hydroxylase OS=Pseudomonas aeruginosa (strain ATCC 15692 / DSM 22644 / CIP 104116 / JCM 14847 / LMG 12228 / 1C / PRS 101 / PAO1) OX=208964 GN=pobA PE=1 SV=1	6	11 of 23	52.1924	-0.247396	0.643334	0.997754
P21175	braC	>sp|P21175|BRAC_PSEAE Leucine-, isoleucine-, valine-, threonine-, and alanine-binding protein OS=Pseudomonas aeruginosa (strain ATCC 15692 / DSM 22644 / CIP 104116 / JCM 14847 / LMG 12228 / 1C / PRS 101 / PAO1) OX=208964 GN=braC PE=1 SV=2	23	2 of 27	56.0301	0.254919	0.423096	0.997754
P21627	braD	>sp|P21627|BRAD_PSEAE High-affinity branched-chain amino acid transport system permease protein BraD OS=Pseudomonas aeruginosa (strain ATCC 15692 / DSM 22644 / CIP 104116 / JCM 14847 / LMG 12228 / 1C / PRS 101 / PAO1) OX=208964 GN=braD PE=3 SV=1	2	15 of 27	37.6037	0.0553864	0.900371	0.997754
P21628	braE	>sp|P21628|BRAE_PSEAE High-affinity branched-chain amino acid transport system permease protein BraE OS=Pseudomonas aeruginosa (strain ATCC 15692 / DSM 22644 / CIP 104116 / JCM 14847 / LMG 12228 / 1C / PRS 101 / PAO1) OX=208964 GN=braE PE=3 SV=1	5	7 of 27	57.9676	0.0157637	0.967447	0.997754
P21629	braF	>sp|P21629|BRAF_PSEAE High-affinity branched-chain amino acid transport ATP-binding protein BraF OS=Pseudomonas aeruginosa (strain ATCC 15692 / DSM 22644 / CIP 104116 / JCM 14847 / LMG 12228 / 1C / PRS 101 / PAO1) OX=208964 GN=braF PE=3 SV=1	11	5 of 27	55.254	0.170923	0.242963	0.997754
P21630	braG	>sp|P21630|BRAG_PSEAE High-affinity branched-chain amino acid transport ATP-binding protein BraG OS=Pseudomonas aeruginosa (strain ATCC 15692 / DSM 22644 / CIP 104116 / JCM 14847 / LMG 12228 / 1C / PRS 101 / PAO1) OX=208964 GN=braG PE=3 SV=1	14	5 of 27	59.2527	0.108575	0.656801	0.997754
P22008	proC	>sp|P22008|P5CR_PSEAE Pyrroline-5-carboxylate reductase OS=Pseudomonas aeruginosa (strain ATCC 15692 / DSM 22644 / CIP 104116 / JCM 14847 / LMG 12228 / 1C / PRS 101 / PAO1) OX=208964 GN=proC PE=1 SV=2	4	7 of 27	54.0585	0.190134	0.757428	0.997754
P22567	argA	>sp|P22567|ARGA_PSEAE Amino-acid acetyltransferase OS=Pseudomonas aeruginosa (strain ATCC 15692 / DSM 22644 / CIP 104116 / JCM 14847 / LMG 12228 / 1C / PRS 101 / PAO1) OX=208964 GN=argA PE=1 SV=2	23	0 of 27	54.6364	0.156582	0.37861	0.997754
P22608	pilB	>sp|P22608|PILB_PSEAE Type IV pilus assembly ATPase PilB OS=Pseudomonas aeruginosa (strain ATCC 15692 / DSM 22644 / CIP 104116 / JCM 14847 / LMG 12228 / 1C / PRS 101 / PAO1) OX=208964 GN=pilB PE=1 SV=2	28	0 of 27	57.3478	0.0717966	0.738994	0.997754
P22610	pilD	>sp|P22610|LEP4_PSEAE Prepilin leader peptidase/N-methyltransferase OS=Pseudomonas aeruginosa (strain ATCC 15692 / DSM 22644 / CIP 104116 / JCM 14847 / LMG 12228 / 1C / PRS 101 / PAO1) OX=208964 GN=pilD PE=1 SV=3	3	1 of 27	54.8253	0.108622	0.775515	0.997754
P23189	gor	>sp|P23189|GSHR_PSEAE Glutathione reductase OS=Pseudomonas aeruginosa (strain ATCC 15692 / DSM 22644 / CIP 104116 / JCM 14847 / LMG 12228 / 1C / PRS 101 / PAO1) OX=208964 GN=gor PE=3 SV=1	26	0 of 27	55.9581	0.0377373	0.853783	0.997754
P23620	phoB	>sp|P23620|PHOB_PSEAE Phosphate regulon transcriptional regulatory protein PhoB OS=Pseudomonas aeruginosa (strain ATCC 15692 / DSM 22644 / CIP 104116 / JCM 14847 / LMG 12228 / 1C / PRS 101 / PAO1) OX=208964 GN=phoB PE=3 SV=2	7	4 of 27	53.7326	0.339649	0.376826	0.997754
P23621	phoR	>sp|P23621|PHOR_PSEAE Phosphate regulon sensor protein PhoR OS=Pseudomonas aeruginosa (strain ATCC 15692 / DSM 22644 / CIP 104116 / JCM 14847 / LMG 12228 / 1C / PRS 101 / PAO1) OX=208964 GN=phoR PE=3 SV=2	10	3 of 27	50.9148	0.0455469	0.914472	0.997754
P23747	algB	>sp|P23747|ALGB_PSEAE Alginate biosynthesis transcriptional regulatory protein AlgB OS=Pseudomonas aeruginosa (strain ATCC 15692 / DSM 22644 / CIP 104116 / JCM 14847 / LMG 12228 / 1C / PRS 101 / PAO1) OX=208964 GN=algB PE=1 SV=1	28	1 of 27	52.4156	-0.164101	0.342084	0.997754
P23926	anr	>sp|P23926|ANR_PSEAE Transcriptional activator protein anr OS=Pseudomonas aeruginosa (strain ATCC 15692 / DSM 22644 / CIP 104116 / JCM 14847 / LMG 12228 / 1C / PRS 101 / PAO1) OX=208964 GN=anr PE=4 SV=1	10	0 of 27	52.1334	-0.313532	0.0207842	0.280972
P24474	nirS	>sp|P24474|NIRS_PSEAE Nitrite reductase OS=Pseudomonas aeruginosa (strain ATCC 15692 / DSM 22644 / CIP 104116 / JCM 14847 / LMG 12228 / 1C / PRS 101 / PAO1) OX=208964 GN=nirS PE=1 SV=1	31	0 of 27	54.8106	0.115799	0.772873	0.997754
P24559	pilT	>sp|P24559|PILT_PSEAE Type IV pilus retractation ATPase PilT OS=Pseudomonas aeruginosa (strain ATCC 15692 / DSM 22644 / CIP 104116 / JCM 14847 / LMG 12228 / 1C / PRS 101 / PAO1) OX=208964 GN=pilT PE=1 SV=1	26	2 of 27	54.0136	0.0504488	0.812269	0.997754
P24908	PA0034	>sp|P24908|TRPO_PSEAE Putative transcriptional regulator OS=Pseudomonas aeruginosa (strain ATCC 15692 / DSM 22644 / CIP 104116 / JCM 14847 / LMG 12228 / 1C / PRS 101 / PAO1) OX=208964 GN=PA0034 PE=1 SV=2	2	8 of 20	43.1428	-0.140683	0.849225	0.997754
P25060	xcpY	>sp|P25060|GSPL_PSEAE Type II secretion system protein L OS=Pseudomonas aeruginosa (strain ATCC 15692 / DSM 22644 / CIP 104116 / JCM 14847 / LMG 12228 / 1C / PRS 101 / PAO1) OX=208964 GN=xcpY PE=1 SV=2	8	2 of 27	55.5751	-0.0137133	0.979555	0.997754
P25061	xcpZ	>sp|P25061|GSPM_PSEAE Type II secretion system protein M OS=Pseudomonas aeruginosa (strain ATCC 15692 / DSM 22644 / CIP 104116 / JCM 14847 / LMG 12228 / 1C / PRS 101 / PAO1) OX=208964 GN=xcpZ PE=1 SV=1	6	3 of 27	51.1379	-0.135068	0.703925	0.997754
P25084	lasR	>sp|P25084|LASR_PSEAE Transcriptional activator protein LasR OS=Pseudomonas aeruginosa (strain ATCC 15692 / DSM 22644 / CIP 104116 / JCM 14847 / LMG 12228 / 1C / PRS 101 / PAO1) OX=208964 GN=lasR PE=1 SV=1	13	2 of 27	54.0939	-0.031249	0.913811	0.997754
P25254	PA0392	>sp|P25254|Y392_PSEAE Uncharacterized protein PA0392 OS=Pseudomonas aeruginosa (strain ATCC 15692 / DSM 22644 / CIP 104116 / JCM 14847 / LMG 12228 / 1C / PRS 101 / PAO1) OX=208964 GN=PA0392 PE=3 SV=2	5	1 of 27	49.6464	-0.104214	0.827022	0.997754
P26275	algR	>sp|P26275|ALGR_PSEAE Positive alginate biosynthesis regulatory protein OS=Pseudomonas aeruginosa (strain ATCC 15692 / DSM 22644 / CIP 104116 / JCM 14847 / LMG 12228 / 1C / PRS 101 / PAO1) OX=208964 GN=algR PE=3 SV=1	16	0 of 27	54.5795	-0.184067	0.369656	0.997754
P26276	algC	>sp|P26276|ALGC_PSEAE Phosphomannomutase/phosphoglucomutase OS=Pseudomonas aeruginosa (strain ATCC 15692 / DSM 22644 / CIP 104116 / JCM 14847 / LMG 12228 / 1C / PRS 101 / PAO1) OX=208964 GN=algC PE=1 SV=4	25	0 of 27	56.9099	-0.110612	0.462546	0.997754
P26480	rpoD	>sp|P26480|RPOD_PSEAE RNA polymerase sigma factor RpoD OS=Pseudomonas aeruginosa (strain ATCC 15692 / DSM 22644 / CIP 104116 / JCM 14847 / LMG 12228 / 1C / PRS 101 / PAO1) OX=208964 GN=rpoD PE=3 SV=1	26	0 of 27	57.895	-0.0447032	0.669124	0.997754
P26841	cat	>sp|P26841|CAT4_PSEAE Chloramphenicol acetyltransferase OS=Pseudomonas aeruginosa (strain ATCC 15692 / DSM 22644 / CIP 104116 / JCM 14847 / LMG 12228 / 1C / PRS 101 / PAO1) OX=208964 GN=cat PE=1 SV=3	1	3 of 10	42.045	-Inf	NA	0
P26993	exsA	>sp|P26993|EXSA_PSEAE HTH-type transcriptional regulator ExsA OS=Pseudomonas aeruginosa (strain ATCC 15692 / DSM 22644 / CIP 104116 / JCM 14847 / LMG 12228 / 1C / PRS 101 / PAO1) OX=208964 GN=exsA PE=1 SV=2	14	4 of 27	56.2601	1.02043	0.00224836	0.050244
P26994	exsB	>sp|P26994|EXSB_PSEAE Type 3 secretion system pilotin OS=Pseudomonas aeruginosa (strain ATCC 15692 / DSM 22644 / CIP 104116 / JCM 14847 / LMG 12228 / 1C / PRS 101 / PAO1) OX=208964 GN=exsB PE=1 SV=2	6	4 of 27	52.7323	0.938301	0.010503	0.166716
P26995	exsC	>sp|P26995|EXSC_PSEAE Transcriptional anti-antiactivator ExsC OS=Pseudomonas aeruginosa (strain ATCC 15692 / DSM 22644 / CIP 104116 / JCM 14847 / LMG 12228 / 1C / PRS 101 / PAO1) OX=208964 GN=exsC PE=1 SV=1	2	2 of 14	40.9405	1.8734	0.0816111	0.707368
P27017	amiC	>sp|P27017|AMIC_PSEAE Aliphatic amidase expression-regulating protein OS=Pseudomonas aeruginosa (strain ATCC 15692 / DSM 22644 / CIP 104116 / JCM 14847 / LMG 12228 / 1C / PRS 101 / PAO1) OX=208964 GN=amiC PE=1 SV=5	10	2 of 27	53.5242	0.180884	0.590991	0.997754
P27726	gap	>sp|P27726|G3P_PSEAE Glyceraldehyde-3-phosphate dehydrogenase OS=Pseudomonas aeruginosa (strain ATCC 15692 / DSM 22644 / CIP 104116 / JCM 14847 / LMG 12228 / 1C / PRS 101 / PAO1) OX=208964 GN=gap PE=3 SV=3	18	2 of 27	54.7739	0.173856	0.63826	0.997754
P28809	mmsR	>sp|P28809|MMSR_PSEAE MmsAB operon regulatory protein OS=Pseudomonas aeruginosa (strain ATCC 15692 / DSM 22644 / CIP 104116 / JCM 14847 / LMG 12228 / 1C / PRS 101 / PAO1) OX=208964 GN=mmsR PE=4 SV=2	7	12 of 27	46.942	-0.012168	0.97783	0.997754
P28810	mmsA	>sp|P28810|MMSA_PSEAE Methylmalonate-semialdehyde dehydrogenase [acylating] OS=Pseudomonas aeruginosa (strain ATCC 15692 / DSM 22644 / CIP 104116 / JCM 14847 / LMG 12228 / 1C / PRS 101 / PAO1) OX=208964 GN=mmsA PE=1 SV=2	22	0 of 27	55.5073	0.0267615	0.910111	0.997754
P28812	PA3568	>sp|P28812|Y3568_PSEAE Uncharacterized protein PA3568 OS=Pseudomonas aeruginosa (strain ATCC 15692 / DSM 22644 / CIP 104116 / JCM 14847 / LMG 12228 / 1C / PRS 101 / PAO1) OX=208964 GN=PA3568 PE=3 SV=2	12	12 of 27	57.9865	-0.223832	0.561075	0.997754
P29248	fliA	>sp|P29248|FLIA_PSEAE RNA polymerase sigma factor FliA OS=Pseudomonas aeruginosa (strain ATCC 15692 / DSM 22644 / CIP 104116 / JCM 14847 / LMG 12228 / 1C / PRS 101 / PAO1) OX=208964 GN=fliA PE=3 SV=1	12	1 of 27	52.8451	0.229306	0.350418	0.997754
P29363	thrC	>sp|P29363|THRC_PSEAE Threonine synthase OS=Pseudomonas aeruginosa (strain ATCC 15692 / DSM 22644 / CIP 104116 / JCM 14847 / LMG 12228 / 1C / PRS 101 / PAO1) OX=208964 GN=thrC PE=3 SV=3	22	2 of 27	52.5765	0.241048	0.336518	0.997754
P29364	thrB	>sp|P29364|KHSE_PSEAE Homoserine kinase OS=Pseudomonas aeruginosa (strain ATCC 15692 / DSM 22644 / CIP 104116 / JCM 14847 / LMG 12228 / 1C / PRS 101 / PAO1) OX=208964 GN=thrB PE=3 SV=2	5	13 of 26	41.6006	0.253554	0.634243	0.997754
P29365	hom	>sp|P29365|DHOM_PSEAE Homoserine dehydrogenase OS=Pseudomonas aeruginosa (strain ATCC 15692 / DSM 22644 / CIP 104116 / JCM 14847 / LMG 12228 / 1C / PRS 101 / PAO1) OX=208964 GN=hom PE=3 SV=2	21	2 of 27	56.692	0.199899	0.424217	0.997754
P29436	rpmH	>sp|P29436|RL34_PSEAE 50S ribosomal protein L34 OS=Pseudomonas aeruginosa (strain ATCC 15692 / DSM 22644 / CIP 104116 / JCM 14847 / LMG 12228 / 1C / PRS 101 / PAO1) OX=208964 GN=rpmH PE=3 SV=2	4	0 of 27	45.4407	0.138275	0.592586	0.997754
P30718	groL	>sp|P30718|CH60_PSEAE 60 kDa chaperonin OS=Pseudomonas aeruginosa (strain ATCC 15692 / DSM 22644 / CIP 104116 / JCM 14847 / LMG 12228 / 1C / PRS 101 / PAO1) OX=208964 GN=groL PE=1 SV=3	25	0 of 27	54.9847	-0.117286	0.516681	0.997754
P30720	groS	>sp|P30720|CH10_PSEAE 10 kDa chaperonin OS=Pseudomonas aeruginosa (strain ATCC 15692 / DSM 22644 / CIP 104116 / JCM 14847 / LMG 12228 / 1C / PRS 101 / PAO1) OX=208964 GN=groS PE=3 SV=1	8	0 of 27	52.4138	0.0403637	0.895481	0.997754
P30819	nadC	>sp|P30819|NADC_PSEAE Nicotinate-nucleotide pyrophosphorylase [carboxylating] OS=Pseudomonas aeruginosa (strain ATCC 15692 / DSM 22644 / CIP 104116 / JCM 14847 / LMG 12228 / 1C / PRS 101 / PAO1) OX=208964 GN=nadC PE=3 SV=2	13	3 of 27	52.9974	0.0909919	0.821878	0.997754
P31961	edd	>sp|P31961|EDD_PSEAE Phosphogluconate dehydratase OS=Pseudomonas aeruginosa (strain ATCC 15692 / DSM 22644 / CIP 104116 / JCM 14847 / LMG 12228 / 1C / PRS 101 / PAO1) OX=208964 GN=edd PE=3 SV=3	17	2 of 27	52.7887	-0.0284023	0.934774	0.997754
P32722	oprD	>sp|P32722|PORD_PSEAE Porin D OS=Pseudomonas aeruginosa (strain ATCC 15692 / DSM 22644 / CIP 104116 / JCM 14847 / LMG 12228 / 1C / PRS 101 / PAO1) OX=208964 GN=oprD PE=1 SV=1	17	0 of 27	57.4175	0.372818	0.176135	0.997754
P33639	pilS	>sp|P33639|PILS_PSEAE Sensor protein kinase PilS OS=Pseudomonas aeruginosa (strain ATCC 15692 / DSM 22644 / CIP 104116 / JCM 14847 / LMG 12228 / 1C / PRS 101 / PAO1) OX=208964 GN=pilS PE=1 SV=1	15	2 of 27	52.3443	-0.123851	0.725817	0.997754
P33640	rluD	>sp|P33640|RLUD_PSEAE Ribosomal large subunit pseudouridine synthase D OS=Pseudomonas aeruginosa (strain ATCC 15692 / DSM 22644 / CIP 104116 / JCM 14847 / LMG 12228 / 1C / PRS 101 / PAO1) OX=208964 GN=rluD PE=3 SV=2	15	0 of 27	54.1142	0.100392	0.612208	0.997754
P33641	bamD	>sp|P33641|BAMD_PSEAE Outer membrane protein assembly factor BamD OS=Pseudomonas aeruginosa (strain ATCC 15692 / DSM 22644 / CIP 104116 / JCM 14847 / LMG 12228 / 1C / PRS 101 / PAO1) OX=208964 GN=bamD PE=3 SV=2	22	0 of 27	53.1045	0.275711	0.0964652	0.773648
P33642	thiO	>sp|P33642|GLYOX_PSEAE Glycine oxidase OS=Pseudomonas aeruginosa (strain ATCC 15692 / DSM 22644 / CIP 104116 / JCM 14847 / LMG 12228 / 1C / PRS 101 / PAO1) OX=208964 GN=thiO PE=3 SV=3	20	1 of 27	51.2429	0.207148	0.280636	0.997754
P33663	PA4543	>sp|P33663|PURNU_PSEAE Purine nucleoside phosphorylase PA4543 OS=Pseudomonas aeruginosa (strain ATCC 15692 / DSM 22644 / CIP 104116 / JCM 14847 / LMG 12228 / 1C / PRS 101 / PAO1) OX=208964 GN=PA4543 PE=3 SV=2	13	7 of 27	52.1378	0.0255755	0.918418	0.997754
P33883	lasI	>sp|P33883|LASI_PSEAE Acyl-homoserine-lactone synthase OS=Pseudomonas aeruginosa (strain ATCC 15692 / DSM 22644 / CIP 104116 / JCM 14847 / LMG 12228 / 1C / PRS 101 / PAO1) OX=208964 GN=lasI PE=1 SV=1	9	8 of 27	59.2527	1.03643	0.0282582	0.357032
P34002	aroB	>sp|P34002|AROB_PSEAE 3-dehydroquinate synthase OS=Pseudomonas aeruginosa (strain ATCC 15692 / DSM 22644 / CIP 104116 / JCM 14847 / LMG 12228 / 1C / PRS 101 / PAO1) OX=208964 GN=aroB PE=3 SV=2	13	2 of 27	52.2811	0.187169	0.456457	0.997754
P34003	aroK	>sp|P34003|AROK_PSEAE Shikimate kinase OS=Pseudomonas aeruginosa (strain ATCC 15692 / DSM 22644 / CIP 104116 / JCM 14847 / LMG 12228 / 1C / PRS 101 / PAO1) OX=208964 GN=aroK PE=3 SV=2	9	2 of 27	53.1696	-0.119864	0.604423	0.997754
P34750	pilQ	>sp|P34750|PILQ_PSEAE Fimbrial assembly protein PilQ OS=Pseudomonas aeruginosa (strain ATCC 15692 / DSM 22644 / CIP 104116 / JCM 14847 / LMG 12228 / 1C / PRS 101 / PAO1) OX=208964 GN=pilQ PE=1 SV=2	28	0 of 27	54.0501	0.0322462	0.820644	0.997754
P35818	xcpQ	>sp|P35818|GSPD_PSEAE Secretin XcpQ OS=Pseudomonas aeruginosa (strain ATCC 15692 / DSM 22644 / CIP 104116 / JCM 14847 / LMG 12228 / 1C / PRS 101 / PAO1) OX=208964 GN=xcpQ PE=1 SV=1	32	0 of 27	56.8451	-0.281475	0.0193089	0.266511
P37452	lexA	>sp|P37452|LEXA_PSEAE LexA repressor OS=Pseudomonas aeruginosa (strain ATCC 15692 / DSM 22644 / CIP 104116 / JCM 14847 / LMG 12228 / 1C / PRS 101 / PAO1) OX=208964 GN=lexA PE=3 SV=1	14	1 of 27	57.4415	0.110139	0.671311	0.997754
P37798	accC	>sp|P37798|ACCC_PSEAE Biotin carboxylase OS=Pseudomonas aeruginosa (strain ATCC 15692 / DSM 22644 / CIP 104116 / JCM 14847 / LMG 12228 / 1C / PRS 101 / PAO1) OX=208964 GN=accC PE=1 SV=1	24	0 of 27	51.7786	0.0801509	0.577941	0.997754
P37799	accB	>sp|P37799|BCCP_PSEAE Biotin carboxyl carrier protein of acetyl-CoA carboxylase OS=Pseudomonas aeruginosa (strain ATCC 15692 / DSM 22644 / CIP 104116 / JCM 14847 / LMG 12228 / 1C / PRS 101 / PAO1) OX=208964 GN=accB PE=3 SV=1	5	0 of 27	50.2375	0.376392	0.301358	0.997754
P37860	recX	>sp|P37860|RECX_PSEAE Regulatory protein RecX OS=Pseudomonas aeruginosa (strain ATCC 15692 / DSM 22644 / CIP 104116 / JCM 14847 / LMG 12228 / 1C / PRS 101 / PAO1) OX=208964 GN=recX PE=3 SV=2	5	14 of 25	49.8884	0.317925	0.347291	0.997754
P38098	carA	>sp|P38098|CARA_PSEAE Carbamoyl-phosphate synthase small chain OS=Pseudomonas aeruginosa (strain ATCC 15692 / DSM 22644 / CIP 104116 / JCM 14847 / LMG 12228 / 1C / PRS 101 / PAO1) OX=208964 GN=carA PE=3 SV=1	14	2 of 27	56.371	0.387114	0.234874	0.997754
P38100	carB	>sp|P38100|CARB_PSEAE Carbamoyl-phosphate synthase large chain OS=Pseudomonas aeruginosa (strain ATCC 15692 / DSM 22644 / CIP 104116 / JCM 14847 / LMG 12228 / 1C / PRS 101 / PAO1) OX=208964 GN=carB PE=3 SV=3	30	0 of 27	57.9998	-0.0323896	0.786654	0.997754
P38103	dapB	>sp|P38103|DAPB_PSEAE 4-hydroxy-tetrahydrodipicolinate reductase OS=Pseudomonas aeruginosa (strain ATCC 15692 / DSM 22644 / CIP 104116 / JCM 14847 / LMG 12228 / 1C / PRS 101 / PAO1) OX=208964 GN=dapB PE=1 SV=2	21	0 of 27	51.5339	-0.00606462	0.968765	0.997754
P38107	mucA	>sp|P38107|MUCA_PSEAE Sigma factor AlgU negative regulatory protein OS=Pseudomonas aeruginosa (strain ATCC 15692 / DSM 22644 / CIP 104116 / JCM 14847 / LMG 12228 / 1C / PRS 101 / PAO1) OX=208964 GN=mucA PE=1 SV=1	2	8 of 26	53.4074	-0.00203485	0.996823	0.999852
P38108	mucB	>sp|P38108|MUCB_PSEAE Sigma factor AlgU regulatory protein MucB OS=Pseudomonas aeruginosa (strain ATCC 15692 / DSM 22644 / CIP 104116 / JCM 14847 / LMG 12228 / 1C / PRS 101 / PAO1) OX=208964 GN=mucB PE=1 SV=1	14	2 of 27	51.7619	-0.0716783	0.854656	0.997754
P40882	PA3753	>sp|P40882|Y3753_PSEAE Uncharacterized protein PA3753 OS=Pseudomonas aeruginosa (strain ATCC 15692 / DSM 22644 / CIP 104116 / JCM 14847 / LMG 12228 / 1C / PRS 101 / PAO1) OX=208964 GN=PA3753 PE=3 SV=2	3	8 of 26	45.5619	0.0540912	0.88972	0.997754
P40883	pchR	>sp|P40883|PCHR_PSEAE Regulatory protein PchR OS=Pseudomonas aeruginosa (strain ATCC 15692 / DSM 22644 / CIP 104116 / JCM 14847 / LMG 12228 / 1C / PRS 101 / PAO1) OX=208964 GN=pchR PE=2 SV=1	9	2 of 27	51.7505	0.198215	0.60066	0.997754
P40947	ssb	>sp|P40947|SSB_PSEAE Single-stranded DNA-binding protein OS=Pseudomonas aeruginosa (strain ATCC 15692 / DSM 22644 / CIP 104116 / JCM 14847 / LMG 12228 / 1C / PRS 101 / PAO1) OX=208964 GN=ssb PE=1 SV=3	16	0 of 27	53.0418	0.116925	0.472832	0.997754
P42257	pilJ	>sp|P42257|PILJ_PSEAE Protein PilJ OS=Pseudomonas aeruginosa (strain ATCC 15692 / DSM 22644 / CIP 104116 / JCM 14847 / LMG 12228 / 1C / PRS 101 / PAO1) OX=208964 GN=pilJ PE=4 SV=1	24	0 of 27	55.6433	0.115258	0.511231	0.997754
P42378	rpoH	>sp|P42378|RPOH_PSEAE RNA polymerase sigma factor RpoH OS=Pseudomonas aeruginosa (strain ATCC 15692 / DSM 22644 / CIP 104116 / JCM 14847 / LMG 12228 / 1C / PRS 101 / PAO1) OX=208964 GN=rpoH PE=3 SV=2	4	10 of 24	48.7946	-0.327813	0.431353	0.997754
P42512	fptA	>sp|P42512|FPTA_PSEAE Fe(3+)-pyochelin receptor OS=Pseudomonas aeruginosa (strain ATCC 15692 / DSM 22644 / CIP 104116 / JCM 14847 / LMG 12228 / 1C / PRS 101 / PAO1) OX=208964 GN=fptA PE=1 SV=1	33	5 of 27	55.881	-1.93538	0.0910114	0.747431
P42514	PA4219	>sp|P42514|Y4219_PSEAE Uncharacterized protein PA4219 OS=Pseudomonas aeruginosa (strain ATCC 15692 / DSM 22644 / CIP 104116 / JCM 14847 / LMG 12228 / 1C / PRS 101 / PAO1) OX=208964 GN=PA4219 PE=4 SV=1	6	17 of 27	46.0923	-0.592923	0.375933	0.997754
P42806	prfA	>sp|P42806|RF1_PSEAE Peptide chain release factor 1 OS=Pseudomonas aeruginosa (strain ATCC 15692 / DSM 22644 / CIP 104116 / JCM 14847 / LMG 12228 / 1C / PRS 101 / PAO1) OX=208964 GN=prfA PE=3 SV=2	22	0 of 27	52.6998	-0.00942442	0.966696	0.997754
P42807	hemA	>sp|P42807|HEM1_PSEAE Glutamyl-tRNA reductase OS=Pseudomonas aeruginosa (strain ATCC 15692 / DSM 22644 / CIP 104116 / JCM 14847 / LMG 12228 / 1C / PRS 101 / PAO1) OX=208964 GN=hemA PE=3 SV=3	21	1 of 27	53.2274	-0.017862	0.933294	0.997754
P42810	PA4667	>sp|P42810|Y4667_PSEAE TPR repeat-containing protein PA4667 OS=Pseudomonas aeruginosa (strain ATCC 15692 / DSM 22644 / CIP 104116 / JCM 14847 / LMG 12228 / 1C / PRS 101 / PAO1) OX=208964 GN=PA4667 PE=4 SV=2	32	1 of 27	59.2527	0.413286	0.279473	0.997754
P42812	lolB	>sp|P42812|LOLB_PSEAE Outer-membrane lipoprotein LolB OS=Pseudomonas aeruginosa (strain ATCC 15692 / DSM 22644 / CIP 104116 / JCM 14847 / LMG 12228 / 1C / PRS 101 / PAO1) OX=208964 GN=lolB PE=3 SV=2	13	0 of 27	52.8092	0.0778825	0.681664	0.997754
P43334	phhA	>sp|P43334|PH4H_PSEAE Phenylalanine-4-hydroxylase OS=Pseudomonas aeruginosa (strain ATCC 15692 / DSM 22644 / CIP 104116 / JCM 14847 / LMG 12228 / 1C / PRS 101 / PAO1) OX=208964 GN=phhA PE=3 SV=2	7	2 of 27	51.8817	0.560134	0.188751	0.997754
P43335	phhB	>sp|P43335|PHS_PSEAE Pterin-4-alpha-carbinolamine dehydratase OS=Pseudomonas aeruginosa (strain ATCC 15692 / DSM 22644 / CIP 104116 / JCM 14847 / LMG 12228 / 1C / PRS 101 / PAO1) OX=208964 GN=phhB PE=3 SV=1	8	0 of 27	51.2125	0.416877	0.0588093	0.568825
P43336	phhC	>sp|P43336|PHHC_PSEAE Aromatic-amino-acid aminotransferase OS=Pseudomonas aeruginosa (strain ATCC 15692 / DSM 22644 / CIP 104116 / JCM 14847 / LMG 12228 / 1C / PRS 101 / PAO1) OX=208964 GN=phhC PE=3 SV=2	24	0 of 27	55.0046	0.315755	0.266862	0.997754
P43502	pilI	>sp|P43502|PILI_PSEAE Protein PilI OS=Pseudomonas aeruginosa (strain ATCC 15692 / DSM 22644 / CIP 104116 / JCM 14847 / LMG 12228 / 1C / PRS 101 / PAO1) OX=208964 GN=pilI PE=4 SV=1	2	10 of 20	47.6475	0.0600229	0.924185	0.997754
P43898	hemF	>sp|P43898|HEM6_PSEAE Oxygen-dependent coproporphyrinogen-III oxidase OS=Pseudomonas aeruginosa (strain ATCC 15692 / DSM 22644 / CIP 104116 / JCM 14847 / LMG 12228 / 1C / PRS 101 / PAO1) OX=208964 GN=hemF PE=3 SV=1	14	1 of 27	53.2931	0.222312	0.304652	0.997754
P43903	qor	>sp|P43903|QOR_PSEAE Quinone oxidoreductase OS=Pseudomonas aeruginosa (strain ATCC 15692 / DSM 22644 / CIP 104116 / JCM 14847 / LMG 12228 / 1C / PRS 101 / PAO1) OX=208964 GN=qor PE=3 SV=2	22	1 of 27	53.6933	0.265187	0.272054	0.997754
P43904	aroE	>sp|P43904|AROE_PSEAE Shikimate dehydrogenase (NADP(+)) OS=Pseudomonas aeruginosa (strain ATCC 15692 / DSM 22644 / CIP 104116 / JCM 14847 / LMG 12228 / 1C / PRS 101 / PAO1) OX=208964 GN=aroE PE=3 SV=3	1	6 of 16	42.1985	0.52706	0.448598	0.997754
P45682	PA3623	>sp|P45682|NLPD_PSEAE Lipoprotein NlpD/LppB homolog OS=Pseudomonas aeruginosa (strain ATCC 15692 / DSM 22644 / CIP 104116 / JCM 14847 / LMG 12228 / 1C / PRS 101 / PAO1) OX=208964 GN=PA3623 PE=3 SV=1	13	2 of 27	51.8251	-0.3674	0.302933	0.997754
P45684	rpoS	>sp|P45684|RPOS_PSEAE RNA polymerase sigma factor RpoS OS=Pseudomonas aeruginosa (strain ATCC 15692 / DSM 22644 / CIP 104116 / JCM 14847 / LMG 12228 / 1C / PRS 101 / PAO1) OX=208964 GN=rpoS PE=3 SV=1	22	0 of 27	51.8752	-0.175522	0.454109	0.997754
P46384	pilG	>sp|P46384|PILG_PSEAE Protein PilG OS=Pseudomonas aeruginosa (strain ATCC 15692 / DSM 22644 / CIP 104116 / JCM 14847 / LMG 12228 / 1C / PRS 101 / PAO1) OX=208964 GN=pilG PE=1 SV=1	5	13 of 25	50.3677	-0.0645681	0.902816	0.997754
P47203	ftsA	>sp|P47203|FTSA_PSEAE Cell division protein FtsA OS=Pseudomonas aeruginosa (strain ATCC 15692 / DSM 22644 / CIP 104116 / JCM 14847 / LMG 12228 / 1C / PRS 101 / PAO1) OX=208964 GN=ftsA PE=3 SV=2	23	0 of 27	56.1238	-0.0278085	0.807838	0.997754
P47204	ftsZ	>sp|P47204|FTSZ_PSEAE Cell division protein FtsZ OS=Pseudomonas aeruginosa (strain ATCC 15692 / DSM 22644 / CIP 104116 / JCM 14847 / LMG 12228 / 1C / PRS 101 / PAO1) OX=208964 GN=ftsZ PE=1 SV=2	24	0 of 27	53.3084	0.137092	0.670874	0.997754
P47205	lpxC	>sp|P47205|LPXC_PSEAE UDP-3-O-acyl-N-acetylglucosamine deacetylase OS=Pseudomonas aeruginosa (strain ATCC 15692 / DSM 22644 / CIP 104116 / JCM 14847 / LMG 12228 / 1C / PRS 101 / PAO1) OX=208964 GN=lpxC PE=1 SV=2	19	0 of 27	51.2023	0.175272	0.329185	0.997754
P48247	hemL	>sp|P48247|GSA_PSEAE Glutamate-1-semialdehyde 2,1-aminomutase OS=Pseudomonas aeruginosa (strain ATCC 15692 / DSM 22644 / CIP 104116 / JCM 14847 / LMG 12228 / 1C / PRS 101 / PAO1) OX=208964 GN=hemL PE=1 SV=2	17	2 of 27	52.8949	0.1052	0.783262	0.997754
P48372	gyrA	>sp|P48372|GYRA_PSEAE DNA gyrase subunit A OS=Pseudomonas aeruginosa (strain ATCC 15692 / DSM 22644 / CIP 104116 / JCM 14847 / LMG 12228 / 1C / PRS 101 / PAO1) OX=208964 GN=gyrA PE=3 SV=1	31	0 of 27	54.5111	-0.166416	0.120539	0.87604
P48632	fpvA	>sp|P48632|FPVA_PSEAE Ferripyoverdine receptor OS=Pseudomonas aeruginosa (strain ATCC 15692 / DSM 22644 / CIP 104116 / JCM 14847 / LMG 12228 / 1C / PRS 101 / PAO1) OX=208964 GN=fpvA PE=1 SV=2	28	0 of 27	57.7303	0.198817	0.210072	0.997754
P49988	rpoN	>sp|P49988|RP54_PSEAE RNA polymerase sigma-54 factor OS=Pseudomonas aeruginosa (strain ATCC 15692 / DSM 22644 / CIP 104116 / JCM 14847 / LMG 12228 / 1C / PRS 101 / PAO1) OX=208964 GN=rpoN PE=1 SV=2	26	0 of 27	55.1141	-0.0119672	0.942185	0.997754
P50587	pyrE	>sp|P50587|PYRE_PSEAE Orotate phosphoribosyltransferase OS=Pseudomonas aeruginosa (strain ATCC 15692 / DSM 22644 / CIP 104116 / JCM 14847 / LMG 12228 / 1C / PRS 101 / PAO1) OX=208964 GN=pyrE PE=3 SV=2	11	1 of 27	53.0042	0.247684	0.390167	0.997754
P50597	rph	>sp|P50597|RNPH_PSEAE Ribonuclease PH OS=Pseudomonas aeruginosa (strain ATCC 15692 / DSM 22644 / CIP 104116 / JCM 14847 / LMG 12228 / 1C / PRS 101 / PAO1) OX=208964 GN=rph PE=1 SV=2	11	0 of 27	51.7502	0.0658872	0.765125	0.997754
P50598	tolQ	>sp|P50598|TOLQ_PSEAE Tol-Pal system protein TolQ OS=Pseudomonas aeruginosa (strain ATCC 15692 / DSM 22644 / CIP 104116 / JCM 14847 / LMG 12228 / 1C / PRS 101 / PAO1) OX=208964 GN=tolQ PE=3 SV=1	11	0 of 27	51.1559	0.178954	0.330411	0.997754
P50599	tolR	>sp|P50599|TOLR_PSEAE Tol-Pal system protein TolR OS=Pseudomonas aeruginosa (strain ATCC 15692 / DSM 22644 / CIP 104116 / JCM 14847 / LMG 12228 / 1C / PRS 101 / PAO1) OX=208964 GN=tolR PE=3 SV=1	4	2 of 27	50.7404	0.317843	0.285366	0.997754
P50600	tolA	>sp|P50600|TOLA_PSEAE Tol-Pal system protein TolA OS=Pseudomonas aeruginosa (strain ATCC 15692 / DSM 22644 / CIP 104116 / JCM 14847 / LMG 12228 / 1C / PRS 101 / PAO1) OX=208964 GN=tolA PE=1 SV=2	14	0 of 27	52.6563	-0.0333625	0.865705	0.997754
P50601	tolB	>sp|P50601|TOLB_PSEAE Tol-Pal system protein TolB OS=Pseudomonas aeruginosa (strain ATCC 15692 / DSM 22644 / CIP 104116 / JCM 14847 / LMG 12228 / 1C / PRS 101 / PAO1) OX=208964 GN=tolB PE=1 SV=2	26	0 of 27	53.7456	0.0442292	0.71996	0.997754
P50987	argH	>sp|P50987|ARLY_PSEAE Argininosuccinate lyase OS=Pseudomonas aeruginosa (strain ATCC 15692 / DSM 22644 / CIP 104116 / JCM 14847 / LMG 12228 / 1C / PRS 101 / PAO1) OX=208964 GN=argH PE=3 SV=2	24	0 of 27	55.1041	0.00259361	0.98699	0.997754
P51691	atsA	>sp|P51691|ARS_PSEAE Arylsulfatase OS=Pseudomonas aeruginosa (strain ATCC 15692 / DSM 22644 / CIP 104116 / JCM 14847 / LMG 12228 / 1C / PRS 101 / PAO1) OX=208964 GN=atsA PE=1 SV=3	1	2 of 8	48.4068	Inf	NA	0
P52002	mexB	>sp|P52002|MEXB_PSEAE Multidrug resistance protein MexB OS=Pseudomonas aeruginosa (strain ATCC 15692 / DSM 22644 / CIP 104116 / JCM 14847 / LMG 12228 / 1C / PRS 101 / PAO1) OX=208964 GN=mexB PE=1 SV=2	26	0 of 27	51.4715	-0.0383742	0.797553	0.997754
P52111	glpD	>sp|P52111|GLPD_PSEAE Glycerol-3-phosphate dehydrogenase OS=Pseudomonas aeruginosa (strain ATCC 15692 / DSM 22644 / CIP 104116 / JCM 14847 / LMG 12228 / 1C / PRS 101 / PAO1) OX=208964 GN=glpD PE=3 SV=2	33	0 of 27	55.6307	-0.112787	0.623618	0.997754
P52477	mexA	>sp|P52477|MEXA_PSEAE Multidrug resistance protein MexA OS=Pseudomonas aeruginosa (strain ATCC 15692 / DSM 22644 / CIP 104116 / JCM 14847 / LMG 12228 / 1C / PRS 101 / PAO1) OX=208964 GN=mexA PE=1 SV=1	19	0 of 27	55.4175	0.0164962	0.924422	0.997754
P53593	sucC	>sp|P53593|SUCC_PSEAE Succinate--CoA ligase [ADP-forming] subunit beta OS=Pseudomonas aeruginosa (strain ATCC 15692 / DSM 22644 / CIP 104116 / JCM 14847 / LMG 12228 / 1C / PRS 101 / PAO1) OX=208964 GN=sucC PE=1 SV=2	22	0 of 27	57.2578	0.155669	0.277418	0.997754
P53641	sodB	>sp|P53641|SODF_PSEAE Superoxide dismutase [Fe] OS=Pseudomonas aeruginosa (strain ATCC 15692 / DSM 22644 / CIP 104116 / JCM 14847 / LMG 12228 / 1C / PRS 101 / PAO1) OX=208964 GN=sodB PE=3 SV=3	5	8 of 27	52.588	0.169326	0.695631	0.997754
P54291	rhlI	>sp|P54291|RHLI_PSEAE Acyl-homoserine-lactone synthase OS=Pseudomonas aeruginosa (strain ATCC 15692 / DSM 22644 / CIP 104116 / JCM 14847 / LMG 12228 / 1C / PRS 101 / PAO1) OX=208964 GN=rhlI PE=3 SV=2	10	6 of 27	54.488	-0.0562898	0.89646	0.997754
P54292	rhlR	>sp|P54292|RHLR_PSEAE Regulatory protein RhlR OS=Pseudomonas aeruginosa (strain ATCC 15692 / DSM 22644 / CIP 104116 / JCM 14847 / LMG 12228 / 1C / PRS 101 / PAO1) OX=208964 GN=rhlR PE=3 SV=1	20	2 of 27	55.0436	-0.191681	0.600446	0.997754
P55218	metZ	>sp|P55218|METZ_PSEAE O-succinylhomoserine sulfhydrylase OS=Pseudomonas aeruginosa (strain ATCC 15692 / DSM 22644 / CIP 104116 / JCM 14847 / LMG 12228 / 1C / PRS 101 / PAO1) OX=208964 GN=metZ PE=1 SV=1	26	0 of 27	54.3428	0.184191	0.402721	0.997754
P55222	vfr	>sp|P55222|VFR_PSEAE cAMP-activated global transcriptional regulator Vfr OS=Pseudomonas aeruginosa (strain ATCC 15692 / DSM 22644 / CIP 104116 / JCM 14847 / LMG 12228 / 1C / PRS 101 / PAO1) OX=208964 GN=vfr PE=1 SV=1	15	0 of 27	53.1149	0.135795	0.333241	0.997754
P57109	maiA	>sp|P57109|MAAI_PSEAE Maleylacetoacetate isomerase OS=Pseudomonas aeruginosa (strain ATCC 15692 / DSM 22644 / CIP 104116 / JCM 14847 / LMG 12228 / 1C / PRS 101 / PAO1) OX=208964 GN=maiA PE=3 SV=1	12	0 of 27	53.8543	0.270241	0.0613876	0.579478
P57112	sthA	>sp|P57112|STHA_PSEAE Soluble pyridine nucleotide transhydrogenase OS=Pseudomonas aeruginosa (strain ATCC 15692 / DSM 22644 / CIP 104116 / JCM 14847 / LMG 12228 / 1C / PRS 101 / PAO1) OX=208964 GN=sthA PE=1 SV=2	26	0 of 27	55.2624	0.0568961	0.716244	0.997754
P57668	tpx	>sp|P57668|TPX_PSEAE Thiol peroxidase OS=Pseudomonas aeruginosa (strain ATCC 15692 / DSM 22644 / CIP 104116 / JCM 14847 / LMG 12228 / 1C / PRS 101 / PAO1) OX=208964 GN=tpx PE=3 SV=1	9	4 of 27	57.0655	0.306149	0.305871	0.997754
P57683	kdpA	>sp|P57683|KDPA_PSEAE Potassium-transporting ATPase potassium-binding subunit OS=Pseudomonas aeruginosa (strain ATCC 15692 / DSM 22644 / CIP 104116 / JCM 14847 / LMG 12228 / 1C / PRS 101 / PAO1) OX=208964 GN=kdpA PE=3 SV=1	2	0 of 16	49.362	0.262896	0.346337	0.997754
P57698	kdpB	>sp|P57698|KDPB_PSEAE Potassium-transporting ATPase ATP-binding subunit OS=Pseudomonas aeruginosa (strain ATCC 15692 / DSM 22644 / CIP 104116 / JCM 14847 / LMG 12228 / 1C / PRS 101 / PAO1) OX=208964 GN=kdpB PE=3 SV=1	21	11 of 25	53.1616	0.178903	0.710664	0.997754
P57701	dsbB2	>sp|P57701|DSBB2_PSEAE Disulfide bond formation protein B 2 OS=Pseudomonas aeruginosa (strain ATCC 15692 / DSM 22644 / CIP 104116 / JCM 14847 / LMG 12228 / 1C / PRS 101 / PAO1) OX=208964 GN=dsbB2 PE=3 SV=1	4	7 of 27	51.9117	0.21814	0.632463	0.997754
P57703	metE	>sp|P57703|METE_PSEAE 5-methyltetrahydropteroyltriglutamate--homocysteine methyltransferase OS=Pseudomonas aeruginosa (strain ATCC 15692 / DSM 22644 / CIP 104116 / JCM 14847 / LMG 12228 / 1C / PRS 101 / PAO1) OX=208964 GN=metE PE=3 SV=1	15	13 of 26	53.7112	-0.89453	0.0225498	0.298694
P57708	ispF	>sp|P57708|ISPF_PSEAE 2-C-methyl-D-erythritol 2,4-cyclodiphosphate synthase OS=Pseudomonas aeruginosa (strain ATCC 15692 / DSM 22644 / CIP 104116 / JCM 14847 / LMG 12228 / 1C / PRS 101 / PAO1) OX=208964 GN=ispF PE=1 SV=1	3	10 of 25	52.9516	0.235179	0.51112	0.997754
P57714	metXS	>sp|P57714|METXS_PSEAE Homoserine O-succinyltransferase OS=Pseudomonas aeruginosa (strain ATCC 15692 / DSM 22644 / CIP 104116 / JCM 14847 / LMG 12228 / 1C / PRS 101 / PAO1) OX=208964 GN=metXS PE=1 SV=1	16	2 of 27	53.021	0.111335	0.708766	0.997754
P65116	infA	>sp|P65116|IF1_PSEAE Translation initiation factor IF-1 OS=Pseudomonas aeruginosa (strain ATCC 15692 / DSM 22644 / CIP 104116 / JCM 14847 / LMG 12228 / 1C / PRS 101 / PAO1) OX=208964 GN=infA PE=1 SV=1	5	0 of 27	56.2166	0.11414	0.606933	0.997754
P72131	ptxR	>sp|P72131|PTXR_PSEAE HTH-type transcriptional regulator PtxR OS=Pseudomonas aeruginosa (strain ATCC 15692 / DSM 22644 / CIP 104116 / JCM 14847 / LMG 12228 / 1C / PRS 101 / PAO1) OX=208964 GN=ptxR PE=3 SV=1	2	5 of 23	46.4352	-0.315498	0.45669	0.997754
P72138	hisH2	>sp|P72138|HIS52_PSEAE Imidazole glycerol phosphate synthase subunit HisH 2 OS=Pseudomonas aeruginosa (strain ATCC 15692 / DSM 22644 / CIP 104116 / JCM 14847 / LMG 12228 / 1C / PRS 101 / PAO1) OX=208964 GN=hisH2 PE=3 SV=2	2	6 of 26	46.0746	0.0391291	0.932516	0.997754
P72139	hisF2	>sp|P72139|HIS62_PSEAE Putative imidazole glycerol phosphate synthase subunit hisF2 OS=Pseudomonas aeruginosa (strain ATCC 15692 / DSM 22644 / CIP 104116 / JCM 14847 / LMG 12228 / 1C / PRS 101 / PAO1) OX=208964 GN=hisF2 PE=3 SV=1	12	1 of 27	52.3748	-0.123102	0.369204	0.997754
P72151	fliC	>sp|P72151|FLICB_PSEAE B-type flagellin OS=Pseudomonas aeruginosa (strain ATCC 15692 / DSM 22644 / CIP 104116 / JCM 14847 / LMG 12228 / 1C / PRS 101 / PAO1) OX=208964 GN=fliC PE=1 SV=2	18	0 of 27	51.6667	-0.005554	0.966372	0.997754
P72154	truB	>sp|P72154|TRUB_PSEAE tRNA pseudouridine synthase B OS=Pseudomonas aeruginosa (strain ATCC 15692 / DSM 22644 / CIP 104116 / JCM 14847 / LMG 12228 / 1C / PRS 101 / PAO1) OX=208964 GN=truB PE=3 SV=2	23	1 of 27	57.8524	0.108362	0.604543	0.997754
P72158	purK	>sp|P72158|PURK_PSEAE N5-carboxyaminoimidazole ribonucleotide synthase OS=Pseudomonas aeruginosa (strain ATCC 15692 / DSM 22644 / CIP 104116 / JCM 14847 / LMG 12228 / 1C / PRS 101 / PAO1) OX=208964 GN=purK PE=3 SV=2	6	2 of 27	49.7766	0.0803061	0.759355	0.997754
P72161	pbpG	>sp|P72161|PBP5_PSEAE D-alanyl-D-alanine endopeptidase OS=Pseudomonas aeruginosa (strain ATCC 15692 / DSM 22644 / CIP 104116 / JCM 14847 / LMG 12228 / 1C / PRS 101 / PAO1) OX=208964 GN=pbpG PE=3 SV=2	16	1 of 27	53.4682	-0.0780205	0.792465	0.997754
P72170	pyrC	>sp|P72170|PYRC_PSEAE Dihydroorotase OS=Pseudomonas aeruginosa (strain ATCC 15692 / DSM 22644 / CIP 104116 / JCM 14847 / LMG 12228 / 1C / PRS 101 / PAO1) OX=208964 GN=pyrC PE=3 SV=2	16	3 of 27	51.9059	-0.0406056	0.921161	0.997754
P72171	oruR	>sp|P72171|ORUR_PSEAE Ornithine utilization regulator OS=Pseudomonas aeruginosa (strain ATCC 15692 / DSM 22644 / CIP 104116 / JCM 14847 / LMG 12228 / 1C / PRS 101 / PAO1) OX=208964 GN=oruR PE=4 SV=1	5	14 of 27	45.7913	-0.441851	0.506398	0.997754
P72173	aspC	>sp|P72173|AAT_PSEAE Aspartate aminotransferase OS=Pseudomonas aeruginosa (strain ATCC 15692 / DSM 22644 / CIP 104116 / JCM 14847 / LMG 12228 / 1C / PRS 101 / PAO1) OX=208964 GN=aspC PE=3 SV=2	25	0 of 27	57.9531	0.015719	0.878549	0.997754
P72174	uvrB	>sp|P72174|UVRB_PSEAE UvrABC system protein B OS=Pseudomonas aeruginosa (strain ATCC 15692 / DSM 22644 / CIP 104116 / JCM 14847 / LMG 12228 / 1C / PRS 101 / PAO1) OX=208964 GN=uvrB PE=3 SV=2	30	2 of 27	55.369	0.0279418	0.902304	0.997754
P77915	hemN	>sp|P77915|HEMN_PSEAE Oxygen-independent coproporphyrinogen III oxidase OS=Pseudomonas aeruginosa (strain ATCC 15692 / DSM 22644 / CIP 104116 / JCM 14847 / LMG 12228 / 1C / PRS 101 / PAO1) OX=208964 GN=hemN PE=2 SV=2	27	0 of 27	53.3806	0.272119	0.371527	0.997754
P80357	astA	>sp|P80357|ASTA_PSEAE Arginine N-succinyltransferase subunit alpha OS=Pseudomonas aeruginosa (strain ATCC 15692 / DSM 22644 / CIP 104116 / JCM 14847 / LMG 12228 / 1C / PRS 101 / PAO1) OX=208964 GN=astA PE=1 SV=2	14	1 of 27	53.2389	0.193682	0.354603	0.997754
P80358	aruG	>sp|P80358|ASTG_PSEAE Arginine N-succinyltransferase subunit beta OS=Pseudomonas aeruginosa (strain ATCC 15692 / DSM 22644 / CIP 104116 / JCM 14847 / LMG 12228 / 1C / PRS 101 / PAO1) OX=208964 GN=aruG PE=1 SV=2	23	0 of 27	57.7526	0.00758543	0.945849	0.997754
P95413	nirL	>sp|P95413|NIRL_PSEAE Siroheme decarboxylase NirL subunit OS=Pseudomonas aeruginosa (strain ATCC 15692 / DSM 22644 / CIP 104116 / JCM 14847 / LMG 12228 / 1C / PRS 101 / PAO1) OX=208964 GN=nirL PE=3 SV=1	8	15 of 22	46.6467	0.378777	0.53387	0.997754
P95415	nirH	>sp|P95415|NIRH_PSEAE Siroheme decarboxylase NirH subunit OS=Pseudomonas aeruginosa (strain ATCC 15692 / DSM 22644 / CIP 104116 / JCM 14847 / LMG 12228 / 1C / PRS 101 / PAO1) OX=208964 GN=nirH PE=3 SV=1	4	10 of 20	45.3731	0.587017	0.420425	0.997754
P95453	PA4753	>sp|P95453|Y4753_PSEAE Probable RNA-binding protein PA4753 OS=Pseudomonas aeruginosa (strain ATCC 15692 / DSM 22644 / CIP 104116 / JCM 14847 / LMG 12228 / 1C / PRS 101 / PAO1) OX=208964 GN=PA4753 PE=4 SV=1	5	1 of 27	54.6856	0.11105	0.733539	0.997754
P95454	rlmE	>sp|P95454|RLME_PSEAE Ribosomal RNA large subunit methyltransferase E OS=Pseudomonas aeruginosa (strain ATCC 15692 / DSM 22644 / CIP 104116 / JCM 14847 / LMG 12228 / 1C / PRS 101 / PAO1) OX=208964 GN=rlmE PE=3 SV=2	13	3 of 27	55.4201	0.081645	0.798677	0.997754
P95458	hemE	>sp|P95458|DCUP_PSEAE Uroporphyrinogen decarboxylase OS=Pseudomonas aeruginosa (strain ATCC 15692 / DSM 22644 / CIP 104116 / JCM 14847 / LMG 12228 / 1C / PRS 101 / PAO1) OX=208964 GN=hemE PE=1 SV=2	10	3 of 27	49.1992	0.0515708	0.834715	0.997754
P95459	cspA	>sp|P95459|CSPA_PSEAE Major cold shock protein CspA OS=Pseudomonas aeruginosa (strain ATCC 15692 / DSM 22644 / CIP 104116 / JCM 14847 / LMG 12228 / 1C / PRS 101 / PAO1) OX=208964 GN=cspA PE=2 SV=1	4	6 of 27	44.4164	-0.327577	0.536425	0.997754
P96963	radA	>sp|P96963|RADA_PSEAE DNA repair protein RadA OS=Pseudomonas aeruginosa (strain ATCC 15692 / DSM 22644 / CIP 104116 / JCM 14847 / LMG 12228 / 1C / PRS 101 / PAO1) OX=208964 GN=radA PE=3 SV=2	26	2 of 27	55.8281	-0.139443	0.564273	0.997754
Q00512	xcpR	>sp|Q00512|GSPE_PSEAE Type II secretion system protein E OS=Pseudomonas aeruginosa (strain ATCC 15692 / DSM 22644 / CIP 104116 / JCM 14847 / LMG 12228 / 1C / PRS 101 / PAO1) OX=208964 GN=xcpR PE=1 SV=1	27	2 of 27	55.8504	-0.268152	0.309733	0.997754
Q00513	xcpS	>sp|Q00513|GSPF_PSEAE Type II secretion system protein F OS=Pseudomonas aeruginosa (strain ATCC 15692 / DSM 22644 / CIP 104116 / JCM 14847 / LMG 12228 / 1C / PRS 101 / PAO1) OX=208964 GN=xcpS PE=1 SV=1	15	2 of 27	56.5099	-0.0889564	0.773542	0.997754
Q00514	xcpT	>sp|Q00514|GSPG_PSEAE Type II secretion system core protein G OS=Pseudomonas aeruginosa (strain ATCC 15692 / DSM 22644 / CIP 104116 / JCM 14847 / LMG 12228 / 1C / PRS 101 / PAO1) OX=208964 GN=xcpT PE=1 SV=1	2	2 of 26	51.7759	-0.213142	0.674479	0.997754
Q00516	xcpV	>sp|Q00516|GSPI_PSEAE Type II secretion system protein I OS=Pseudomonas aeruginosa (strain ATCC 15692 / DSM 22644 / CIP 104116 / JCM 14847 / LMG 12228 / 1C / PRS 101 / PAO1) OX=208964 GN=xcpV PE=1 SV=1	3	5 of 26	46.9465	-0.19062	0.720394	0.997754
Q00517	xcpW	>sp|Q00517|GSPJ_PSEAE Type II secretion system protein J OS=Pseudomonas aeruginosa (strain ATCC 15692 / DSM 22644 / CIP 104116 / JCM 14847 / LMG 12228 / 1C / PRS 101 / PAO1) OX=208964 GN=xcpW PE=1 SV=1	5	7 of 27	53.9277	-0.38956	0.336719	0.997754
Q00518	xcpX	>sp|Q00518|GSPK_PSEAE Type II secretion system protein K OS=Pseudomonas aeruginosa (strain ATCC 15692 / DSM 22644 / CIP 104116 / JCM 14847 / LMG 12228 / 1C / PRS 101 / PAO1) OX=208964 GN=xcpX PE=1 SV=1	8	7 of 27	51.3985	-0.444507	0.168367	0.997754
Q00934	pilR	>sp|Q00934|PILR_PSEAE Response regulator protein PilR OS=Pseudomonas aeruginosa (strain ATCC 15692 / DSM 22644 / CIP 104116 / JCM 14847 / LMG 12228 / 1C / PRS 101 / PAO1) OX=208964 GN=pilR PE=1 SV=2	29	1 of 27	59.2527	-0.0478842	0.797208	0.997754
Q01609	PA2218	>sp|Q01609|Y2218_PSEAE Uncharacterized protein PA2218 OS=Pseudomonas aeruginosa (strain ATCC 15692 / DSM 22644 / CIP 104116 / JCM 14847 / LMG 12228 / 1C / PRS 101 / PAO1) OX=208964 GN=PA2218 PE=1 SV=2	6	10 of 27	50.2878	0.15393	0.80131	0.997754
Q01610	PA2220	>sp|Q01610|OPRR_PSEAE Putative transcriptional regulator OS=Pseudomonas aeruginosa (strain ATCC 15692 / DSM 22644 / CIP 104116 / JCM 14847 / LMG 12228 / 1C / PRS 101 / PAO1) OX=208964 GN=PA2220 PE=3 SV=2	5	14 of 27	51.9498	0.338277	0.366193	0.997754
Q03024	aprD	>sp|Q03024|APRD_PSEAE Alkaline protease secretion ATP-binding protein AprD OS=Pseudomonas aeruginosa (strain ATCC 15692 / DSM 22644 / CIP 104116 / JCM 14847 / LMG 12228 / 1C / PRS 101 / PAO1) OX=208964 GN=aprD PE=3 SV=1	29	0 of 27	52.5516	0.513012	0.0537831	0.541955
Q03025	aprE	>sp|Q03025|APRE_PSEAE Alkaline protease secretion protein AprE OS=Pseudomonas aeruginosa (strain ATCC 15692 / DSM 22644 / CIP 104116 / JCM 14847 / LMG 12228 / 1C / PRS 101 / PAO1) OX=208964 GN=aprE PE=3 SV=2	25	1 of 27	55.9032	0.592982	0.107641	0.819586
Q03027	aprF	>sp|Q03027|APRF_PSEAE Alkaline protease secretion protein AprF OS=Pseudomonas aeruginosa (strain ATCC 15692 / DSM 22644 / CIP 104116 / JCM 14847 / LMG 12228 / 1C / PRS 101 / PAO1) OX=208964 GN=aprF PE=3 SV=1	27	1 of 27	55.0028	0.868529	0.0396026	0.44817
Q03268	PA2604	>sp|Q03268|Y2604_PSEAE Uncharacterized protein PA2604 OS=Pseudomonas aeruginosa (strain ATCC 15692 / DSM 22644 / CIP 104116 / JCM 14847 / LMG 12228 / 1C / PRS 101 / PAO1) OX=208964 GN=PA2604 PE=3 SV=1	2	0 of 27	53.6339	-0.15063	0.581396	0.997754
Q03456	fur	>sp|Q03456|FUR_PSEAE Ferric uptake regulation protein OS=Pseudomonas aeruginosa (strain ATCC 15692 / DSM 22644 / CIP 104116 / JCM 14847 / LMG 12228 / 1C / PRS 101 / PAO1) OX=208964 GN=fur PE=1 SV=1	10	1 of 27	53.7374	0.00571348	0.985177	0.997754
Q04633	apt	>sp|Q04633|APT_PSEAE Adenine phosphoribosyltransferase OS=Pseudomonas aeruginosa (strain ATCC 15692 / DSM 22644 / CIP 104116 / JCM 14847 / LMG 12228 / 1C / PRS 101 / PAO1) OX=208964 GN=apt PE=3 SV=1	7	3 of 27	56.4151	-0.176995	0.701733	0.997754
Q04803	pfeR	>sp|Q04803|PFER_PSEAE Transcriptional activator protein PfeR OS=Pseudomonas aeruginosa (strain ATCC 15692 / DSM 22644 / CIP 104116 / JCM 14847 / LMG 12228 / 1C / PRS 101 / PAO1) OX=208964 GN=pfeR PE=3 SV=1	7	7 of 27	53.9865	0.51478	0.306153	0.997754
Q04804	pfeS	>sp|Q04804|PFES_PSEAE Sensor protein PfeS OS=Pseudomonas aeruginosa (strain ATCC 15692 / DSM 22644 / CIP 104116 / JCM 14847 / LMG 12228 / 1C / PRS 101 / PAO1) OX=208964 GN=pfeS PE=1 SV=2	4	8 of 23	39.4248	0.980957	0.0094057	0.15372
Q05097	lecA	>sp|Q05097|PA1L_PSEAE PA-I galactophilic lectin OS=Pseudomonas aeruginosa (strain ATCC 15692 / DSM 22644 / CIP 104116 / JCM 14847 / LMG 12228 / 1C / PRS 101 / PAO1) OX=208964 GN=lecA PE=1 SV=2	1	13 of 23	44.9933	-0.569093	0.30557	0.997754
Q06198	algU	>sp|Q06198|RPSH_PSEAE RNA polymerase sigma-H factor OS=Pseudomonas aeruginosa (strain ATCC 15692 / DSM 22644 / CIP 104116 / JCM 14847 / LMG 12228 / 1C / PRS 101 / PAO1) OX=208964 GN=algU PE=1 SV=1	11	12 of 27	53.8165	0.279315	0.588173	0.997754
Q06553	prtR	>sp|Q06553|PRTR_PSEAE HTH-type transcriptional regulator PrtR OS=Pseudomonas aeruginosa (strain ATCC 15692 / DSM 22644 / CIP 104116 / JCM 14847 / LMG 12228 / 1C / PRS 101 / PAO1) OX=208964 GN=prtR PE=2 SV=1	5	2 of 27	56.1529	-0.0541675	0.829924	0.997754
Q06579	imm2	>sp|Q06579|IMM2_PSEAE Pyocin-S2 immunity protein OS=Pseudomonas aeruginosa (strain ATCC 15692 / DSM 22644 / CIP 104116 / JCM 14847 / LMG 12228 / 1C / PRS 101 / PAO1) OX=208964 GN=imm2 PE=1 SV=1	2	13 of 22	38.5675	-0.504896	0.390158	0.997754
Q06584	pys2	>sp|Q06584|PYS2_PSEAE Pyocin-S2 OS=Pseudomonas aeruginosa (strain ATCC 15692 / DSM 22644 / CIP 104116 / JCM 14847 / LMG 12228 / 1C / PRS 101 / PAO1) OX=208964 GN=pys2 PE=1 SV=3	31	3 of 27	55.3882	-0.00945821	0.978252	0.997754
Q07806	mrcA	>sp|Q07806|PBPA_PSEAE Penicillin-binding protein 1A OS=Pseudomonas aeruginosa (strain ATCC 15692 / DSM 22644 / CIP 104116 / JCM 14847 / LMG 12228 / 1C / PRS 101 / PAO1) OX=208964 GN=mrcA PE=1 SV=2	32	0 of 27	54.1597	-0.0460945	0.771572	0.997754
Q14T72	fdnG	>tr|Q14T72|Q14T72_PSEAE Formate dehydrogenase-O, major subunit OS=Pseudomonas aeruginosa (strain ATCC 15692 / DSM 22644 / CIP 104116 / JCM 14847 / LMG 12228 / 1C / PRS 101 / PAO1) OX=208964 GN=fdnG PE=4 SV=2	40	2 of 27	55.6811	0.144701	0.638618	0.997754
Q14T74	pntAA	>tr|Q14T74|Q14T74_PSEAE Putative NAD(P) transhydrogenase, subunit alpha part 1 OS=Pseudomonas aeruginosa (strain ATCC 15692 / DSM 22644 / CIP 104116 / JCM 14847 / LMG 12228 / 1C / PRS 101 / PAO1) OX=208964 GN=pntAA PE=4 SV=1	16	6 of 27	50.2184	0.227438	0.530415	0.997754
Q51342	purF	>sp|Q51342|PUR1_PSEAE Amidophosphoribosyltransferase OS=Pseudomonas aeruginosa (strain ATCC 15692 / DSM 22644 / CIP 104116 / JCM 14847 / LMG 12228 / 1C / PRS 101 / PAO1) OX=208964 GN=purF PE=3 SV=3	25	0 of 27	56.6865	0.164653	0.258551	0.997754
Q51344	asd	>sp|Q51344|DHAS_PSEAE Aspartate-semialdehyde dehydrogenase OS=Pseudomonas aeruginosa (strain ATCC 15692 / DSM 22644 / CIP 104116 / JCM 14847 / LMG 12228 / 1C / PRS 101 / PAO1) OX=208964 GN=asd PE=1 SV=2	23	0 of 27	52.8143	0.261658	0.139643	0.937309
Q51363	nadB	>sp|Q51363|NADB_PSEAE L-aspartate oxidase OS=Pseudomonas aeruginosa (strain ATCC 15692 / DSM 22644 / CIP 104116 / JCM 14847 / LMG 12228 / 1C / PRS 101 / PAO1) OX=208964 GN=nadB PE=3 SV=1	22	0 of 27	52.8316	0.137223	0.40785	0.997754
Q51366	gmd	>sp|Q51366|GM4D_PSEAE GDP-mannose 4,6-dehydratase OS=Pseudomonas aeruginosa (strain ATCC 15692 / DSM 22644 / CIP 104116 / JCM 14847 / LMG 12228 / 1C / PRS 101 / PAO1) OX=208964 GN=gmd PE=1 SV=2	21	3 of 27	53.3234	-0.173686	0.423579	0.997754
Q51368	tonB	>sp|Q51368|TONB_PSEAE Protein TonB OS=Pseudomonas aeruginosa (strain ATCC 15692 / DSM 22644 / CIP 104116 / JCM 14847 / LMG 12228 / 1C / PRS 101 / PAO1) OX=208964 GN=tonB PE=1 SV=2	11	0 of 27	48.4844	0.0947258	0.689168	0.997754
G3XDA1	exoS	>sp|G3XDA1|EXOS_PSEAE Secreted exoenzyme S OS=Pseudomonas aeruginosa (strain ATCC 15692 / DSM 22644 / CIP 104116 / JCM 14847 / LMG 12228 / 1C / PRS 101 / PAO1) OX=208964 GN=exoS PE=1 SV=1	27	9 of 27	58.7958	1.92496	0.00113662	0.0293999
Q51375	leuB	>sp|Q51375|LEU3_PSEAE 3-isopropylmalate dehydrogenase OS=Pseudomonas aeruginosa (strain ATCC 15692 / DSM 22644 / CIP 104116 / JCM 14847 / LMG 12228 / 1C / PRS 101 / PAO1) OX=208964 GN=leuB PE=3 SV=2	13	2 of 27	48.5186	0.384498	0.369142	0.997754
Q51382	hscA	>sp|Q51382|HSCA_PSEAE Chaperone protein HscA homolog OS=Pseudomonas aeruginosa (strain ATCC 15692 / DSM 22644 / CIP 104116 / JCM 14847 / LMG 12228 / 1C / PRS 101 / PAO1) OX=208964 GN=hscA PE=3 SV=2	34	0 of 27	54.6725	-0.0767559	0.686479	0.997754
Q51385	rlmN	>sp|Q51385|RLMN_PSEAE Dual-specificity RNA methyltransferase RlmN OS=Pseudomonas aeruginosa (strain ATCC 15692 / DSM 22644 / CIP 104116 / JCM 14847 / LMG 12228 / 1C / PRS 101 / PAO1) OX=208964 GN=rlmN PE=3 SV=2	28	2 of 27	55.4102	0.124941	0.607561	0.997754
Q51389	glpF	>sp|Q51389|GLPF_PSEAE Glycerol uptake facilitator protein OS=Pseudomonas aeruginosa (strain ATCC 15692 / DSM 22644 / CIP 104116 / JCM 14847 / LMG 12228 / 1C / PRS 101 / PAO1) OX=208964 GN=glpF PE=3 SV=2	4	9 of 27	51.7001	-0.0569083	0.884963	0.997754
Q51390	glpK2	>sp|Q51390|GLPK2_PSEAE Glycerol kinase 2 OS=Pseudomonas aeruginosa (strain ATCC 15692 / DSM 22644 / CIP 104116 / JCM 14847 / LMG 12228 / 1C / PRS 101 / PAO1) OX=208964 GN=glpK2 PE=3 SV=2	31	0 of 27	53.5354	-0.180966	0.202191	0.997754
Q51391	glpR	>sp|Q51391|GLPR_PSEAE Glycerol-3-phosphate regulon repressor OS=Pseudomonas aeruginosa (strain ATCC 15692 / DSM 22644 / CIP 104116 / JCM 14847 / LMG 12228 / 1C / PRS 101 / PAO1) OX=208964 GN=glpR PE=3 SV=2	11	1 of 27	55.1951	0.0539154	0.77218	0.997754
Q51397	oprJ	>sp|Q51397|OPRJ_PSEAE Outer membrane protein OprJ OS=Pseudomonas aeruginosa (strain ATCC 15692 / DSM 22644 / CIP 104116 / JCM 14847 / LMG 12228 / 1C / PRS 101 / PAO1) OX=208964 GN=oprJ PE=1 SV=2	1	4 of 12	38.8644	Inf	NA	0
Q51404	fumC2	>sp|Q51404|FUMC2_PSEAE Fumarate hydratase class II 2 OS=Pseudomonas aeruginosa (strain ATCC 15692 / DSM 22644 / CIP 104116 / JCM 14847 / LMG 12228 / 1C / PRS 101 / PAO1) OX=208964 GN=fumC2 PE=3 SV=1	17	2 of 27	50.5476	0.361462	0.373709	0.997754
Q51416	amiB	>sp|Q51416|AMIB_PSEAE ATP-dependent protease ATP-binding subunit-like protein AmiB OS=Pseudomonas aeruginosa (strain ATCC 15692 / DSM 22644 / CIP 104116 / JCM 14847 / LMG 12228 / 1C / PRS 101 / PAO1) OX=208964 GN=amiB PE=3 SV=2	14	13 of 27	59.2527	0.361854	0.481601	0.997754
Q51422	aspS	>sp|Q51422|SYDND_PSEAE Aspartate--tRNA(Asp/Asn) ligase OS=Pseudomonas aeruginosa (strain ATCC 15692 / DSM 22644 / CIP 104116 / JCM 14847 / LMG 12228 / 1C / PRS 101 / PAO1) OX=208964 GN=aspS PE=1 SV=2	30	0 of 27	52.6098	-0.0853856	0.513955	0.997754
Q51423	pmpR	>sp|Q51423|PMPR_PSEAE Transcriptional regulatory protein PmpR OS=Pseudomonas aeruginosa (strain ATCC 15692 / DSM 22644 / CIP 104116 / JCM 14847 / LMG 12228 / 1C / PRS 101 / PAO1) OX=208964 GN=pmpR PE=1 SV=2	5	0 of 27	49.131	-0.233396	0.308486	0.997754
Q51424	ruvC	>sp|Q51424|RUVC_PSEAE Crossover junction endodeoxyribonuclease RuvC OS=Pseudomonas aeruginosa (strain ATCC 15692 / DSM 22644 / CIP 104116 / JCM 14847 / LMG 12228 / 1C / PRS 101 / PAO1) OX=208964 GN=ruvC PE=1 SV=1	7	0 of 27	54.2132	-0.0780748	0.65471	0.997754
Q51426	ruvB	>sp|Q51426|RUVB_PSEAE Holliday junction ATP-dependent DNA helicase RuvB OS=Pseudomonas aeruginosa (strain ATCC 15692 / DSM 22644 / CIP 104116 / JCM 14847 / LMG 12228 / 1C / PRS 101 / PAO1) OX=208964 GN=ruvB PE=1 SV=2	20	2 of 27	51.0881	-0.0877462	0.697767	0.997754
Q51463	fliF	>sp|Q51463|FLIF_PSEAE Flagellar M-ring protein OS=Pseudomonas aeruginosa (strain ATCC 15692 / DSM 22644 / CIP 104116 / JCM 14847 / LMG 12228 / 1C / PRS 101 / PAO1) OX=208964 GN=fliF PE=3 SV=2	16	2 of 27	53.0257	0.00557927	0.983056	0.997754
Q51464	fliG	>sp|Q51464|FLIG_PSEAE Flagellar motor switch protein FliG OS=Pseudomonas aeruginosa (strain ATCC 15692 / DSM 22644 / CIP 104116 / JCM 14847 / LMG 12228 / 1C / PRS 101 / PAO1) OX=208964 GN=fliG PE=3 SV=2	11	2 of 27	51.0867	0.221852	0.616728	0.997754
Q51465	fliM	>sp|Q51465|FLIM_PSEAE Flagellar motor switch protein FliM OS=Pseudomonas aeruginosa (strain ATCC 15692 / DSM 22644 / CIP 104116 / JCM 14847 / LMG 12228 / 1C / PRS 101 / PAO1) OX=208964 GN=fliM PE=3 SV=2	15	0 of 27	48.7631	0.0617693	0.780294	0.997754
Q51466	fliN	>sp|Q51466|FLIN_PSEAE Flagellar motor switch protein FliN OS=Pseudomonas aeruginosa (strain ATCC 15692 / DSM 22644 / CIP 104116 / JCM 14847 / LMG 12228 / 1C / PRS 101 / PAO1) OX=208964 GN=fliN PE=3 SV=2	3	8 of 24	45.2958	0.47401	0.260856	0.997754
Q51467	fliO	>sp|Q51467|FLIO_PSEAE Flagellar protein FliO OS=Pseudomonas aeruginosa (strain ATCC 15692 / DSM 22644 / CIP 104116 / JCM 14847 / LMG 12228 / 1C / PRS 101 / PAO1) OX=208964 GN=fliO PE=3 SV=2	5	10 of 27	48.1922	0.0369338	0.911706	0.997754
Q51468	fliP	>sp|Q51468|FLIP_PSEAE Flagellar biosynthetic protein FliP OS=Pseudomonas aeruginosa (strain ATCC 15692 / DSM 22644 / CIP 104116 / JCM 14847 / LMG 12228 / 1C / PRS 101 / PAO1) OX=208964 GN=fliP PE=3 SV=2	4	6 of 27	46.9978	0.14876	0.471716	0.997754
Q51470	miaB	>sp|Q51470|MIAB_PSEAE tRNA-2-methylthio-N(6)-dimethylallyladenosine synthase OS=Pseudomonas aeruginosa (strain ATCC 15692 / DSM 22644 / CIP 104116 / JCM 14847 / LMG 12228 / 1C / PRS 101 / PAO1) OX=208964 GN=miaB PE=3 SV=2	25	2 of 27	53.0557	0.0486924	0.751139	0.997754
Q51472	ihfA	>sp|Q51472|IHFA_PSEAE Integration host factor subunit alpha OS=Pseudomonas aeruginosa (strain ATCC 15692 / DSM 22644 / CIP 104116 / JCM 14847 / LMG 12228 / 1C / PRS 101 / PAO1) OX=208964 GN=ihfA PE=1 SV=3	10	1 of 27	48.3617	-0.354445	0.278553	0.997754
Q51473	ihfB	>sp|Q51473|IHFB_PSEAE Integration host factor subunit beta OS=Pseudomonas aeruginosa (strain ATCC 15692 / DSM 22644 / CIP 104116 / JCM 14847 / LMG 12228 / 1C / PRS 101 / PAO1) OX=208964 GN=ihfB PE=3 SV=1	6	15 of 27	48.3019	0.167834	0.710371	0.997754
Q51480	nirF	>sp|Q51480|NIRF_PSEAE Protein NirF OS=Pseudomonas aeruginosa (strain ATCC 15692 / DSM 22644 / CIP 104116 / JCM 14847 / LMG 12228 / 1C / PRS 101 / PAO1) OX=208964 GN=nirF PE=1 SV=1	15	2 of 27	52.5988	-0.154429	0.727359	0.997754
Q51481	nirQ	>sp|Q51481|NIRQ_PSEAE Denitrification regulatory protein NirQ OS=Pseudomonas aeruginosa (strain ATCC 15692 / DSM 22644 / CIP 104116 / JCM 14847 / LMG 12228 / 1C / PRS 101 / PAO1) OX=208964 GN=nirQ PE=2 SV=1	8	11 of 25	51.2595	0.159968	0.799338	0.997754
Q51485	oprB	>sp|Q51485|PORB_PSEAE Porin B OS=Pseudomonas aeruginosa (strain ATCC 15692 / DSM 22644 / CIP 104116 / JCM 14847 / LMG 12228 / 1C / PRS 101 / PAO1) OX=208964 GN=oprB PE=1 SV=1	16	2 of 27	51.7292	-0.472623	0.150093	0.968675
Q51487	oprM	>sp|Q51487|OPRM_PSEAE Outer membrane protein OprM OS=Pseudomonas aeruginosa (strain ATCC 15692 / DSM 22644 / CIP 104116 / JCM 14847 / LMG 12228 / 1C / PRS 101 / PAO1) OX=208964 GN=oprM PE=1 SV=2	22	0 of 27	53.7684	0.149005	0.308729	0.997754
Q51506	soxR	>sp|Q51506|SOXR_PSEAE Redox-sensitive transcriptional activator SoxR OS=Pseudomonas aeruginosa (strain ATCC 15692 / DSM 22644 / CIP 104116 / JCM 14847 / LMG 12228 / 1C / PRS 101 / PAO1) OX=208964 GN=soxR PE=3 SV=1	7	2 of 27	47.9411	-0.0974232	0.760205	0.997754
Q51508	pchA	>sp|Q51508|PCHA_PSEAE Salicylate biosynthesis isochorismate synthase OS=Pseudomonas aeruginosa (strain ATCC 15692 / DSM 22644 / CIP 104116 / JCM 14847 / LMG 12228 / 1C / PRS 101 / PAO1) OX=208964 GN=pchA PE=1 SV=1	27	7 of 27	53.5815	-1.93599	0.0390074	0.444928
Q51546	pstB	>sp|Q51546|PSTB_PSEAE Phosphate import ATP-binding protein PstB OS=Pseudomonas aeruginosa (strain ATCC 15692 / DSM 22644 / CIP 104116 / JCM 14847 / LMG 12228 / 1C / PRS 101 / PAO1) OX=208964 GN=pstB PE=3 SV=1	19	1 of 27	52.6813	0.209112	0.319721	0.997754
Q51547	phoU	>sp|Q51547|PHOU_PSEAE Phosphate-specific transport system accessory protein PhoU homolog OS=Pseudomonas aeruginosa (strain ATCC 15692 / DSM 22644 / CIP 104116 / JCM 14847 / LMG 12228 / 1C / PRS 101 / PAO1) OX=208964 GN=phoU PE=1 SV=1	18	2 of 27	57.3898	0.242844	0.372359	0.997754
Q51548	pvdA	>sp|Q51548|PVDA_PSEAE L-ornithine N(5)-monooxygenase OS=Pseudomonas aeruginosa (strain ATCC 15692 / DSM 22644 / CIP 104116 / JCM 14847 / LMG 12228 / 1C / PRS 101 / PAO1) OX=208964 GN=pvdA PE=1 SV=2	20	0 of 27	53.0725	0.358156	0.0441843	0.473103
Q51551	pyrC	>sp|Q51551|PYRX_PSEAE Dihydroorotase-like protein OS=Pseudomonas aeruginosa (strain ATCC 15692 / DSM 22644 / CIP 104116 / JCM 14847 / LMG 12228 / 1C / PRS 101 / PAO1) OX=208964 GN=pyrC' PE=3 SV=2	14	1 of 27	54.7418	0.376395	0.19451	0.997754
Q51559	rhlA	>sp|Q51559|RHLA_PSEAE 3-(3-hydroxydecanoyloxy)decanoate synthase OS=Pseudomonas aeruginosa (strain ATCC 15692 / DSM 22644 / CIP 104116 / JCM 14847 / LMG 12228 / 1C / PRS 101 / PAO1) OX=208964 GN=rhlA PE=1 SV=2	18	3 of 27	51.6054	-0.0237114	0.959063	0.997754
Q51561	rpoB	>sp|Q51561|RPOB_PSEAE DNA-directed RNA polymerase subunit beta OS=Pseudomonas aeruginosa (strain ATCC 15692 / DSM 22644 / CIP 104116 / JCM 14847 / LMG 12228 / 1C / PRS 101 / PAO1) OX=208964 GN=rpoB PE=3 SV=2	39	0 of 27	56.4857	-0.0767653	0.487555	0.997754
Q51564	dapF	>sp|Q51564|DAPF_PSEAE Diaminopimelate epimerase OS=Pseudomonas aeruginosa (strain ATCC 15692 / DSM 22644 / CIP 104116 / JCM 14847 / LMG 12228 / 1C / PRS 101 / PAO1) OX=208964 GN=dapF PE=3 SV=2	11	2 of 27	57.7414	0.0776041	0.818366	0.997754
Q51566	xerC	>sp|Q51566|XERC_PSEAE Tyrosine recombinase XerC OS=Pseudomonas aeruginosa (strain ATCC 15692 / DSM 22644 / CIP 104116 / JCM 14847 / LMG 12228 / 1C / PRS 101 / PAO1) OX=208964 GN=xerC PE=3 SV=2	11	3 of 27	52.0431	0.231286	0.365705	0.997754
Q51567	sucD	>sp|Q51567|SUCD_PSEAE Succinate--CoA ligase [ADP-forming] subunit alpha OS=Pseudomonas aeruginosa (strain ATCC 15692 / DSM 22644 / CIP 104116 / JCM 14847 / LMG 12228 / 1C / PRS 101 / PAO1) OX=208964 GN=sucD PE=1 SV=2	18	0 of 27	51.9046	0.375947	0.136585	0.926735
Q51575	xcpP	>sp|Q51575|GSPN_PSEAE Type II secretion system protein N OS=Pseudomonas aeruginosa (strain ATCC 15692 / DSM 22644 / CIP 104116 / JCM 14847 / LMG 12228 / 1C / PRS 101 / PAO1) OX=208964 GN=xcpP PE=1 SV=1	5	8 of 26	55.8735	0.134937	0.788843	0.997754
Q59635	katB	>sp|Q59635|CATB_PSEAE Catalase OS=Pseudomonas aeruginosa (strain ATCC 15692 / DSM 22644 / CIP 104116 / JCM 14847 / LMG 12228 / 1C / PRS 101 / PAO1) OX=208964 GN=katB PE=3 SV=1	25	3 of 27	59.2527	-0.379389	0.155186	0.979567
Q59636	ndk	>sp|Q59636|NDK_PSEAE Nucleoside diphosphate kinase OS=Pseudomonas aeruginosa (strain ATCC 15692 / DSM 22644 / CIP 104116 / JCM 14847 / LMG 12228 / 1C / PRS 101 / PAO1) OX=208964 GN=ndk PE=1 SV=2	12	0 of 27	56.5269	0.217816	0.361082	0.997754
Q59637	aceE	>sp|Q59637|ODP1_PSEAE Pyruvate dehydrogenase E1 component OS=Pseudomonas aeruginosa (strain ATCC 15692 / DSM 22644 / CIP 104116 / JCM 14847 / LMG 12228 / 1C / PRS 101 / PAO1) OX=208964 GN=aceE PE=3 SV=2	33	0 of 27	53.8256	-0.0481992	0.74006	0.997754
Q59638	aceF	>sp|Q59638|ODP2_PSEAE Dihydrolipoyllysine-residue acetyltransferase component of pyruvate dehydrogenase complex OS=Pseudomonas aeruginosa (strain ATCC 15692 / DSM 22644 / CIP 104116 / JCM 14847 / LMG 12228 / 1C / PRS 101 / PAO1) OX=208964 GN=aceF PE=2 SV=2	25	0 of 27	53.9368	-0.0301028	0.841067	0.997754
Q59640	cdsA	>sp|Q59640|CDSA_PSEAE Phosphatidate cytidylyltransferase OS=Pseudomonas aeruginosa (strain ATCC 15692 / DSM 22644 / CIP 104116 / JCM 14847 / LMG 12228 / 1C / PRS 101 / PAO1) OX=208964 GN=cdsA PE=3 SV=2	2	1 of 27	53.4916	-0.202425	0.579752	0.997754
Q59641	ppiA	>sp|Q59641|PPIA_PSEAE Peptidyl-prolyl cis-trans isomerase A OS=Pseudomonas aeruginosa (strain ATCC 15692 / DSM 22644 / CIP 104116 / JCM 14847 / LMG 12228 / 1C / PRS 101 / PAO1) OX=208964 GN=ppiA PE=3 SV=2	6	3 of 27	51.8865	-0.0511414	0.868584	0.997754
Q59643	hemB	>sp|Q59643|HEM2_PSEAE Delta-aminolevulinic acid dehydratase OS=Pseudomonas aeruginosa (strain ATCC 15692 / DSM 22644 / CIP 104116 / JCM 14847 / LMG 12228 / 1C / PRS 101 / PAO1) OX=208964 GN=hemB PE=1 SV=1	16	0 of 27	55.9182	0.0630232	0.656735	0.997754
Q59646	norC	>sp|Q59646|NORC_PSEAE Nitric oxide reductase subunit C OS=Pseudomonas aeruginosa (strain ATCC 15692 / DSM 22644 / CIP 104116 / JCM 14847 / LMG 12228 / 1C / PRS 101 / PAO1) OX=208964 GN=norC PE=1 SV=3	3	13 of 21	51.4091	-0.334221	0.619327	0.997754
Q59647	norB	>sp|Q59647|NORB_PSEAE Nitric oxide reductase subunit B OS=Pseudomonas aeruginosa (strain ATCC 15692 / DSM 22644 / CIP 104116 / JCM 14847 / LMG 12228 / 1C / PRS 101 / PAO1) OX=208964 GN=norB PE=1 SV=1	3	4 of 27	46.2963	-0.135584	0.834903	0.997754
Q59649	trpF	>sp|Q59649|TRPF_PSEAE N-(5'-phosphoribosyl)anthranilate isomerase OS=Pseudomonas aeruginosa (strain ATCC 15692 / DSM 22644 / CIP 104116 / JCM 14847 / LMG 12228 / 1C / PRS 101 / PAO1) OX=208964 GN=trpF PE=3 SV=1	1	7 of 21	47.2933	-0.782686	0.227712	0.997754
Q59650	murE	>sp|Q59650|MURE_PSEAE UDP-N-acetylmuramoyl-L-alanyl-D-glutamate--2,6-diaminopimelate ligase OS=Pseudomonas aeruginosa (strain ATCC 15692 / DSM 22644 / CIP 104116 / JCM 14847 / LMG 12228 / 1C / PRS 101 / PAO1) OX=208964 GN=murE PE=3 SV=2	31	2 of 27	56.18	0.109065	0.758208	0.997754
Q59653	pyrB	>sp|Q59653|PYRB_PSEAE Aspartate carbamoyltransferase OS=Pseudomonas aeruginosa (strain ATCC 15692 / DSM 22644 / CIP 104116 / JCM 14847 / LMG 12228 / 1C / PRS 101 / PAO1) OX=208964 GN=pyrB PE=3 SV=2	24	0 of 27	53.8638	0.141726	0.377934	0.997754
Q59654	pyrF	>sp|Q59654|PYRF_PSEAE Orotidine 5'-phosphate decarboxylase OS=Pseudomonas aeruginosa (strain ATCC 15692 / DSM 22644 / CIP 104116 / JCM 14847 / LMG 12228 / 1C / PRS 101 / PAO1) OX=208964 GN=pyrF PE=1 SV=2	5	5 of 27	52.9986	0.529747	0.398728	0.997754
Q60169	hemC	>sp|Q60169|HEM3_PSEAE Porphobilinogen deaminase OS=Pseudomonas aeruginosa (strain ATCC 15692 / DSM 22644 / CIP 104116 / JCM 14847 / LMG 12228 / 1C / PRS 101 / PAO1) OX=208964 GN=hemC PE=3 SV=2	17	2 of 27	53.8729	0.244437	0.37276	0.997754
Q9I1S4	exoY	>tr|Q9I1S4|Q9I1S4_PSEAE Adenylate cyclase ExoY OS=Pseudomonas aeruginosa (strain ATCC 15692 / DSM 22644 / CIP 104116 / JCM 14847 / LMG 12228 / 1C / PRS 101 / PAO1) OX=208964 GN=exoY PE=4 SV=1	20	8 of 26	54.2068	1.91176	0.000785712	0.0222506
Q7DC82	phzC1	>tr|Q7DC82|Q7DC82_PSEAE Phospho-2-dehydro-3-deoxyheptonate aldolase OS=Pseudomonas aeruginosa (strain ATCC 15692 / DSM 22644 / CIP 104116 / JCM 14847 / LMG 12228 / 1C / PRS 101 / PAO1) OX=208964 GN=phzC1 PE=3 SV=1	23	0 of 27	53.1227	-0.556608	0.00392489	0.0767456
Q9I329	PA1700	>tr|Q9I329|Q9I329_PSEAE Uncharacterized protein OS=Pseudomonas aeruginosa (strain ATCC 15692 / DSM 22644 / CIP 104116 / JCM 14847 / LMG 12228 / 1C / PRS 101 / PAO1) OX=208964 GN=PA1700 PE=4 SV=1	6	13 of 24	49.1885	1.88311	0.00168732	0.0404588
Q9HI37	PA0445	>sp|Q9HI37|TPF20_PSEAE Probable family 20 transposase OS=Pseudomonas aeruginosa (strain ATCC 15692 / DSM 22644 / CIP 104116 / JCM 14847 / LMG 12228 / 1C / PRS 101 / PAO1) OX=208964 GN=PA0445 PE=3 SV=1	3	10 of 20	42.399	-0.418595	0.212654	0.997754
Q9HT05	rnpA	>sp|Q9HT05|RNPA_PSEAE Ribonuclease P protein component OS=Pseudomonas aeruginosa (strain ATCC 15692 / DSM 22644 / CIP 104116 / JCM 14847 / LMG 12228 / 1C / PRS 101 / PAO1) OX=208964 GN=rnpA PE=3 SV=1	9	4 of 27	49.4324	0.0600181	0.851451	0.997754
Q9HT06	yidC	>sp|Q9HT06|YIDC_PSEAE Membrane protein insertase YidC OS=Pseudomonas aeruginosa (strain ATCC 15692 / DSM 22644 / CIP 104116 / JCM 14847 / LMG 12228 / 1C / PRS 101 / PAO1) OX=208964 GN=yidC PE=3 SV=1	23	0 of 27	55.8803	0.0981321	0.488345	0.997754
Q9HT07	mnmE	>sp|Q9HT07|MNME_PSEAE tRNA modification GTPase MnmE OS=Pseudomonas aeruginosa (strain ATCC 15692 / DSM 22644 / CIP 104116 / JCM 14847 / LMG 12228 / 1C / PRS 101 / PAO1) OX=208964 GN=mnmE PE=3 SV=1	17	2 of 27	54.0805	-0.0565729	0.85314	0.997754
Q9HT09	mnmG	>sp|Q9HT09|MNMG_PSEAE tRNA uridine 5-carboxymethylaminomethyl modification enzyme MnmG OS=Pseudomonas aeruginosa (strain ATCC 15692 / DSM 22644 / CIP 104116 / JCM 14847 / LMG 12228 / 1C / PRS 101 / PAO1) OX=208964 GN=mnmG PE=3 SV=1	30	2 of 27	51.6867	0.0337471	0.892483	0.997754
Q9HT10	rsmG	>sp|Q9HT10|RSMG_PSEAE Ribosomal RNA small subunit methyltransferase G OS=Pseudomonas aeruginosa (strain ATCC 15692 / DSM 22644 / CIP 104116 / JCM 14847 / LMG 12228 / 1C / PRS 101 / PAO1) OX=208964 GN=rsmG PE=3 SV=1	6	10 of 27	52.6222	0.459095	0.42678	0.997754
Q9HT11	soj	>tr|Q9HT11|Q9HT11_PSEAE Chromosome partitioning protein Soj OS=Pseudomonas aeruginosa (strain ATCC 15692 / DSM 22644 / CIP 104116 / JCM 14847 / LMG 12228 / 1C / PRS 101 / PAO1) OX=208964 GN=soj PE=4 SV=1	6	2 of 27	55.8216	0.163917	0.597878	0.997754
Q9HT12	spoOJ	>tr|Q9HT12|Q9HT12_PSEAE Probable chromosome-partitioning protein ParB OS=Pseudomonas aeruginosa (strain ATCC 15692 / DSM 22644 / CIP 104116 / JCM 14847 / LMG 12228 / 1C / PRS 101 / PAO1) OX=208964 GN=spoOJ PE=1 SV=1	25	0 of 27	53.6228	-0.119149	0.556923	0.997754
Q9HT14	atpB	>sp|Q9HT14|ATP6_PSEAE ATP synthase subunit a OS=Pseudomonas aeruginosa (strain ATCC 15692 / DSM 22644 / CIP 104116 / JCM 14847 / LMG 12228 / 1C / PRS 101 / PAO1) OX=208964 GN=atpB PE=3 SV=1	8	0 of 27	50.1146	0.0834126	0.794923	0.997754
Q9HT15	atpE	>sp|Q9HT15|ATPL_PSEAE ATP synthase subunit c OS=Pseudomonas aeruginosa (strain ATCC 15692 / DSM 22644 / CIP 104116 / JCM 14847 / LMG 12228 / 1C / PRS 101 / PAO1) OX=208964 GN=atpE PE=3 SV=1	2	2 of 27	40.4084	0.309413	0.497247	0.997754
Q9HT16	atpF	>sp|Q9HT16|ATPF_PSEAE ATP synthase subunit b OS=Pseudomonas aeruginosa (strain ATCC 15692 / DSM 22644 / CIP 104116 / JCM 14847 / LMG 12228 / 1C / PRS 101 / PAO1) OX=208964 GN=atpF PE=3 SV=1	16	0 of 27	52.3565	0.0357788	0.912601	0.997754
Q9HT17	atpH	>sp|Q9HT17|ATPD_PSEAE ATP synthase subunit delta OS=Pseudomonas aeruginosa (strain ATCC 15692 / DSM 22644 / CIP 104116 / JCM 14847 / LMG 12228 / 1C / PRS 101 / PAO1) OX=208964 GN=atpH PE=3 SV=1	12	2 of 27	53.9064	0.339742	0.420272	0.997754
Q9HT18	atpA	>sp|Q9HT18|ATPA_PSEAE ATP synthase subunit alpha OS=Pseudomonas aeruginosa (strain ATCC 15692 / DSM 22644 / CIP 104116 / JCM 14847 / LMG 12228 / 1C / PRS 101 / PAO1) OX=208964 GN=atpA PE=3 SV=1	23	0 of 27	55.1479	0.0948403	0.3648	0.997754
Q9HT19	atpG	>sp|Q9HT19|ATPG_PSEAE ATP synthase gamma chain OS=Pseudomonas aeruginosa (strain ATCC 15692 / DSM 22644 / CIP 104116 / JCM 14847 / LMG 12228 / 1C / PRS 101 / PAO1) OX=208964 GN=atpG PE=3 SV=1	19	0 of 27	54.995	0.108402	0.498316	0.997754
Q9HT20	atpD	>sp|Q9HT20|ATPB_PSEAE ATP synthase subunit beta OS=Pseudomonas aeruginosa (strain ATCC 15692 / DSM 22644 / CIP 104116 / JCM 14847 / LMG 12228 / 1C / PRS 101 / PAO1) OX=208964 GN=atpD PE=3 SV=1	22	0 of 27	59.1909	0.108544	0.500223	0.997754
Q9HT21	atpC	>sp|Q9HT21|ATPE_PSEAE ATP synthase epsilon chain OS=Pseudomonas aeruginosa (strain ATCC 15692 / DSM 22644 / CIP 104116 / JCM 14847 / LMG 12228 / 1C / PRS 101 / PAO1) OX=208964 GN=atpC PE=3 SV=1	5	0 of 27	54.0465	0.433467	0.509594	0.997754
Q9HT22	glmU	>sp|Q9HT22|GLMU_PSEAE Bifunctional protein GlmU OS=Pseudomonas aeruginosa (strain ATCC 15692 / DSM 22644 / CIP 104116 / JCM 14847 / LMG 12228 / 1C / PRS 101 / PAO1) OX=208964 GN=glmU PE=3 SV=1	24	0 of 27	54.4641	-0.0939565	0.518284	0.997754
Q9I313	pscK	>tr|Q9I313|Q9I313_PSEAE Type III export protein PscK OS=Pseudomonas aeruginosa (strain ATCC 15692 / DSM 22644 / CIP 104116 / JCM 14847 / LMG 12228 / 1C / PRS 101 / PAO1) OX=208964 GN=pscK PE=1 SV=1	9	5 of 22	48.8132	1.58146	6.1083e-05	0.00286654
Q9HT24	glmR	>tr|Q9HT24|Q9HT24_PSEAE GlmR transcriptional regulator OS=Pseudomonas aeruginosa (strain ATCC 15692 / DSM 22644 / CIP 104116 / JCM 14847 / LMG 12228 / 1C / PRS 101 / PAO1) OX=208964 GN=glmR PE=4 SV=1	3	3 of 27	53.8922	-1.14457	0.011243	0.173395
Q9HT25	glmS	>sp|Q9HT25|GLMS_PSEAE Glutamine--fructose-6-phosphate aminotransferase [isomerizing] OS=Pseudomonas aeruginosa (strain ATCC 15692 / DSM 22644 / CIP 104116 / JCM 14847 / LMG 12228 / 1C / PRS 101 / PAO1) OX=208964 GN=glmS PE=3 SV=3	27	0 of 27	57.2708	-0.288263	0.0433374	0.471165
Q9HT27	PA5547	>tr|Q9HT27|Q9HT27_PSEAE Uncharacterized protein OS=Pseudomonas aeruginosa (strain ATCC 15692 / DSM 22644 / CIP 104116 / JCM 14847 / LMG 12228 / 1C / PRS 101 / PAO1) OX=208964 GN=PA5547 PE=4 SV=1	9	10 of 27	50.6103	-0.265447	0.322405	0.997754
Q9HT28	PA5546	>tr|Q9HT28|Q9HT28_PSEAE PKS_MT domain-containing protein OS=Pseudomonas aeruginosa (strain ATCC 15692 / DSM 22644 / CIP 104116 / JCM 14847 / LMG 12228 / 1C / PRS 101 / PAO1) OX=208964 GN=PA5546 PE=3 SV=1	14	1 of 27	50.4821	0.301946	0.324162	0.997754
Q9HT32	PA5542	>tr|Q9HT32|Q9HT32_PSEAE Beta-lactamase domain-containing protein OS=Pseudomonas aeruginosa (strain ATCC 15692 / DSM 22644 / CIP 104116 / JCM 14847 / LMG 12228 / 1C / PRS 101 / PAO1) OX=208964 GN=PA5542 PE=4 SV=1	18	3 of 27	54.3808	0.135453	0.571423	0.997754
Q9HT43	PA5530	>tr|Q9HT43|Q9HT43_PSEAE Probable MFS dicarboxylate transporter OS=Pseudomonas aeruginosa (strain ATCC 15692 / DSM 22644 / CIP 104116 / JCM 14847 / LMG 12228 / 1C / PRS 101 / PAO1) OX=208964 GN=PA5530 PE=4 SV=1	5	5 of 27	51.3433	-0.00860079	0.985968	0.997754
Q9HT44	PA5529	>tr|Q9HT44|Q9HT44_PSEAE Probable sodium/proton antiporter OS=Pseudomonas aeruginosa (strain ATCC 15692 / DSM 22644 / CIP 104116 / JCM 14847 / LMG 12228 / 1C / PRS 101 / PAO1) OX=208964 GN=PA5529 PE=4 SV=1	4	4 of 25	48.2047	0.186047	0.814892	0.997754
Q9HT45	PA5528	>tr|Q9HT45|Q9HT45_PSEAE Tim44 domain-containing protein OS=Pseudomonas aeruginosa (strain ATCC 15692 / DSM 22644 / CIP 104116 / JCM 14847 / LMG 12228 / 1C / PRS 101 / PAO1) OX=208964 GN=PA5528 PE=4 SV=1	11	0 of 27	52.0361	0.237029	0.218641	0.997754
Q9HT49	PA5524	>tr|Q9HT49|Q9HT49_PSEAE Probable short-chain dehydrogenase OS=Pseudomonas aeruginosa (strain ATCC 15692 / DSM 22644 / CIP 104116 / JCM 14847 / LMG 12228 / 1C / PRS 101 / PAO1) OX=208964 GN=PA5524 PE=4 SV=1	4	3 of 27	44.4473	0.082849	0.783441	0.997754
Q9HT50	PA5523	>tr|Q9HT50|Q9HT50_PSEAE Probable aminotransferase OS=Pseudomonas aeruginosa (strain ATCC 15692 / DSM 22644 / CIP 104116 / JCM 14847 / LMG 12228 / 1C / PRS 101 / PAO1) OX=208964 GN=PA5523 PE=3 SV=1	9	4 of 27	49.2144	0.34588	0.346285	0.997754
Q9HT52	PA5521	>tr|Q9HT52|Q9HT52_PSEAE Probable short-chain dehydrogenase OS=Pseudomonas aeruginosa (strain ATCC 15692 / DSM 22644 / CIP 104116 / JCM 14847 / LMG 12228 / 1C / PRS 101 / PAO1) OX=208964 GN=PA5521 PE=4 SV=1	13	1 of 27	54.3213	0.100919	0.669885	0.997754
Q9HT53	PA5520	>tr|Q9HT53|Q9HT53_PSEAE Uncharacterized protein OS=Pseudomonas aeruginosa (strain ATCC 15692 / DSM 22644 / CIP 104116 / JCM 14847 / LMG 12228 / 1C / PRS 101 / PAO1) OX=208964 GN=PA5520 PE=4 SV=1	5	13 of 27	44.1927	-0.307073	0.361173	0.997754
Q9HT54	PA5519	>tr|Q9HT54|Q9HT54_PSEAE HotDog ACOT-type domain-containing protein OS=Pseudomonas aeruginosa (strain ATCC 15692 / DSM 22644 / CIP 104116 / JCM 14847 / LMG 12228 / 1C / PRS 101 / PAO1) OX=208964 GN=PA5519 PE=3 SV=1	7	0 of 27	54.1127	0.0897006	0.636952	0.997754
Q9HT55	PA5518	>tr|Q9HT55|Q9HT55_PSEAE Probable potassium efflux transporter OS=Pseudomonas aeruginosa (strain ATCC 15692 / DSM 22644 / CIP 104116 / JCM 14847 / LMG 12228 / 1C / PRS 101 / PAO1) OX=208964 GN=PA5518 PE=3 SV=1	10	1 of 27	48.4819	-0.0211956	0.931681	0.997754
Q9HT58	PA5515	>tr|Q9HT58|Q9HT58_PSEAE Uncharacterized protein OS=Pseudomonas aeruginosa (strain ATCC 15692 / DSM 22644 / CIP 104116 / JCM 14847 / LMG 12228 / 1C / PRS 101 / PAO1) OX=208964 GN=PA5515 PE=4 SV=1	3	0 of 27	51.2804	-0.0937935	0.737004	0.997754
Q9HT60	poxA	>tr|Q9HT60|Q9HT60_PSEAE AB hydrolase-1 domain-containing protein OS=Pseudomonas aeruginosa (strain ATCC 15692 / DSM 22644 / CIP 104116 / JCM 14847 / LMG 12228 / 1C / PRS 101 / PAO1) OX=208964 GN=poxA PE=4 SV=1	10	5 of 27	51.6106	0.198732	0.642	0.997754
Q9HT61	mifS	>tr|Q9HT61|Q9HT61_PSEAE Histidine kinase OS=Pseudomonas aeruginosa (strain ATCC 15692 / DSM 22644 / CIP 104116 / JCM 14847 / LMG 12228 / 1C / PRS 101 / PAO1) OX=208964 GN=mifS PE=4 SV=1	11	6 of 26	48.7035	0.36501	0.422402	0.997754
Q9HT62	mifR	>tr|Q9HT62|Q9HT62_PSEAE MifR OS=Pseudomonas aeruginosa (strain ATCC 15692 / DSM 22644 / CIP 104116 / JCM 14847 / LMG 12228 / 1C / PRS 101 / PAO1) OX=208964 GN=mifR PE=4 SV=1	13	11 of 27	53.6868	-0.0155843	0.973524	0.997754
Q9HT63	PA5510	>tr|Q9HT63|Q9HT63_PSEAE Probable transporter OS=Pseudomonas aeruginosa (strain ATCC 15692 / DSM 22644 / CIP 104116 / JCM 14847 / LMG 12228 / 1C / PRS 101 / PAO1) OX=208964 GN=PA5510 PE=4 SV=1	6	0 of 27	57.5116	0.0106708	0.950353	0.997754
Q9HT65	PA5508	>tr|Q9HT65|Q9HT65_PSEAE Probable glutamine synthetase OS=Pseudomonas aeruginosa (strain ATCC 15692 / DSM 22644 / CIP 104116 / JCM 14847 / LMG 12228 / 1C / PRS 101 / PAO1) OX=208964 GN=PA5508 PE=1 SV=1	7	9 of 27	54.739	0.411295	0.455594	0.997754
Q9HT66	PA5507	>tr|Q9HT66|Q9HT66_PSEAE Isochorismatase domain-containing protein OS=Pseudomonas aeruginosa (strain ATCC 15692 / DSM 22644 / CIP 104116 / JCM 14847 / LMG 12228 / 1C / PRS 101 / PAO1) OX=208964 GN=PA5507 PE=4 SV=1	10	2 of 27	52.1724	0.272152	0.500148	0.997754
Q9HT67	PA5506	>tr|Q9HT67|Q9HT67_PSEAE Uncharacterized protein OS=Pseudomonas aeruginosa (strain ATCC 15692 / DSM 22644 / CIP 104116 / JCM 14847 / LMG 12228 / 1C / PRS 101 / PAO1) OX=208964 GN=PA5506 PE=4 SV=1	20	0 of 27	52.858	-0.0509583	0.808103	0.997754
Q9HT68	PA5505	>tr|Q9HT68|Q9HT68_PSEAE Probable TonB-dependent receptor OS=Pseudomonas aeruginosa (strain ATCC 15692 / DSM 22644 / CIP 104116 / JCM 14847 / LMG 12228 / 1C / PRS 101 / PAO1) OX=208964 GN=PA5505 PE=1 SV=1	12	6 of 27	51.6161	0.276727	0.60612	0.997754
Q9HT69	PA5504	>tr|Q9HT69|Q9HT69_PSEAE D-methionine ABC transporter membrane protein OS=Pseudomonas aeruginosa (strain ATCC 15692 / DSM 22644 / CIP 104116 / JCM 14847 / LMG 12228 / 1C / PRS 101 / PAO1) OX=208964 GN=PA5504 PE=3 SV=1	4	0 of 27	51.6335	0.211218	0.436323	0.997754
Q9HT70	metN2	>sp|Q9HT70|METN2_PSEAE Methionine import ATP-binding protein MetN 2 OS=Pseudomonas aeruginosa (strain ATCC 15692 / DSM 22644 / CIP 104116 / JCM 14847 / LMG 12228 / 1C / PRS 101 / PAO1) OX=208964 GN=metN2 PE=3 SV=1	18	2 of 27	51.1643	0.137087	0.470623	0.997754
Q9HT71	PA5502	>tr|Q9HT71|Q9HT71_PSEAE Uncharacterized protein OS=Pseudomonas aeruginosa (strain ATCC 15692 / DSM 22644 / CIP 104116 / JCM 14847 / LMG 12228 / 1C / PRS 101 / PAO1) OX=208964 GN=PA5502 PE=4 SV=1	8	3 of 27	54.3298	0.177439	0.609026	0.997754
Q9HT73	znuC	>sp|Q9HT73|ZNUC_PSEAE Zinc import ATP-binding protein ZnuC OS=Pseudomonas aeruginosa (strain ATCC 15692 / DSM 22644 / CIP 104116 / JCM 14847 / LMG 12228 / 1C / PRS 101 / PAO1) OX=208964 GN=znuC PE=3 SV=1	4	5 of 25	58.4006	-0.166042	0.614038	0.997754
Q9HT74	np20	>tr|Q9HT74|Q9HT74_PSEAE Transcriptional regulator np20 OS=Pseudomonas aeruginosa (strain ATCC 15692 / DSM 22644 / CIP 104116 / JCM 14847 / LMG 12228 / 1C / PRS 101 / PAO1) OX=208964 GN=np20 PE=3 SV=1	4	7 of 27	58.3707	-0.196093	0.687961	0.997754
Q9HT75	PA5498	>tr|Q9HT75|Q9HT75_PSEAE High-affinity zinc uptake system protein ZnuA OS=Pseudomonas aeruginosa (strain ATCC 15692 / DSM 22644 / CIP 104116 / JCM 14847 / LMG 12228 / 1C / PRS 101 / PAO1) OX=208964 GN=PA5498 PE=3 SV=1	1	5 of 14	37.679	-0.285815	0.584893	0.997754
Q9HT76	nrdJa	>tr|Q9HT76|Q9HT76_PSEAE Vitamin B12-dependent ribonucleotide reductase OS=Pseudomonas aeruginosa (strain ATCC 15692 / DSM 22644 / CIP 104116 / JCM 14847 / LMG 12228 / 1C / PRS 101 / PAO1) OX=208964 GN=nrdJa PE=3 SV=1	31	0 of 27	54.4751	0.338134	0.207369	0.997754
Q9HT77	nrdJb	>tr|Q9HT77|Q9HT77_PSEAE NrdJb OS=Pseudomonas aeruginosa (strain ATCC 15692 / DSM 22644 / CIP 104116 / JCM 14847 / LMG 12228 / 1C / PRS 101 / PAO1) OX=208964 GN=nrdJb PE=4 SV=1	11	2 of 27	49.0552	0.503547	0.156555	0.981457
Q9HT80	polA	>sp|Q9HT80|DPO1_PSEAE DNA polymerase I OS=Pseudomonas aeruginosa (strain ATCC 15692 / DSM 22644 / CIP 104116 / JCM 14847 / LMG 12228 / 1C / PRS 101 / PAO1) OX=208964 GN=polA PE=3 SV=1	36	0 of 27	58.8098	-0.0687884	0.526973	0.997754
Q9HT81	engB	>sp|Q9HT81|ENGB_PSEAE Probable GTP-binding protein EngB OS=Pseudomonas aeruginosa (strain ATCC 15692 / DSM 22644 / CIP 104116 / JCM 14847 / LMG 12228 / 1C / PRS 101 / PAO1) OX=208964 GN=engB PE=3 SV=1	9	3 of 27	50.7536	0.14013	0.73536	0.997754
Q9HT83	PA5488	>tr|Q9HT83|Q9HT83_PSEAE Endo/exonuclease/phosphatase domain-containing protein OS=Pseudomonas aeruginosa (strain ATCC 15692 / DSM 22644 / CIP 104116 / JCM 14847 / LMG 12228 / 1C / PRS 101 / PAO1) OX=208964 GN=PA5488 PE=4 SV=1	7	2 of 27	56.9203	0.289708	0.354964	0.997754
Q9HT84	dgcP	>sp|Q9HT84|DGCP_PSEAE Diguanylate cyclase DgcP OS=Pseudomonas aeruginosa (strain ATCC 15692 / DSM 22644 / CIP 104116 / JCM 14847 / LMG 12228 / 1C / PRS 101 / PAO1) OX=208964 GN=dgcP PE=1 SV=1	15	4 of 27	54.1295	-0.298095	0.463229	0.997754
Q9HT86	ampDh2	>tr|Q9HT86|Q9HT86_PSEAE AmpDh2 OS=Pseudomonas aeruginosa (strain ATCC 15692 / DSM 22644 / CIP 104116 / JCM 14847 / LMG 12228 / 1C / PRS 101 / PAO1) OX=208964 GN=ampDh2 PE=1 SV=1	18	3 of 27	59.2527	0.339769	0.361647	0.997754
Q9HT87	PA5484	>tr|Q9HT87|Q9HT87_PSEAE Histidine kinase OS=Pseudomonas aeruginosa (strain ATCC 15692 / DSM 22644 / CIP 104116 / JCM 14847 / LMG 12228 / 1C / PRS 101 / PAO1) OX=208964 GN=PA5484 PE=1 SV=1	34	2 of 27	56.251	-0.131438	0.628467	0.997754
Q9HT91	gltP	>tr|Q9HT91|Q9HT91_PSEAE Probable proton/glutamate-aspartate symporter OS=Pseudomonas aeruginosa (strain ATCC 15692 / DSM 22644 / CIP 104116 / JCM 14847 / LMG 12228 / 1C / PRS 101 / PAO1) OX=208964 GN=gltP PE=3 SV=1	9	7 of 27	51.2634	0.489892	0.177329	0.997754
Q9HT92	PA5478	>tr|Q9HT92|Q9HT92_PSEAE Gate domain-containing protein OS=Pseudomonas aeruginosa (strain ATCC 15692 / DSM 22644 / CIP 104116 / JCM 14847 / LMG 12228 / 1C / PRS 101 / PAO1) OX=208964 GN=PA5478 PE=4 SV=1	5	2 of 27	56.9861	0.0631864	0.802269	0.997754
Q9HT93	PA5477	>tr|Q9HT93|Q9HT93_PSEAE Uncharacterized protein OS=Pseudomonas aeruginosa (strain ATCC 15692 / DSM 22644 / CIP 104116 / JCM 14847 / LMG 12228 / 1C / PRS 101 / PAO1) OX=208964 GN=PA5477 PE=4 SV=1	4	5 of 27	47.8333	0.323345	0.491898	0.997754
Q9HT95	PA5475	>sp|Q9HT95|ATSE4_PSEAE Acetyltransferase PA5475 OS=Pseudomonas aeruginosa (strain ATCC 15692 / DSM 22644 / CIP 104116 / JCM 14847 / LMG 12228 / 1C / PRS 101 / PAO1) OX=208964 GN=PA5475 PE=4 SV=1	4	7 of 26	41.0988	0.370486	0.303334	0.997754
Q9HT96	PA5474	>tr|Q9HT96|Q9HT96_PSEAE Probable metalloprotease OS=Pseudomonas aeruginosa (strain ATCC 15692 / DSM 22644 / CIP 104116 / JCM 14847 / LMG 12228 / 1C / PRS 101 / PAO1) OX=208964 GN=PA5474 PE=3 SV=1	12	4 of 27	56.0551	0.0397265	0.902641	0.997754
Q9HT97	PA5473	>tr|Q9HT97|Q9HT97_PSEAE PhoU domain-containing protein OS=Pseudomonas aeruginosa (strain ATCC 15692 / DSM 22644 / CIP 104116 / JCM 14847 / LMG 12228 / 1C / PRS 101 / PAO1) OX=208964 GN=PA5473 PE=4 SV=1	8	9 of 27	51.916	0.426248	0.422067	0.997754
Q9HT99	PA5471	>tr|Q9HT99|Q9HT99_PSEAE 3'-phosphate/5'-hydroxy nucleic acid ligase OS=Pseudomonas aeruginosa (strain ATCC 15692 / DSM 22644 / CIP 104116 / JCM 14847 / LMG 12228 / 1C / PRS 101 / PAO1) OX=208964 GN=PA5471 PE=3 SV=1	6	9 of 25	37.4327	-0.28825	0.489133	0.997754
Q9HTA0	PA5470	>tr|Q9HTA0|Q9HTA0_PSEAE Probable peptide chain release factor OS=Pseudomonas aeruginosa (strain ATCC 15692 / DSM 22644 / CIP 104116 / JCM 14847 / LMG 12228 / 1C / PRS 101 / PAO1) OX=208964 GN=PA5470 PE=3 SV=1	4	7 of 27	51.1628	-0.142271	0.56767	0.997754
Q9HTA4	PA5466	>tr|Q9HTA4|Q9HTA4_PSEAE Uncharacterized protein OS=Pseudomonas aeruginosa (strain ATCC 15692 / DSM 22644 / CIP 104116 / JCM 14847 / LMG 12228 / 1C / PRS 101 / PAO1) OX=208964 GN=PA5466 PE=3 SV=1	2	12 of 25	38.8415	-0.0446514	0.959457	0.997754
Q9HTA6	PA5464	>tr|Q9HTA6|Q9HTA6_PSEAE DUF4105 domain-containing protein OS=Pseudomonas aeruginosa (strain ATCC 15692 / DSM 22644 / CIP 104116 / JCM 14847 / LMG 12228 / 1C / PRS 101 / PAO1) OX=208964 GN=PA5464 PE=4 SV=1	26	8 of 27	56.2276	0.178915	0.676361	0.997754
Q9HTB1	PA5459	>tr|Q9HTB1|Q9HTB1_PSEAE Methyltransf_11 domain-containing protein OS=Pseudomonas aeruginosa (strain ATCC 15692 / DSM 22644 / CIP 104116 / JCM 14847 / LMG 12228 / 1C / PRS 101 / PAO1) OX=208964 GN=PA5459 PE=4 SV=1	7	3 of 27	54.1674	0.143205	0.683135	0.997754
Q9HTB2	PA5458	>tr|Q9HTB2|Q9HTB2_PSEAE Acyl_transf_3 domain-containing protein OS=Pseudomonas aeruginosa (strain ATCC 15692 / DSM 22644 / CIP 104116 / JCM 14847 / LMG 12228 / 1C / PRS 101 / PAO1) OX=208964 GN=PA5458 PE=4 SV=1	3	14 of 23	42.7649	0.144526	0.795202	0.997754
Q9HTB3	PA5457	>tr|Q9HTB3|Q9HTB3_PSEAE Uncharacterized protein OS=Pseudomonas aeruginosa (strain ATCC 15692 / DSM 22644 / CIP 104116 / JCM 14847 / LMG 12228 / 1C / PRS 101 / PAO1) OX=208964 GN=PA5457 PE=4 SV=1	6	7 of 25	54.6596	0.652634	0.153324	0.979567
Q9HTB4	PA5456	>tr|Q9HTB4|Q9HTB4_PSEAE Uncharacterized protein OS=Pseudomonas aeruginosa (strain ATCC 15692 / DSM 22644 / CIP 104116 / JCM 14847 / LMG 12228 / 1C / PRS 101 / PAO1) OX=208964 GN=PA5456 PE=4 SV=1	12	3 of 27	51.4949	0.0333042	0.893233	0.997754
Q9HTB5	PA5455	>tr|Q9HTB5|Q9HTB5_PSEAE Uncharacterized protein OS=Pseudomonas aeruginosa (strain ATCC 15692 / DSM 22644 / CIP 104116 / JCM 14847 / LMG 12228 / 1C / PRS 101 / PAO1) OX=208964 GN=PA5455 PE=4 SV=1	16	1 of 27	53.5424	0.102045	0.714735	0.997754
Q9HTB6	rmd	>sp|Q9HTB6|RMD_PSEAE GDP-6-deoxy-D-mannose reductase OS=Pseudomonas aeruginosa (strain ATCC 15692 / DSM 22644 / CIP 104116 / JCM 14847 / LMG 12228 / 1C / PRS 101 / PAO1) OX=208964 GN=rmd PE=1 SV=1	8	2 of 27	51.7837	0.188133	0.5383	0.997754
Q9HTB7	wbpW	>tr|Q9HTB7|Q9HTB7_PSEAE Mannose-1-phosphate guanylyltransferase OS=Pseudomonas aeruginosa (strain ATCC 15692 / DSM 22644 / CIP 104116 / JCM 14847 / LMG 12228 / 1C / PRS 101 / PAO1) OX=208964 GN=wbpW PE=3 SV=1	17	2 of 27	52.3825	-0.179841	0.510081	0.997754
Q9HTB8	wzm	>tr|Q9HTB8|Q9HTB8_PSEAE Transport permease protein OS=Pseudomonas aeruginosa (strain ATCC 15692 / DSM 22644 / CIP 104116 / JCM 14847 / LMG 12228 / 1C / PRS 101 / PAO1) OX=208964 GN=wzm PE=3 SV=1	3	0 of 27	47.3342	-0.310057	0.299923	0.997754
Q9HTB9	wbpY	>tr|Q9HTB9|Q9HTB9_PSEAE Glycosyltransferase WbpY OS=Pseudomonas aeruginosa (strain ATCC 15692 / DSM 22644 / CIP 104116 / JCM 14847 / LMG 12228 / 1C / PRS 101 / PAO1) OX=208964 GN=wbpY PE=4 SV=1	9	1 of 27	55.5141	0.084507	0.778803	0.997754
Q9HTC0	wbpZ	>sp|Q9HTC0|WBPZ_PSEAE D-rhamnosyltransferase WbpZ OS=Pseudomonas aeruginosa (strain ATCC 15692 / DSM 22644 / CIP 104116 / JCM 14847 / LMG 12228 / 1C / PRS 101 / PAO1) OX=208964 GN=wbpZ PE=1 SV=1	7	1 of 27	53.1762	0.339267	0.290005	0.997754
Q9HTC1	PA5446	>tr|Q9HTC1|Q9HTC1_PSEAE Uncharacterized protein OS=Pseudomonas aeruginosa (strain ATCC 15692 / DSM 22644 / CIP 104116 / JCM 14847 / LMG 12228 / 1C / PRS 101 / PAO1) OX=208964 GN=PA5446 PE=4 SV=1	4	0 of 27	49.2184	0.0958831	0.796638	0.997754
Q9HTC2	PA5445	>tr|Q9HTC2|Q9HTC2_PSEAE Probable coenzyme A transferase OS=Pseudomonas aeruginosa (strain ATCC 15692 / DSM 22644 / CIP 104116 / JCM 14847 / LMG 12228 / 1C / PRS 101 / PAO1) OX=208964 GN=PA5445 PE=1 SV=1	6	14 of 26	43.6458	0.327511	0.45193	0.997754
Q9I319	pscC	>tr|Q9I319|Q9I319_PSEAE Type 3 secretion system secretin OS=Pseudomonas aeruginosa (strain ATCC 15692 / DSM 22644 / CIP 104116 / JCM 14847 / LMG 12228 / 1C / PRS 101 / PAO1) OX=208964 GN=pscC PE=3 SV=1	30	4 of 27	53.9886	1.57389	0.000159942	0.00610942
Q9HTC6	PA5440	>tr|Q9HTC6|Q9HTC6_PSEAE Probable peptidase OS=Pseudomonas aeruginosa (strain ATCC 15692 / DSM 22644 / CIP 104116 / JCM 14847 / LMG 12228 / 1C / PRS 101 / PAO1) OX=208964 GN=PA5440 PE=4 SV=1	21	5 of 27	56.3237	0.690188	0.176988	0.997754
Q9HTC7	zwf	>tr|Q9HTC7|Q9HTC7_PSEAE Glucose-6-phosphate 1-dehydrogenase OS=Pseudomonas aeruginosa (strain ATCC 15692 / DSM 22644 / CIP 104116 / JCM 14847 / LMG 12228 / 1C / PRS 101 / PAO1) OX=208964 GN=zwf PE=3 SV=1	20	3 of 27	52.7967	0.00798209	0.976218	0.997754
Q9HTC8	PA5438	>tr|Q9HTC8|Q9HTC8_PSEAE Probable transcriptional regulator OS=Pseudomonas aeruginosa (strain ATCC 15692 / DSM 22644 / CIP 104116 / JCM 14847 / LMG 12228 / 1C / PRS 101 / PAO1) OX=208964 GN=PA5438 PE=4 SV=1	12	2 of 27	51.3966	0.0998268	0.750846	0.997754
Q9HTC9	PA5437	>tr|Q9HTC9|Q9HTC9_PSEAE Probable transcriptional regulator OS=Pseudomonas aeruginosa (strain ATCC 15692 / DSM 22644 / CIP 104116 / JCM 14847 / LMG 12228 / 1C / PRS 101 / PAO1) OX=208964 GN=PA5437 PE=3 SV=1	13	4 of 27	53.077	0.0385734	0.902759	0.997754
Q9HTD0	PA5436	>tr|Q9HTD0|Q9HTD0_PSEAE Biotin carboxylase OS=Pseudomonas aeruginosa (strain ATCC 15692 / DSM 22644 / CIP 104116 / JCM 14847 / LMG 12228 / 1C / PRS 101 / PAO1) OX=208964 GN=PA5436 PE=4 SV=1	32	0 of 27	55.2196	0.209428	0.278457	0.997754
Q9HTD1	PA5435	>tr|Q9HTD1|Q9HTD1_PSEAE Probable transcarboxylase subunit OS=Pseudomonas aeruginosa (strain ATCC 15692 / DSM 22644 / CIP 104116 / JCM 14847 / LMG 12228 / 1C / PRS 101 / PAO1) OX=208964 GN=PA5435 PE=4 SV=1	31	0 of 27	55.8359	0.175677	0.420022	0.997754
Q9HTD2	mtr	>tr|Q9HTD2|Q9HTD2_PSEAE Aromatic amino acid permease OS=Pseudomonas aeruginosa (strain ATCC 15692 / DSM 22644 / CIP 104116 / JCM 14847 / LMG 12228 / 1C / PRS 101 / PAO1) OX=208964 GN=mtr PE=3 SV=1	4	3 of 27	47.7622	0.0751903	0.835337	0.997754
Q9HTD3	PA5433	>tr|Q9HTD3|Q9HTD3_PSEAE N-acetyltransferase domain-containing protein OS=Pseudomonas aeruginosa (strain ATCC 15692 / DSM 22644 / CIP 104116 / JCM 14847 / LMG 12228 / 1C / PRS 101 / PAO1) OX=208964 GN=PA5433 PE=4 SV=1	10	2 of 27	53.1284	0.221656	0.357702	0.997754
Q9HTD5	PA5431	>tr|Q9HTD5|Q9HTD5_PSEAE Probable transcriptional regulator OS=Pseudomonas aeruginosa (strain ATCC 15692 / DSM 22644 / CIP 104116 / JCM 14847 / LMG 12228 / 1C / PRS 101 / PAO1) OX=208964 GN=PA5431 PE=3 SV=1	4	9 of 27	49.6886	0.494475	0.155776	0.979567
Q9HTD6	PA5430	>tr|Q9HTD6|Q9HTD6_PSEAE Sulf_transp domain-containing protein OS=Pseudomonas aeruginosa (strain ATCC 15692 / DSM 22644 / CIP 104116 / JCM 14847 / LMG 12228 / 1C / PRS 101 / PAO1) OX=208964 GN=PA5430 PE=3 SV=1	7	1 of 27	53.0476	0.0176806	0.934514	0.997754
Q9HTD7	aspA	>sp|Q9HTD7|ASPA_PSEAE Aspartate ammonia-lyase OS=Pseudomonas aeruginosa (strain ATCC 15692 / DSM 22644 / CIP 104116 / JCM 14847 / LMG 12228 / 1C / PRS 101 / PAO1) OX=208964 GN=aspA PE=3 SV=1	18	4 of 27	52.9858	0.441516	0.244774	0.997754
Q9HTD8	PA5428	>tr|Q9HTD8|Q9HTD8_PSEAE Probable transcriptional regulator OS=Pseudomonas aeruginosa (strain ATCC 15692 / DSM 22644 / CIP 104116 / JCM 14847 / LMG 12228 / 1C / PRS 101 / PAO1) OX=208964 GN=PA5428 PE=3 SV=1	14	1 of 27	51.7578	0.23075	0.371755	0.997754
Q9HTD9	adhA	>tr|Q9HTD9|Q9HTD9_PSEAE Alcohol dehydrogenase OS=Pseudomonas aeruginosa (strain ATCC 15692 / DSM 22644 / CIP 104116 / JCM 14847 / LMG 12228 / 1C / PRS 101 / PAO1) OX=208964 GN=adhA PE=1 SV=1	12	8 of 27	51.797	0.382733	0.41302	0.997754
Q9HTE2	PA5422	>tr|Q9HTE2|Q9HTE2_PSEAE Putative glucose-6-phosphate 1-epimerase OS=Pseudomonas aeruginosa (strain ATCC 15692 / DSM 22644 / CIP 104116 / JCM 14847 / LMG 12228 / 1C / PRS 101 / PAO1) OX=208964 GN=PA5422 PE=3 SV=1	15	0 of 27	56.5325	0.0594193	0.744855	0.997754
Q9HTE3	fdhA	>sp|Q9HTE3|FADH_PSEAE Glutathione-independent formaldehyde dehydrogenase OS=Pseudomonas aeruginosa (strain ATCC 15692 / DSM 22644 / CIP 104116 / JCM 14847 / LMG 12228 / 1C / PRS 101 / PAO1) OX=208964 GN=fdhA PE=3 SV=1	15	10 of 26	52.834	-0.0296653	0.916844	0.997754
Q9HTE4	purU2	>tr|Q9HTE4|Q9HTE4_PSEAE Formyltetrahydrofolate deformylase OS=Pseudomonas aeruginosa (strain ATCC 15692 / DSM 22644 / CIP 104116 / JCM 14847 / LMG 12228 / 1C / PRS 101 / PAO1) OX=208964 GN=purU2 PE=3 SV=1	3	9 of 17	56.215	1.03731	0.162816	0.997754
Q9HTE6	soxA	>tr|Q9HTE6|Q9HTE6_PSEAE Sarcosine oxidase alpha subunit OS=Pseudomonas aeruginosa (strain ATCC 15692 / DSM 22644 / CIP 104116 / JCM 14847 / LMG 12228 / 1C / PRS 101 / PAO1) OX=208964 GN=soxA PE=3 SV=1	29	10 of 25	52.0308	-0.0230541	0.959475	0.997754
Q9HTE8	soxB	>tr|Q9HTE8|Q9HTE8_PSEAE Sarcosine oxidase beta subunit OS=Pseudomonas aeruginosa (strain ATCC 15692 / DSM 22644 / CIP 104116 / JCM 14847 / LMG 12228 / 1C / PRS 101 / PAO1) OX=208964 GN=soxB PE=4 SV=1	10	12 of 27	47.9447	-0.282209	0.457037	0.997754
Q9HTE9	glyA1	>sp|Q9HTE9|GLYA1_PSEAE Serine hydroxymethyltransferase 1 OS=Pseudomonas aeruginosa (strain ATCC 15692 / DSM 22644 / CIP 104116 / JCM 14847 / LMG 12228 / 1C / PRS 101 / PAO1) OX=208964 GN=glyA1 PE=3 SV=1	5	4 of 19	49.4642	-0.166599	0.714869	0.997754
Q9HTF0	PA5414	>tr|Q9HTF0|Q9HTF0_PSEAE Uncharacterized protein OS=Pseudomonas aeruginosa (strain ATCC 15692 / DSM 22644 / CIP 104116 / JCM 14847 / LMG 12228 / 1C / PRS 101 / PAO1) OX=208964 GN=PA5414 PE=4 SV=1	10	2 of 27	49.3533	0.305095	0.314953	0.997754
Q9HTF1	ltaE	>sp|Q9HTF1|LTAE_PSEAE Low specificity L-threonine aldolase OS=Pseudomonas aeruginosa (strain ATCC 15692 / DSM 22644 / CIP 104116 / JCM 14847 / LMG 12228 / 1C / PRS 101 / PAO1) OX=208964 GN=ltaE PE=3 SV=1	12	1 of 27	50.2985	-0.0398825	0.882654	0.997754
Q9I332	pscP	>tr|Q9I332|Q9I332_PSEAE Translocation protein in type III secretion OS=Pseudomonas aeruginosa (strain ATCC 15692 / DSM 22644 / CIP 104116 / JCM 14847 / LMG 12228 / 1C / PRS 101 / PAO1) OX=208964 GN=pscP PE=1 SV=1	9	12 of 24	54.7413	1.56821	0.00192393	0.0448235
Q9HTF3	gbcB	>tr|Q9HTF3|Q9HTF3_PSEAE GbcB OS=Pseudomonas aeruginosa (strain ATCC 15692 / DSM 22644 / CIP 104116 / JCM 14847 / LMG 12228 / 1C / PRS 101 / PAO1) OX=208964 GN=gbcB PE=4 SV=1	5	4 of 17	49.2149	-0.369619	0.40914	0.997754
Q9HTF4	gbcA	>tr|Q9HTF4|Q9HTF4_PSEAE GbcA OS=Pseudomonas aeruginosa (strain ATCC 15692 / DSM 22644 / CIP 104116 / JCM 14847 / LMG 12228 / 1C / PRS 101 / PAO1) OX=208964 GN=gbcA PE=4 SV=1	12	11 of 24	52.5218	-0.198779	0.78208	0.997754
Q9HTG0	PA5404	>tr|Q9HTG0|Q9HTG0_PSEAE Uncharacterized protein OS=Pseudomonas aeruginosa (strain ATCC 15692 / DSM 22644 / CIP 104116 / JCM 14847 / LMG 12228 / 1C / PRS 101 / PAO1) OX=208964 GN=PA5404 PE=4 SV=1	5	12 of 25	48.8369	0.294238	0.623017	0.997754
Q9HTG2	PA5402	>tr|Q9HTG2|Q9HTG2_PSEAE Uncharacterized protein OS=Pseudomonas aeruginosa (strain ATCC 15692 / DSM 22644 / CIP 104116 / JCM 14847 / LMG 12228 / 1C / PRS 101 / PAO1) OX=208964 GN=PA5402 PE=4 SV=1	1	0 of 20	38.4661	0.791319	0.0171829	0.244355
Q9HTG3	PA5401	>tr|Q9HTG3|Q9HTG3_PSEAE ETF domain-containing protein OS=Pseudomonas aeruginosa (strain ATCC 15692 / DSM 22644 / CIP 104116 / JCM 14847 / LMG 12228 / 1C / PRS 101 / PAO1) OX=208964 GN=PA5401 PE=4 SV=1	4	11 of 18	48.2693	0.381909	0.447945	0.997754
Q9HTG5	dgcB	>tr|Q9HTG5|Q9HTG5_PSEAE DgcB, Dimethylglycine catabolism OS=Pseudomonas aeruginosa (strain ATCC 15692 / DSM 22644 / CIP 104116 / JCM 14847 / LMG 12228 / 1C / PRS 101 / PAO1) OX=208964 GN=dgcB PE=4 SV=1	1	4 of 10	42.0553	0.0652502	0.942668	0.997754
Q9HTG6	dgcA	>tr|Q9HTG6|Q9HTG6_PSEAE DgcA, Dimethylglycine catabolism OS=Pseudomonas aeruginosa (strain ATCC 15692 / DSM 22644 / CIP 104116 / JCM 14847 / LMG 12228 / 1C / PRS 101 / PAO1) OX=208964 GN=dgcA PE=3 SV=1	19	10 of 23	56.2535	-0.0717274	0.885369	0.997754
Q9HTG7	PA5397	>tr|Q9HTG7|Q9HTG7_PSEAE V4R domain-containing protein OS=Pseudomonas aeruginosa (strain ATCC 15692 / DSM 22644 / CIP 104116 / JCM 14847 / LMG 12228 / 1C / PRS 101 / PAO1) OX=208964 GN=PA5397 PE=4 SV=1	3	5 of 23	47.8571	0.11086	0.637706	0.997754
Q9HTG9	PA5395	>tr|Q9HTG9|Q9HTG9_PSEAE Uncharacterized protein OS=Pseudomonas aeruginosa (strain ATCC 15692 / DSM 22644 / CIP 104116 / JCM 14847 / LMG 12228 / 1C / PRS 101 / PAO1) OX=208964 GN=PA5395 PE=4 SV=1	5	5 of 27	53.9066	-0.241321	0.653467	0.997754
Q9HTH0	clsA	>sp|Q9HTH0|CLSA_PSEAE Cardiolipin synthase A OS=Pseudomonas aeruginosa (strain ATCC 15692 / DSM 22644 / CIP 104116 / JCM 14847 / LMG 12228 / 1C / PRS 101 / PAO1) OX=208964 GN=clsA PE=3 SV=1	13	3 of 27	52.9493	-0.565541	0.043459	0.471165
Q9HTH5	cdhR	>sp|Q9HTH5|CDHR_PSEAE HTH-type transcriptional regulator CdhR OS=Pseudomonas aeruginosa (strain ATCC 15692 / DSM 22644 / CIP 104116 / JCM 14847 / LMG 12228 / 1C / PRS 101 / PAO1) OX=208964 GN=cdhR PE=1 SV=1	5	19 of 27	50.7607	-0.692619	0.155216	0.979567
Q9HTH7	cdhC	>tr|Q9HTH7|Q9HTH7_PSEAE CdhC, Carnitine dehydrogenase-related protein C OS=Pseudomonas aeruginosa (strain ATCC 15692 / DSM 22644 / CIP 104116 / JCM 14847 / LMG 12228 / 1C / PRS 101 / PAO1) OX=208964 GN=cdhC PE=4 SV=1	1	0 of 27	41.6835	-0.259418	0.272047	0.997754
Q9HTI2	PA5382	>tr|Q9HTI2|Q9HTI2_PSEAE Probable transcriptional regulator OS=Pseudomonas aeruginosa (strain ATCC 15692 / DSM 22644 / CIP 104116 / JCM 14847 / LMG 12228 / 1C / PRS 101 / PAO1) OX=208964 GN=PA5382 PE=3 SV=1	5	10 of 26	48.8923	-0.425226	0.436222	0.997754
Q9HTI5	sdaB	>tr|Q9HTI5|Q9HTI5_PSEAE L-serine dehydratase OS=Pseudomonas aeruginosa (strain ATCC 15692 / DSM 22644 / CIP 104116 / JCM 14847 / LMG 12228 / 1C / PRS 101 / PAO1) OX=208964 GN=sdaB PE=3 SV=1	1	0 of 18	36.7171	-Inf	NA	0
Q9HTI6	PA5378	>tr|Q9HTI6|Q9HTI6_PSEAE OpuAC domain-containing protein OS=Pseudomonas aeruginosa (strain ATCC 15692 / DSM 22644 / CIP 104116 / JCM 14847 / LMG 12228 / 1C / PRS 101 / PAO1) OX=208964 GN=PA5378 PE=4 SV=1	7	6 of 27	50.3328	0.134581	0.696153	0.997754
Q9HTI8	PA5376	>tr|Q9HTI8|Q9HTI8_PSEAE Probable ATP-binding component of ABC transporter OS=Pseudomonas aeruginosa (strain ATCC 15692 / DSM 22644 / CIP 104116 / JCM 14847 / LMG 12228 / 1C / PRS 101 / PAO1) OX=208964 GN=PA5376 PE=4 SV=1	28	2 of 27	56.5315	-0.0574313	0.82689	0.997754
Q9HTJ0	betI	>sp|Q9HTJ0|BETI_PSEAE HTH-type transcriptional regulator BetI OS=Pseudomonas aeruginosa (strain ATCC 15692 / DSM 22644 / CIP 104116 / JCM 14847 / LMG 12228 / 1C / PRS 101 / PAO1) OX=208964 GN=betI PE=3 SV=1	8	5 of 27	50.0363	0.404124	0.466771	0.997754
Q9HTJ1	betB	>sp|Q9HTJ1|BETB_PSEAE NAD/NADP-dependent betaine aldehyde dehydrogenase OS=Pseudomonas aeruginosa (strain ATCC 15692 / DSM 22644 / CIP 104116 / JCM 14847 / LMG 12228 / 1C / PRS 101 / PAO1) OX=208964 GN=betB PE=1 SV=1	30	0 of 27	53.4464	-0.034363	0.809571	0.997754
Q9HTJ2	betA	>sp|Q9HTJ2|BETA_PSEAE Oxygen-dependent choline dehydrogenase OS=Pseudomonas aeruginosa (strain ATCC 15692 / DSM 22644 / CIP 104116 / JCM 14847 / LMG 12228 / 1C / PRS 101 / PAO1) OX=208964 GN=betA PE=3 SV=1	22	9 of 27	57.3544	-0.104847	0.590759	0.997754
Q9HTJ3	PA5371	>tr|Q9HTJ3|Q9HTJ3_PSEAE HotDog ACOT-type domain-containing protein OS=Pseudomonas aeruginosa (strain ATCC 15692 / DSM 22644 / CIP 104116 / JCM 14847 / LMG 12228 / 1C / PRS 101 / PAO1) OX=208964 GN=PA5371 PE=3 SV=1	6	1 of 27	50.1183	0.258973	0.379538	0.997754
Q9HTJ4	PA5370	>tr|Q9HTJ4|Q9HTJ4_PSEAE Probable major facilitator superfamily (MFS) transporter OS=Pseudomonas aeruginosa (strain ATCC 15692 / DSM 22644 / CIP 104116 / JCM 14847 / LMG 12228 / 1C / PRS 101 / PAO1) OX=208964 GN=PA5370 PE=4 SV=1	5	3 of 27	52.9643	-0.125148	0.645054	0.997754
Q9HTJ5	pstA	>tr|Q9HTJ5|Q9HTJ5_PSEAE Phosphate transport system permease protein PstA OS=Pseudomonas aeruginosa (strain ATCC 15692 / DSM 22644 / CIP 104116 / JCM 14847 / LMG 12228 / 1C / PRS 101 / PAO1) OX=208964 GN=pstA PE=3 SV=1	14	1 of 27	49.4176	0.152602	0.443413	0.997754
Q9HTJ6	PA5364	>tr|Q9HTJ6|Q9HTJ6_PSEAE Probable two-component response regulator OS=Pseudomonas aeruginosa (strain ATCC 15692 / DSM 22644 / CIP 104116 / JCM 14847 / LMG 12228 / 1C / PRS 101 / PAO1) OX=208964 GN=PA5364 PE=4 SV=1	19	3 of 27	55.0612	0.0293959	0.940674	0.997754
Q9HTJ7	PA5363	>tr|Q9HTJ7|Q9HTJ7_PSEAE Uncharacterized protein OS=Pseudomonas aeruginosa (strain ATCC 15692 / DSM 22644 / CIP 104116 / JCM 14847 / LMG 12228 / 1C / PRS 101 / PAO1) OX=208964 GN=PA5363 PE=4 SV=1	9	0 of 27	51.4045	0.175315	0.600857	0.997754
Q9HTJ8	PA5362	>tr|Q9HTJ8|Q9HTJ8_PSEAE Uncharacterized protein OS=Pseudomonas aeruginosa (strain ATCC 15692 / DSM 22644 / CIP 104116 / JCM 14847 / LMG 12228 / 1C / PRS 101 / PAO1) OX=208964 GN=PA5362 PE=3 SV=1	13	11 of 27	49.9413	-0.2774	0.457574	0.997754
Q9HTK0	ubiA	>sp|Q9HTK0|UBIA_PSEAE 4-hydroxybenzoate octaprenyltransferase OS=Pseudomonas aeruginosa (strain ATCC 15692 / DSM 22644 / CIP 104116 / JCM 14847 / LMG 12228 / 1C / PRS 101 / PAO1) OX=208964 GN=ubiA PE=3 SV=1	7	5 of 27	50.968	0.19022	0.515587	0.997754
Q9HTK2	glcC	>tr|Q9HTK2|Q9HTK2_PSEAE Transcriptional regulator GlcC OS=Pseudomonas aeruginosa (strain ATCC 15692 / DSM 22644 / CIP 104116 / JCM 14847 / LMG 12228 / 1C / PRS 101 / PAO1) OX=208964 GN=glcC PE=4 SV=1	10	2 of 27	53.4162	-0.201556	0.576259	0.997754
Q9HTK9	alkT	>sp|Q9HTK9|RURE_PSEAE Rubredoxin-NAD(+) reductase OS=Pseudomonas aeruginosa (strain ATCC 15692 / DSM 22644 / CIP 104116 / JCM 14847 / LMG 12228 / 1C / PRS 101 / PAO1) OX=208964 GN=alkT PE=1 SV=1	15	3 of 27	56.8707	0.0842945	0.80127	0.997754
Q9HTL0	hupA	>sp|Q9HTL0|DBHA_PSEAE DNA-binding protein HU-alpha OS=Pseudomonas aeruginosa (strain ATCC 15692 / DSM 22644 / CIP 104116 / JCM 14847 / LMG 12228 / 1C / PRS 101 / PAO1) OX=208964 GN=hupA PE=3 SV=1	11	1 of 27	52.5786	0.143923	0.581513	0.997754
Q9HTL1	PA5347	>tr|Q9HTL1|Q9HTL1_PSEAE Uncharacterized protein OS=Pseudomonas aeruginosa (strain ATCC 15692 / DSM 22644 / CIP 104116 / JCM 14847 / LMG 12228 / 1C / PRS 101 / PAO1) OX=208964 GN=PA5347 PE=4 SV=1	7	3 of 27	53.2787	-0.0521182	0.902101	0.997754
Q9HTL2	PA5346	>tr|Q9HTL2|Q9HTL2_PSEAE HDOD domain-containing protein OS=Pseudomonas aeruginosa (strain ATCC 15692 / DSM 22644 / CIP 104116 / JCM 14847 / LMG 12228 / 1C / PRS 101 / PAO1) OX=208964 GN=PA5346 PE=4 SV=1	6	10 of 26	45.3913	0.305122	0.642898	0.997754
Q9HTL3	recG	>tr|Q9HTL3|Q9HTL3_PSEAE ATP-dependent DNA helicase RecG OS=Pseudomonas aeruginosa (strain ATCC 15692 / DSM 22644 / CIP 104116 / JCM 14847 / LMG 12228 / 1C / PRS 101 / PAO1) OX=208964 GN=recG PE=3 SV=1	32	3 of 27	57.8878	-0.0802944	0.781617	0.997754
Q9HTL4	oxyR	>tr|Q9HTL4|Q9HTL4_PSEAE OxyR OS=Pseudomonas aeruginosa (strain ATCC 15692 / DSM 22644 / CIP 104116 / JCM 14847 / LMG 12228 / 1C / PRS 101 / PAO1) OX=208964 GN=oxyR PE=1 SV=1	13	8 of 27	52.2135	0.0811689	0.852913	0.997754
Q9HTL5	PA5343	>tr|Q9HTL5|Q9HTL5_PSEAE Epimerase domain-containing protein OS=Pseudomonas aeruginosa (strain ATCC 15692 / DSM 22644 / CIP 104116 / JCM 14847 / LMG 12228 / 1C / PRS 101 / PAO1) OX=208964 GN=PA5343 PE=4 SV=1	14	2 of 27	56.772	-0.0220936	0.929676	0.997754
Q9HTL6	PA5342	>tr|Q9HTL6|Q9HTL6_PSEAE Probable transcriptional regulator OS=Pseudomonas aeruginosa (strain ATCC 15692 / DSM 22644 / CIP 104116 / JCM 14847 / LMG 12228 / 1C / PRS 101 / PAO1) OX=208964 GN=PA5342 PE=4 SV=1	2	5 of 14	48.6665	0.449015	0.299521	0.997754
Q9HTL8	PA5340	>tr|Q9HTL8|Q9HTL8_PSEAE Uncharacterized protein OS=Pseudomonas aeruginosa (strain ATCC 15692 / DSM 22644 / CIP 104116 / JCM 14847 / LMG 12228 / 1C / PRS 101 / PAO1) OX=208964 GN=PA5340 PE=4 SV=1	4	10 of 26	54.1074	-0.0359011	0.919423	0.997754
Q9HTL9	PA5339	>tr|Q9HTL9|Q9HTL9_PSEAE Uncharacterized protein OS=Pseudomonas aeruginosa (strain ATCC 15692 / DSM 22644 / CIP 104116 / JCM 14847 / LMG 12228 / 1C / PRS 101 / PAO1) OX=208964 GN=PA5339 PE=3 SV=1	6	8 of 27	48.7544	0.43337	0.488173	0.997754
Q9HTM0	spoT	>tr|Q9HTM0|Q9HTM0_PSEAE Guanosine-3',5'-bis(Diphosphate) 3'-pyrophosphohydrolase OS=Pseudomonas aeruginosa (strain ATCC 15692 / DSM 22644 / CIP 104116 / JCM 14847 / LMG 12228 / 1C / PRS 101 / PAO1) OX=208964 GN=spoT PE=3 SV=1	38	0 of 27	56.3958	-0.148855	0.420383	0.997754
Q9HTM2	gmk	>sp|Q9HTM2|KGUA_PSEAE Guanylate kinase OS=Pseudomonas aeruginosa (strain ATCC 15692 / DSM 22644 / CIP 104116 / JCM 14847 / LMG 12228 / 1C / PRS 101 / PAO1) OX=208964 GN=gmk PE=3 SV=1	7	1 of 27	57.7799	0.249258	0.616117	0.997754
Q9HTM3	PA5335	>tr|Q9HTM3|Q9HTM3_PSEAE Uncharacterized protein OS=Pseudomonas aeruginosa (strain ATCC 15692 / DSM 22644 / CIP 104116 / JCM 14847 / LMG 12228 / 1C / PRS 101 / PAO1) OX=208964 GN=PA5335 PE=4 SV=1	19	2 of 27	55.1546	0.173626	0.48388	0.997754
Q9HTM4	PA5333	>tr|Q9HTM4|Q9HTM4_PSEAE Uncharacterized protein OS=Pseudomonas aeruginosa (strain ATCC 15692 / DSM 22644 / CIP 104116 / JCM 14847 / LMG 12228 / 1C / PRS 101 / PAO1) OX=208964 GN=PA5333 PE=4 SV=1	4	2 of 27	54.9324	-0.124958	0.754842	0.997754
Q9HTM5	PA5330	>tr|Q9HTM5|Q9HTM5_PSEAE Uncharacterized protein OS=Pseudomonas aeruginosa (strain ATCC 15692 / DSM 22644 / CIP 104116 / JCM 14847 / LMG 12228 / 1C / PRS 101 / PAO1) OX=208964 GN=PA5330 PE=4 SV=1	6	10 of 25	49.2658	-0.636043	0.331394	0.997754
Q9HTM6	PA5329	>tr|Q9HTM6|Q9HTM6_PSEAE 4HBT domain-containing protein OS=Pseudomonas aeruginosa (strain ATCC 15692 / DSM 22644 / CIP 104116 / JCM 14847 / LMG 12228 / 1C / PRS 101 / PAO1) OX=208964 GN=PA5329 PE=3 SV=1	5	2 of 27	49.101	-0.178303	0.716096	0.997754
Q9HTM8	PA5327	>tr|Q9HTM8|Q9HTM8_PSEAE Probable oxidoreductase OS=Pseudomonas aeruginosa (strain ATCC 15692 / DSM 22644 / CIP 104116 / JCM 14847 / LMG 12228 / 1C / PRS 101 / PAO1) OX=208964 GN=PA5327 PE=4 SV=1	1	3 of 7	36.3729	-0.66489	0.648338	0.997754
Q9HTN2	argB	>sp|Q9HTN2|ARGB_PSEAE Acetylglutamate kinase OS=Pseudomonas aeruginosa (strain ATCC 15692 / DSM 22644 / CIP 104116 / JCM 14847 / LMG 12228 / 1C / PRS 101 / PAO1) OX=208964 GN=argB PE=1 SV=3	14	2 of 27	55.2446	0.0747123	0.809756	0.997754
Q9HTN4	coaC	>tr|Q9HTN4|Q9HTN4_PSEAE Coenzyme A biosynthesis bifunctional protein CoaBC OS=Pseudomonas aeruginosa (strain ATCC 15692 / DSM 22644 / CIP 104116 / JCM 14847 / LMG 12228 / 1C / PRS 101 / PAO1) OX=208964 GN=coaC PE=3 SV=1	19	2 of 27	55.9673	0.109491	0.639628	0.997754
Q9HTN5	PA5319	>sp|Q9HTN5|Y5319_PSEAE UPF0758 protein PA5319 OS=Pseudomonas aeruginosa (strain ATCC 15692 / DSM 22644 / CIP 104116 / JCM 14847 / LMG 12228 / 1C / PRS 101 / PAO1) OX=208964 GN=PA5319 PE=3 SV=1	1	1 of 13	37.9743	-Inf	NA	0
Q9HTN6	PA5318	>tr|Q9HTN6|Q9HTN6_PSEAE Uncharacterized protein OS=Pseudomonas aeruginosa (strain ATCC 15692 / DSM 22644 / CIP 104116 / JCM 14847 / LMG 12228 / 1C / PRS 101 / PAO1) OX=208964 GN=PA5318 PE=4 SV=1	3	2 of 20	37.2098	-0.798629	0.0601456	0.570907
Q9HTN7	PA5317	>tr|Q9HTN7|Q9HTN7_PSEAE Probable binding protein component of ABC dipeptide transporter OS=Pseudomonas aeruginosa (strain ATCC 15692 / DSM 22644 / CIP 104116 / JCM 14847 / LMG 12228 / 1C / PRS 101 / PAO1) OX=208964 GN=PA5317 PE=4 SV=1	13	10 of 27	52.8226	-0.45004	0.41845	0.997754
Q9HTN8	rpmB	>sp|Q9HTN8|RL28_PSEAE 50S ribosomal protein L28 OS=Pseudomonas aeruginosa (strain ATCC 15692 / DSM 22644 / CIP 104116 / JCM 14847 / LMG 12228 / 1C / PRS 101 / PAO1) OX=208964 GN=rpmB PE=3 SV=1	10	0 of 27	54.0664	0.476331	0.275665	0.997754
Q9HTN9	rpmG	>sp|Q9HTN9|RL33_PSEAE 50S ribosomal protein L33 OS=Pseudomonas aeruginosa (strain ATCC 15692 / DSM 22644 / CIP 104116 / JCM 14847 / LMG 12228 / 1C / PRS 101 / PAO1) OX=208964 GN=rpmG PE=1 SV=1	5	0 of 27	48.4432	0.00644333	0.97919	0.997754
Q9HTP0	PA5314	>tr|Q9HTP0|Q9HTP0_PSEAE Cupin_3 domain-containing protein OS=Pseudomonas aeruginosa (strain ATCC 15692 / DSM 22644 / CIP 104116 / JCM 14847 / LMG 12228 / 1C / PRS 101 / PAO1) OX=208964 GN=PA5314 PE=4 SV=1	6	5 of 27	47.3311	1.36948	0.0780539	0.68558
Q9HTP1	PA5313	>tr|Q9HTP1|Q9HTP1_PSEAE Probable pyridoxal-dependent aminotransferase OS=Pseudomonas aeruginosa (strain ATCC 15692 / DSM 22644 / CIP 104116 / JCM 14847 / LMG 12228 / 1C / PRS 101 / PAO1) OX=208964 GN=PA5313 PE=3 SV=1	27	0 of 27	56.4749	0.0865944	0.78854	0.997754
Q9HTP2	PA5312	>tr|Q9HTP2|Q9HTP2_PSEAE Probable aldehyde dehydrogenase OS=Pseudomonas aeruginosa (strain ATCC 15692 / DSM 22644 / CIP 104116 / JCM 14847 / LMG 12228 / 1C / PRS 101 / PAO1) OX=208964 GN=PA5312 PE=1 SV=1	25	0 of 27	53.5924	0.207439	0.324977	0.997754
Q9HTP4	PA5310	>tr|Q9HTP4|Q9HTP4_PSEAE Uncharacterized protein OS=Pseudomonas aeruginosa (strain ATCC 15692 / DSM 22644 / CIP 104116 / JCM 14847 / LMG 12228 / 1C / PRS 101 / PAO1) OX=208964 GN=PA5310 PE=4 SV=1	20	10 of 27	53.1304	-0.119387	0.815998	0.997754
Q9HTP5	PA5309	>tr|Q9HTP5|Q9HTP5_PSEAE Probable oxidoreductase OS=Pseudomonas aeruginosa (strain ATCC 15692 / DSM 22644 / CIP 104116 / JCM 14847 / LMG 12228 / 1C / PRS 101 / PAO1) OX=208964 GN=PA5309 PE=4 SV=1	21	2 of 27	55.2156	0.11703	0.643537	0.997754
Q9HTP6	lrp	>tr|Q9HTP6|Q9HTP6_PSEAE Leucine-responsive regulatory protein OS=Pseudomonas aeruginosa (strain ATCC 15692 / DSM 22644 / CIP 104116 / JCM 14847 / LMG 12228 / 1C / PRS 101 / PAO1) OX=208964 GN=lrp PE=4 SV=1	17	0 of 27	54.3882	0.0167027	0.926735	0.997754
Q9HTP7	PA5307	>tr|Q9HTP7|Q9HTP7_PSEAE DctA-YdbH domain-containing protein OS=Pseudomonas aeruginosa (strain ATCC 15692 / DSM 22644 / CIP 104116 / JCM 14847 / LMG 12228 / 1C / PRS 101 / PAO1) OX=208964 GN=PA5307 PE=4 SV=1	26	4 of 27	54.5415	-0.298065	0.444669	0.997754
Q9HTQ0	dadA1	>sp|Q9HTQ0|DADA1_PSEAE D-amino acid dehydrogenase 1 OS=Pseudomonas aeruginosa (strain ATCC 15692 / DSM 22644 / CIP 104116 / JCM 14847 / LMG 12228 / 1C / PRS 101 / PAO1) OX=208964 GN=dadA1 PE=1 SV=1	23	0 of 27	56.8327	0.104144	0.290471	0.997754
Q9HTQ1	PA5303	>tr|Q9HTQ1|Q9HTQ1_PSEAE Uncharacterized protein OS=Pseudomonas aeruginosa (strain ATCC 15692 / DSM 22644 / CIP 104116 / JCM 14847 / LMG 12228 / 1C / PRS 101 / PAO1) OX=208964 GN=PA5303 PE=4 SV=1	6	2 of 27	51.7625	0.210919	0.663847	0.997754
Q9HTQ2	dadX	>sp|Q9HTQ2|ALR2_PSEAE Alanine racemase, catabolic OS=Pseudomonas aeruginosa (strain ATCC 15692 / DSM 22644 / CIP 104116 / JCM 14847 / LMG 12228 / 1C / PRS 101 / PAO1) OX=208964 GN=dadX PE=1 SV=1	18	0 of 27	55.0553	-0.0185453	0.890014	0.997754
Q9HTQ3	PA5301	>tr|Q9HTQ3|Q9HTQ3_PSEAE Probable transcriptional regulator OS=Pseudomonas aeruginosa (strain ATCC 15692 / DSM 22644 / CIP 104116 / JCM 14847 / LMG 12228 / 1C / PRS 101 / PAO1) OX=208964 GN=PA5301 PE=4 SV=1	11	2 of 27	54.2768	0.0343215	0.909277	0.997754
Q9HTQ4	cycB	>tr|Q9HTQ4|Q9HTQ4_PSEAE Cytochrome c5 OS=Pseudomonas aeruginosa (strain ATCC 15692 / DSM 22644 / CIP 104116 / JCM 14847 / LMG 12228 / 1C / PRS 101 / PAO1) OX=208964 GN=cycB PE=4 SV=1	7	2 of 27	52.3796	0.372171	0.395628	0.997754
Q9HTQ5	PA5299	>tr|Q9HTQ5|Q9HTQ5_PSEAE AcetylCoA_hyd_C domain-containing protein OS=Pseudomonas aeruginosa (strain ATCC 15692 / DSM 22644 / CIP 104116 / JCM 14847 / LMG 12228 / 1C / PRS 101 / PAO1) OX=208964 GN=PA5299 PE=4 SV=1	25	6 of 27	53.7564	-0.215501	0.563602	0.997754
Q9HTQ6	xpt	>sp|Q9HTQ6|XPT_PSEAE Xanthine phosphoribosyltransferase OS=Pseudomonas aeruginosa (strain ATCC 15692 / DSM 22644 / CIP 104116 / JCM 14847 / LMG 12228 / 1C / PRS 101 / PAO1) OX=208964 GN=xpt PE=3 SV=1	15	0 of 27	52.1584	0.154419	0.192088	0.997754
Q9HTQ7	poxB	>tr|Q9HTQ7|Q9HTQ7_PSEAE Pyruvate dehydrogenase (Cytochrome) OS=Pseudomonas aeruginosa (strain ATCC 15692 / DSM 22644 / CIP 104116 / JCM 14847 / LMG 12228 / 1C / PRS 101 / PAO1) OX=208964 GN=poxB PE=3 SV=1	10	12 of 22	50.1125	0.179203	0.742466	0.997754
Q9HTQ8	rep	>tr|Q9HTQ8|Q9HTQ8_PSEAE ATP-dependent DNA helicase Rep OS=Pseudomonas aeruginosa (strain ATCC 15692 / DSM 22644 / CIP 104116 / JCM 14847 / LMG 12228 / 1C / PRS 101 / PAO1) OX=208964 GN=rep PE=3 SV=1	35	3 of 27	54.9691	-0.0654083	0.840626	0.997754
Q9HTQ9	PA5295	>tr|Q9HTQ9|Q9HTQ9_PSEAE Uncharacterized protein OS=Pseudomonas aeruginosa (strain ATCC 15692 / DSM 22644 / CIP 104116 / JCM 14847 / LMG 12228 / 1C / PRS 101 / PAO1) OX=208964 GN=PA5295 PE=4 SV=1	9	18 of 27	46.0794	0.453523	0.143011	0.942583
Q9HTR1	PA5293	>tr|Q9HTR1|Q9HTR1_PSEAE Probable transcriptional regulator OS=Pseudomonas aeruginosa (strain ATCC 15692 / DSM 22644 / CIP 104116 / JCM 14847 / LMG 12228 / 1C / PRS 101 / PAO1) OX=208964 GN=PA5293 PE=3 SV=1	7	7 of 27	46.5529	-0.0718724	0.850048	0.997754
Q9HTR3	PA5291	>tr|Q9HTR3|Q9HTR3_PSEAE Probable choline transporter OS=Pseudomonas aeruginosa (strain ATCC 15692 / DSM 22644 / CIP 104116 / JCM 14847 / LMG 12228 / 1C / PRS 101 / PAO1) OX=208964 GN=PA5291 PE=3 SV=1	23	10 of 27	52.7075	-0.684062	0.0417615	0.458383
Q9HTR6	glnK	>tr|Q9HTR6|Q9HTR6_PSEAE Nitrogen regulatory protein P-II 2 OS=Pseudomonas aeruginosa (strain ATCC 15692 / DSM 22644 / CIP 104116 / JCM 14847 / LMG 12228 / 1C / PRS 101 / PAO1) OX=208964 GN=glnK PE=3 SV=1	10	2 of 27	53.1056	0.245051	0.464804	0.997754
Q9HTR7	amtB	>tr|Q9HTR7|Q9HTR7_PSEAE Ammonium transporter OS=Pseudomonas aeruginosa (strain ATCC 15692 / DSM 22644 / CIP 104116 / JCM 14847 / LMG 12228 / 1C / PRS 101 / PAO1) OX=208964 GN=amtB PE=3 SV=1	3	4 of 27	45.8356	0.551665	0.400107	0.997754
Q9HTR9	PA5285	>tr|Q9HTR9|Q9HTR9_PSEAE Uncharacterized protein OS=Pseudomonas aeruginosa (strain ATCC 15692 / DSM 22644 / CIP 104116 / JCM 14847 / LMG 12228 / 1C / PRS 101 / PAO1) OX=208964 GN=PA5285 PE=4 SV=1	1	7 of 12	43.144	Inf	NA	0
Q9HTS1	PA5283	>tr|Q9HTS1|Q9HTS1_PSEAE Probable transcriptional regulator OS=Pseudomonas aeruginosa (strain ATCC 15692 / DSM 22644 / CIP 104116 / JCM 14847 / LMG 12228 / 1C / PRS 101 / PAO1) OX=208964 GN=PA5283 PE=3 SV=1	13	9 of 27	51.9873	0.0504456	0.875498	0.997754
Q9HTS6	rnk	>tr|Q9HTS6|Q9HTS6_PSEAE Nucleoside diphosphate kinase regulator OS=Pseudomonas aeruginosa (strain ATCC 15692 / DSM 22644 / CIP 104116 / JCM 14847 / LMG 12228 / 1C / PRS 101 / PAO1) OX=208964 GN=rnk PE=4 SV=1	1	0 of 15	42.1074	0.342918	0.584872	0.997754
Q9HTS7	PA5273	>tr|Q9HTS7|Q9HTS7_PSEAE Uncharacterized protein OS=Pseudomonas aeruginosa (strain ATCC 15692 / DSM 22644 / CIP 104116 / JCM 14847 / LMG 12228 / 1C / PRS 101 / PAO1) OX=208964 GN=PA5273 PE=4 SV=1	4	10 of 23	41.2034	-1.54954	0.0227666	0.300355
Q9HTS8	cyaA	>tr|Q9HTS8|Q9HTS8_PSEAE Adenylate cyclase OS=Pseudomonas aeruginosa (strain ATCC 15692 / DSM 22644 / CIP 104116 / JCM 14847 / LMG 12228 / 1C / PRS 101 / PAO1) OX=208964 GN=cyaA PE=4 SV=1	28	11 of 27	53.2504	-0.163233	0.742756	0.997754
Q9HTT0	PA5270	>tr|Q9HTT0|Q9HTT0_PSEAE PBPb domain-containing protein OS=Pseudomonas aeruginosa (strain ATCC 15692 / DSM 22644 / CIP 104116 / JCM 14847 / LMG 12228 / 1C / PRS 101 / PAO1) OX=208964 GN=PA5270 PE=4 SV=1	7	5 of 27	55.2997	0.621329	0.13576	0.923335
Q9HTT2	corA	>tr|Q9HTT2|Q9HTT2_PSEAE Magnesium/cobalt transport protein OS=Pseudomonas aeruginosa (strain ATCC 15692 / DSM 22644 / CIP 104116 / JCM 14847 / LMG 12228 / 1C / PRS 101 / PAO1) OX=208964 GN=corA PE=3 SV=1	10	4 of 27	51.1783	-0.252894	0.312138	0.997754
Q9HTT3	PA5266	>tr|Q9HTT3|Q9HTT3_PSEAE Phage_base_V domain-containing protein OS=Pseudomonas aeruginosa (strain ATCC 15692 / DSM 22644 / CIP 104116 / JCM 14847 / LMG 12228 / 1C / PRS 101 / PAO1) OX=208964 GN=PA5266 PE=3 SV=1	9	7 of 11	54.6149	-Inf	NA	0
Q9HTT7	PA5258	>tr|Q9HTT7|Q9HTT7_PSEAE Uncharacterized protein OS=Pseudomonas aeruginosa (strain ATCC 15692 / DSM 22644 / CIP 104116 / JCM 14847 / LMG 12228 / 1C / PRS 101 / PAO1) OX=208964 GN=PA5258 PE=4 SV=1	15	4 of 27	50.6237	0.280517	0.634959	0.997754
Q9HTT8	PA5257	>tr|Q9HTT8|Q9HTT8_PSEAE Uncharacterized protein OS=Pseudomonas aeruginosa (strain ATCC 15692 / DSM 22644 / CIP 104116 / JCM 14847 / LMG 12228 / 1C / PRS 101 / PAO1) OX=208964 GN=PA5257 PE=4 SV=1	30	0 of 27	54.1759	-0.335872	0.0177132	0.248667
Q9HTU2	PA5252	>tr|Q9HTU2|Q9HTU2_PSEAE Probable ATP-binding component of ABC transporter OS=Pseudomonas aeruginosa (strain ATCC 15692 / DSM 22644 / CIP 104116 / JCM 14847 / LMG 12228 / 1C / PRS 101 / PAO1) OX=208964 GN=PA5252 PE=4 SV=1	36	0 of 27	53.8851	-0.0258125	0.863686	0.997754
Q9HTU3	PA5251	>tr|Q9HTU3|Q9HTU3_PSEAE Uncharacterized protein OS=Pseudomonas aeruginosa (strain ATCC 15692 / DSM 22644 / CIP 104116 / JCM 14847 / LMG 12228 / 1C / PRS 101 / PAO1) OX=208964 GN=PA5251 PE=3 SV=1	4	1 of 27	51.6429	-0.0370986	0.91806	0.997754
Q9HTU6	PA5248	>tr|Q9HTU6|Q9HTU6_PSEAE Cytochrome c domain-containing protein OS=Pseudomonas aeruginosa (strain ATCC 15692 / DSM 22644 / CIP 104116 / JCM 14847 / LMG 12228 / 1C / PRS 101 / PAO1) OX=208964 GN=PA5248 PE=3 SV=1	10	7 of 27	53.3655	0.144243	0.730986	0.997754
Q9HTU7	PA5247	>sp|Q9HTU7|Y5247_PSEAE UPF0178 protein PA5247 OS=Pseudomonas aeruginosa (strain ATCC 15692 / DSM 22644 / CIP 104116 / JCM 14847 / LMG 12228 / 1C / PRS 101 / PAO1) OX=208964 GN=PA5247 PE=3 SV=1	4	14 of 26	43.9132	-0.148634	0.818197	0.997754
Q9HTU9	PA5245	>tr|Q9HTU9|Q9HTU9_PSEAE Glyoxalase OS=Pseudomonas aeruginosa (strain ATCC 15692 / DSM 22644 / CIP 104116 / JCM 14847 / LMG 12228 / 1C / PRS 101 / PAO1) OX=208964 GN=PA5245 PE=3 SV=1	7	2 of 27	59.2527	0.35357	0.532349	0.997754
Q9HTV0	PA5244	>tr|Q9HTV0|Q9HTV0_PSEAE Uncharacterized protein OS=Pseudomonas aeruginosa (strain ATCC 15692 / DSM 22644 / CIP 104116 / JCM 14847 / LMG 12228 / 1C / PRS 101 / PAO1) OX=208964 GN=PA5244 PE=4 SV=1	2	6 of 14	41.0299	-0.873314	0.285844	0.997754
Q9HTV1	rho	>sp|Q9HTV1|RHO_PSEAE Transcription termination factor Rho OS=Pseudomonas aeruginosa (strain ATCC 15692 / DSM 22644 / CIP 104116 / JCM 14847 / LMG 12228 / 1C / PRS 101 / PAO1) OX=208964 GN=rho PE=3 SV=1	28	0 of 27	53.0857	-0.0283811	0.822519	0.997754
Q9HTV3	ubiD	>sp|Q9HTV3|UBID_PSEAE 3-octaprenyl-4-hydroxybenzoate carboxy-lyase OS=Pseudomonas aeruginosa (strain ATCC 15692 / DSM 22644 / CIP 104116 / JCM 14847 / LMG 12228 / 1C / PRS 101 / PAO1) OX=208964 GN=ubiD PE=3 SV=1	21	2 of 27	55.5517	0.0165956	0.934237	0.997754
Q9HTV5	glpT	>tr|Q9HTV5|Q9HTV5_PSEAE Glycerol-3-phosphate transporter OS=Pseudomonas aeruginosa (strain ATCC 15692 / DSM 22644 / CIP 104116 / JCM 14847 / LMG 12228 / 1C / PRS 101 / PAO1) OX=208964 GN=glpT PE=3 SV=1	13	5 of 27	52.0565	-0.0738882	0.81588	0.997754
Q9HTV6	PA5234	>tr|Q9HTV6|Q9HTV6_PSEAE Probable oxidoreductase OS=Pseudomonas aeruginosa (strain ATCC 15692 / DSM 22644 / CIP 104116 / JCM 14847 / LMG 12228 / 1C / PRS 101 / PAO1) OX=208964 GN=PA5234 PE=4 SV=1	9	5 of 27	51.6719	0.138167	0.636395	0.997754
Q9I327	pcrD	>tr|Q9I327|Q9I327_PSEAE Type III secretory apparatus protein PcrD OS=Pseudomonas aeruginosa (strain ATCC 15692 / DSM 22644 / CIP 104116 / JCM 14847 / LMG 12228 / 1C / PRS 101 / PAO1) OX=208964 GN=pcrD PE=3 SV=1	21	6 of 24	53.9296	1.53695	0.000280531	0.00990908
Q9HTV9	PA5231	>tr|Q9HTV9|Q9HTV9_PSEAE Probable ATP-binding/permease fusion ABC transporter OS=Pseudomonas aeruginosa (strain ATCC 15692 / DSM 22644 / CIP 104116 / JCM 14847 / LMG 12228 / 1C / PRS 101 / PAO1) OX=208964 GN=PA5231 PE=4 SV=1	31	2 of 27	57.1094	-0.531272	0.0970298	0.773648
Q9HTW0	PA5230	>tr|Q9HTW0|Q9HTW0_PSEAE Probable permease of ABC transporter OS=Pseudomonas aeruginosa (strain ATCC 15692 / DSM 22644 / CIP 104116 / JCM 14847 / LMG 12228 / 1C / PRS 101 / PAO1) OX=208964 GN=PA5230 PE=4 SV=1	4	7 of 27	54.7929	-0.701096	0.257966	0.997754
Q9HTW2	PA5228	>tr|Q9HTW2|Q9HTW2_PSEAE 5-formyltetrahydrofolate cyclo-ligase OS=Pseudomonas aeruginosa (strain ATCC 15692 / DSM 22644 / CIP 104116 / JCM 14847 / LMG 12228 / 1C / PRS 101 / PAO1) OX=208964 GN=PA5228 PE=3 SV=1	7	8 of 27	49.0185	-0.1574	0.688325	0.997754
Q9HTW6	pepP	>tr|Q9HTW6|Q9HTW6_PSEAE Aminopeptidase P OS=Pseudomonas aeruginosa (strain ATCC 15692 / DSM 22644 / CIP 104116 / JCM 14847 / LMG 12228 / 1C / PRS 101 / PAO1) OX=208964 GN=pepP PE=1 SV=1	24	0 of 27	55.8426	0.127776	0.418517	0.997754
Q9HTW7	ubiH	>tr|Q9HTW7|Q9HTW7_PSEAE UbiH protein OS=Pseudomonas aeruginosa (strain ATCC 15692 / DSM 22644 / CIP 104116 / JCM 14847 / LMG 12228 / 1C / PRS 101 / PAO1) OX=208964 GN=ubiH PE=3 SV=1	11	2 of 27	53.3567	0.286172	0.456038	0.997754
Q9HTW8	PA5222	>tr|Q9HTW8|Q9HTW8_PSEAE Uncharacterized protein OS=Pseudomonas aeruginosa (strain ATCC 15692 / DSM 22644 / CIP 104116 / JCM 14847 / LMG 12228 / 1C / PRS 101 / PAO1) OX=208964 GN=PA5222 PE=4 SV=1	6	5 of 26	49.2495	0.0363604	0.936961	0.997754
Q9HTW9	PA5221	>tr|Q9HTW9|Q9HTW9_PSEAE Probable FAD-dependent monooxygenase OS=Pseudomonas aeruginosa (strain ATCC 15692 / DSM 22644 / CIP 104116 / JCM 14847 / LMG 12228 / 1C / PRS 101 / PAO1) OX=208964 GN=PA5221 PE=3 SV=1	15	2 of 27	59.2527	0.143296	0.516284	0.997754
G3XCW4	pcrR	>tr|G3XCW4|G3XCW4_PSEAE Transcriptional regulator protein PcrR OS=Pseudomonas aeruginosa (strain ATCC 15692 / DSM 22644 / CIP 104116 / JCM 14847 / LMG 12228 / 1C / PRS 101 / PAO1) OX=208964 GN=pcrR PE=4 SV=1	3	1 of 23	49.2641	1.47252	0.000168564	0.00629867
Q9HTX2	PA5218	>tr|Q9HTX2|Q9HTX2_PSEAE Probable transcriptional regulator OS=Pseudomonas aeruginosa (strain ATCC 15692 / DSM 22644 / CIP 104116 / JCM 14847 / LMG 12228 / 1C / PRS 101 / PAO1) OX=208964 GN=PA5218 PE=3 SV=1	6	7 of 26	45.3531	-0.686242	0.177637	0.997754
Q9HTX3	PA5217	>sp|Q9HTX3|P5217_PSEAE Probable binding protein component of ABC iron transporter PA5217 OS=Pseudomonas aeruginosa (strain ATCC 15692 / DSM 22644 / CIP 104116 / JCM 14847 / LMG 12228 / 1C / PRS 101 / PAO1) OX=208964 GN=PA5217 PE=1 SV=1	17	0 of 27	55.5467	0.116038	0.485114	0.997754
Q9HTX4	PA5216	>tr|Q9HTX4|Q9HTX4_PSEAE Probable permease of ABC iron transporter OS=Pseudomonas aeruginosa (strain ATCC 15692 / DSM 22644 / CIP 104116 / JCM 14847 / LMG 12228 / 1C / PRS 101 / PAO1) OX=208964 GN=PA5216 PE=3 SV=1	6	8 of 27	48.545	0.172088	0.570659	0.997754
Q9HTX5	gcvT	>sp|Q9HTX5|GCST_PSEAE Aminomethyltransferase OS=Pseudomonas aeruginosa (strain ATCC 15692 / DSM 22644 / CIP 104116 / JCM 14847 / LMG 12228 / 1C / PRS 101 / PAO1) OX=208964 GN=gcvT PE=3 SV=1	10	1 of 27	59.2527	0.174168	0.5467	0.997754
Q9HTX7	gcvP2	>sp|Q9HTX7|GCSP2_PSEAE Glycine dehydrogenase (decarboxylating) 2 OS=Pseudomonas aeruginosa (strain ATCC 15692 / DSM 22644 / CIP 104116 / JCM 14847 / LMG 12228 / 1C / PRS 101 / PAO1) OX=208964 GN=gcvP2 PE=3 SV=1	18	10 of 27	52.7842	-0.00560701	0.989134	0.997754
Q9HTX9	PA5211	>tr|Q9HTX9|Q9HTX9_PSEAE NfeD domain-containing protein OS=Pseudomonas aeruginosa (strain ATCC 15692 / DSM 22644 / CIP 104116 / JCM 14847 / LMG 12228 / 1C / PRS 101 / PAO1) OX=208964 GN=PA5211 PE=4 SV=1	1	3 of 9	43.2745	-Inf	NA	0
Q9HTY0	PA5210	>tr|Q9HTY0|Q9HTY0_PSEAE Probable secretion pathway ATPase OS=Pseudomonas aeruginosa (strain ATCC 15692 / DSM 22644 / CIP 104116 / JCM 14847 / LMG 12228 / 1C / PRS 101 / PAO1) OX=208964 GN=PA5210 PE=3 SV=1	31	0 of 27	56.782	-0.0600057	0.710239	0.997754
Q9HTY1	PA5209	>tr|Q9HTY1|Q9HTY1_PSEAE CYTH domain-containing protein OS=Pseudomonas aeruginosa (strain ATCC 15692 / DSM 22644 / CIP 104116 / JCM 14847 / LMG 12228 / 1C / PRS 101 / PAO1) OX=208964 GN=PA5209 PE=4 SV=1	30	0 of 27	52.3594	0.133115	0.569937	0.997754
Q9HTY2	PA5208	>tr|Q9HTY2|Q9HTY2_PSEAE Uncharacterized protein OS=Pseudomonas aeruginosa (strain ATCC 15692 / DSM 22644 / CIP 104116 / JCM 14847 / LMG 12228 / 1C / PRS 101 / PAO1) OX=208964 GN=PA5208 PE=3 SV=1	6	2 of 27	48.9279	0.242675	0.566523	0.997754
Q9HTY6	gshA	>sp|Q9HTY6|GSH1_PSEAE Glutamate--cysteine ligase OS=Pseudomonas aeruginosa (strain ATCC 15692 / DSM 22644 / CIP 104116 / JCM 14847 / LMG 12228 / 1C / PRS 101 / PAO1) OX=208964 GN=gshA PE=3 SV=1	27	0 of 27	54.2543	0.0303952	0.818691	0.997754
Q9HTY7	PA5202	>tr|Q9HTY7|Q9HTY7_PSEAE 4HBT domain-containing protein OS=Pseudomonas aeruginosa (strain ATCC 15692 / DSM 22644 / CIP 104116 / JCM 14847 / LMG 12228 / 1C / PRS 101 / PAO1) OX=208964 GN=PA5202 PE=1 SV=1	5	1 of 27	46.5422	0.136792	0.587953	0.997754
Q9HTY8	PA5201	>tr|Q9HTY8|Q9HTY8_PSEAE S1 motif domain-containing protein OS=Pseudomonas aeruginosa (strain ATCC 15692 / DSM 22644 / CIP 104116 / JCM 14847 / LMG 12228 / 1C / PRS 101 / PAO1) OX=208964 GN=PA5201 PE=1 SV=1	33	0 of 27	52.9438	-0.224485	0.104165	0.814144
Q9HTY9	amgR	>tr|Q9HTY9|Q9HTY9_PSEAE AmgR OS=Pseudomonas aeruginosa (strain ATCC 15692 / DSM 22644 / CIP 104116 / JCM 14847 / LMG 12228 / 1C / PRS 101 / PAO1) OX=208964 GN=amgR PE=4 SV=1	17	0 of 27	50.0077	0.0579079	0.719631	0.997754
Q9HTZ0	amgS	>tr|Q9HTZ0|Q9HTZ0_PSEAE Histidine kinase OS=Pseudomonas aeruginosa (strain ATCC 15692 / DSM 22644 / CIP 104116 / JCM 14847 / LMG 12228 / 1C / PRS 101 / PAO1) OX=208964 GN=amgS PE=4 SV=1	23	4 of 27	56.9673	0.0480054	0.858062	0.997754
Q9HTZ2	rimK	>sp|Q9HTZ2|RIMK_PSEAE Probable alpha-L-glutamate ligase OS=Pseudomonas aeruginosa (strain ATCC 15692 / DSM 22644 / CIP 104116 / JCM 14847 / LMG 12228 / 1C / PRS 101 / PAO1) OX=208964 GN=rimK PE=3 SV=1	16	4 of 27	51.0975	-0.155872	0.595293	0.997754
Q9HTZ3	PA5196	>tr|Q9HTZ3|Q9HTZ3_PSEAE Zn_protease domain-containing protein OS=Pseudomonas aeruginosa (strain ATCC 15692 / DSM 22644 / CIP 104116 / JCM 14847 / LMG 12228 / 1C / PRS 101 / PAO1) OX=208964 GN=PA5196 PE=4 SV=1	5	5 of 27	54.5081	-0.197899	0.536251	0.997754
Q9HTZ4	PA5195	>tr|Q9HTZ4|Q9HTZ4_PSEAE Heat shock protein 15 OS=Pseudomonas aeruginosa (strain ATCC 15692 / DSM 22644 / CIP 104116 / JCM 14847 / LMG 12228 / 1C / PRS 101 / PAO1) OX=208964 GN=PA5195 PE=3 SV=1	8	2 of 27	53.6323	-0.156676	0.585297	0.997754
Q9HTZ5	PA5194	>tr|Q9HTZ5|Q9HTZ5_PSEAE acidPPc domain-containing protein OS=Pseudomonas aeruginosa (strain ATCC 15692 / DSM 22644 / CIP 104116 / JCM 14847 / LMG 12228 / 1C / PRS 101 / PAO1) OX=208964 GN=PA5194 PE=4 SV=1	7	10 of 27	53.6195	0.398856	0.56107	0.997754
Q9HTZ6	hslO	>sp|Q9HTZ6|HSLO_PSEAE 33 kDa chaperonin OS=Pseudomonas aeruginosa (strain ATCC 15692 / DSM 22644 / CIP 104116 / JCM 14847 / LMG 12228 / 1C / PRS 101 / PAO1) OX=208964 GN=hslO PE=3 SV=1	6	8 of 27	56.3491	0.286646	0.61259	0.997754
Q9HTZ7	pckA	>sp|Q9HTZ7|PCKA_PSEAE Phosphoenolpyruvate carboxykinase (ATP) OS=Pseudomonas aeruginosa (strain ATCC 15692 / DSM 22644 / CIP 104116 / JCM 14847 / LMG 12228 / 1C / PRS 101 / PAO1) OX=208964 GN=pckA PE=3 SV=1	28	0 of 27	56.8056	0.0928754	0.526441	0.997754
Q9HTZ9	PA5190	>tr|Q9HTZ9|Q9HTZ9_PSEAE Probable nitroreductase OS=Pseudomonas aeruginosa (strain ATCC 15692 / DSM 22644 / CIP 104116 / JCM 14847 / LMG 12228 / 1C / PRS 101 / PAO1) OX=208964 GN=PA5190 PE=4 SV=1	4	4 of 27	48.7834	0.321062	0.50957	0.997754
Q9HU00	PA5189	>tr|Q9HU00|Q9HU00_PSEAE Probable transcriptional regulator OS=Pseudomonas aeruginosa (strain ATCC 15692 / DSM 22644 / CIP 104116 / JCM 14847 / LMG 12228 / 1C / PRS 101 / PAO1) OX=208964 GN=PA5189 PE=3 SV=1	6	15 of 25	47.3886	-0.268513	0.662037	0.997754
Q9HU01	PA5188	>tr|Q9HU01|Q9HU01_PSEAE Probable 3-hydroxyacyl-CoA dehydrogenase OS=Pseudomonas aeruginosa (strain ATCC 15692 / DSM 22644 / CIP 104116 / JCM 14847 / LMG 12228 / 1C / PRS 101 / PAO1) OX=208964 GN=PA5188 PE=4 SV=1	10	12 of 25	46.7994	0.0851659	0.822796	0.997754
Q9HU02	PA5187	>tr|Q9HU02|Q9HU02_PSEAE Probable acyl-CoA dehydrogenase OS=Pseudomonas aeruginosa (strain ATCC 15692 / DSM 22644 / CIP 104116 / JCM 14847 / LMG 12228 / 1C / PRS 101 / PAO1) OX=208964 GN=PA5187 PE=3 SV=1	15	10 of 25	52.02	-0.013617	0.962063	0.997754
Q9HU04	PA5185	>tr|Q9HU04|Q9HU04_PSEAE 4HBT domain-containing protein OS=Pseudomonas aeruginosa (strain ATCC 15692 / DSM 22644 / CIP 104116 / JCM 14847 / LMG 12228 / 1C / PRS 101 / PAO1) OX=208964 GN=PA5185 PE=1 SV=1	2	4 of 27	48.4467	-0.194562	0.67867	0.997754
Q9HU06	PA5183	>tr|Q9HU06|Q9HU06_PSEAE Uncharacterized protein OS=Pseudomonas aeruginosa (strain ATCC 15692 / DSM 22644 / CIP 104116 / JCM 14847 / LMG 12228 / 1C / PRS 101 / PAO1) OX=208964 GN=PA5183 PE=4 SV=1	4	5 of 27	56.4012	0.100619	0.864915	0.997754
Q9HU07	PA5182	>tr|Q9HU07|Q9HU07_PSEAE Uncharacterized protein OS=Pseudomonas aeruginosa (strain ATCC 15692 / DSM 22644 / CIP 104116 / JCM 14847 / LMG 12228 / 1C / PRS 101 / PAO1) OX=208964 GN=PA5182 PE=4 SV=1	1	0 of 7	36.7096	Inf	NA	0
Q9HU08	PA5181	>tr|Q9HU08|Q9HU08_PSEAE Probable oxidoreductase OS=Pseudomonas aeruginosa (strain ATCC 15692 / DSM 22644 / CIP 104116 / JCM 14847 / LMG 12228 / 1C / PRS 101 / PAO1) OX=208964 GN=PA5181 PE=3 SV=1	39	1 of 27	55.4947	-0.875156	0.00320452	0.0657928
Q9HU11	PA5178	>tr|Q9HU11|Q9HU11_PSEAE Uncharacterized protein OS=Pseudomonas aeruginosa (strain ATCC 15692 / DSM 22644 / CIP 104116 / JCM 14847 / LMG 12228 / 1C / PRS 101 / PAO1) OX=208964 GN=PA5178 PE=4 SV=1	19	2 of 27	53.9401	-0.835084	0.0486178	0.507014
Q9HU13	PA5176	>tr|Q9HU13|Q9HU13_PSEAE Nudix hydrolase domain-containing protein OS=Pseudomonas aeruginosa (strain ATCC 15692 / DSM 22644 / CIP 104116 / JCM 14847 / LMG 12228 / 1C / PRS 101 / PAO1) OX=208964 GN=PA5176 PE=4 SV=1	12	1 of 27	54.7819	-0.0229547	0.9162	0.997754
Q9HU15	fabY	>sp|Q9HU15|FABY_PSEAE Beta-ketoacyl-[acyl-carrier-protein] synthase FabY OS=Pseudomonas aeruginosa (strain ATCC 15692 / DSM 22644 / CIP 104116 / JCM 14847 / LMG 12228 / 1C / PRS 101 / PAO1) OX=208964 GN=fabY PE=1 SV=1	27	0 of 27	53.4038	-0.0075041	0.942914	0.997754
Q9HU16;Q9I559	dctM	>sp|Q9HU16|DCTM_PSEAE C4-dicarboxylate TRAP transporter large permease protein DctM OS=Pseudomonas aeruginosa (strain ATCC 15692 / DSM 22644 / CIP 104116 / JCM 14847 / LMG 12228 / 1C / PRS 101 / PAO1) OX=208964 GN=dctM PE=1 SV=1;>tr|Q9I559|Q9I559_PSEAE Probable C4-dicarboxylate transporter OS=Pseudomonas aeruginosa (strain ATCC 15692 / DSM 22644 / CIP 104116 / JCM 14847 / LMG 12228 / 1C / PRS 101…	2	12 of 19	44.2424	-0.807559	0.172546	0.997754
Q9HU17	dctQ	>sp|Q9HU17|DCTQ_PSEAE C4-dicarboxylate TRAP transporter small permease protein DctQ OS=Pseudomonas aeruginosa (strain ATCC 15692 / DSM 22644 / CIP 104116 / JCM 14847 / LMG 12228 / 1C / PRS 101 / PAO1) OX=208964 GN=dctQ PE=1 SV=1	6	8 of 27	49.516	0.322849	0.439108	0.997754
Q9HU18	dctP	>sp|Q9HU18|DCTP_PSEAE C4-dicarboxylate-binding periplasmic protein DctP OS=Pseudomonas aeruginosa (strain ATCC 15692 / DSM 22644 / CIP 104116 / JCM 14847 / LMG 12228 / 1C / PRS 101 / PAO1) OX=208964 GN=dctP PE=1 SV=1	19	2 of 27	56.3537	-0.137809	0.727863	0.997754
Q9HU19	dctD	>sp|Q9HU19|DCTD_PSEAE C4-dicarboxylate transport transcriptional regulatory protein DctD OS=Pseudomonas aeruginosa (strain ATCC 15692 / DSM 22644 / CIP 104116 / JCM 14847 / LMG 12228 / 1C / PRS 101 / PAO1) OX=208964 GN=dctD PE=3 SV=1	25	2 of 27	53.8161	0.0583272	0.827935	0.997754
Q9HU20	dctB	>sp|Q9HU20|DCTB_PSEAE C4-dicarboxylate transport sensor protein DctB OS=Pseudomonas aeruginosa (strain ATCC 15692 / DSM 22644 / CIP 104116 / JCM 14847 / LMG 12228 / 1C / PRS 101 / PAO1) OX=208964 GN=dctB PE=3 SV=1	21	4 of 27	55.4571	0.0228245	0.958976	0.997754
Q9HU21	rmlC	>sp|Q9HU21|RMLC_PSEAE dTDP-4-dehydrorhamnose 3,5-epimerase OS=Pseudomonas aeruginosa (strain ATCC 15692 / DSM 22644 / CIP 104116 / JCM 14847 / LMG 12228 / 1C / PRS 101 / PAO1) OX=208964 GN=rmlC PE=1 SV=1	14	2 of 27	53.0101	-0.26053	0.382416	0.997754
Q9HU22	rmlA	>tr|Q9HU22|Q9HU22_PSEAE Glucose-1-phosphate thymidylyltransferase OS=Pseudomonas aeruginosa (strain ATCC 15692 / DSM 22644 / CIP 104116 / JCM 14847 / LMG 12228 / 1C / PRS 101 / PAO1) OX=208964 GN=rmlA PE=1 SV=1	14	0 of 27	53.442	-0.442549	0.0842381	0.722512
Q9HU23	rmlD	>tr|Q9HU23|Q9HU23_PSEAE dTDP-4-dehydrorhamnose reductase OS=Pseudomonas aeruginosa (strain ATCC 15692 / DSM 22644 / CIP 104116 / JCM 14847 / LMG 12228 / 1C / PRS 101 / PAO1) OX=208964 GN=rmlD PE=3 SV=1	19	0 of 27	55.5701	-0.100012	0.462388	0.997754
Q9HU24	rmlB	>tr|Q9HU24|Q9HU24_PSEAE dTDP-glucose 4,6-dehydratase OS=Pseudomonas aeruginosa (strain ATCC 15692 / DSM 22644 / CIP 104116 / JCM 14847 / LMG 12228 / 1C / PRS 101 / PAO1) OX=208964 GN=rmlB PE=3 SV=1	16	2 of 27	52.5554	-0.0759152	0.866497	0.997754
Q9HU25	PA5159	>tr|Q9HU25|Q9HU25_PSEAE Multidrug resistance protein OS=Pseudomonas aeruginosa (strain ATCC 15692 / DSM 22644 / CIP 104116 / JCM 14847 / LMG 12228 / 1C / PRS 101 / PAO1) OX=208964 GN=PA5159 PE=3 SV=1	4	4 of 14	39.2087	0.535696	0.446727	0.997754
Q9HU26	PA5158	>tr|Q9HU26|Q9HU26_PSEAE Probable outer membrane protein OS=Pseudomonas aeruginosa (strain ATCC 15692 / DSM 22644 / CIP 104116 / JCM 14847 / LMG 12228 / 1C / PRS 101 / PAO1) OX=208964 GN=PA5158 PE=3 SV=1	6	17 of 19	50.3258	-1.29257	0.0236879	0.31126
Q9HU28	PA5156	>tr|Q9HU28|Q9HU28_PSEAE Methyltranfer_dom domain-containing protein OS=Pseudomonas aeruginosa (strain ATCC 15692 / DSM 22644 / CIP 104116 / JCM 14847 / LMG 12228 / 1C / PRS 101 / PAO1) OX=208964 GN=PA5156 PE=4 SV=1	10	6 of 27	48.2876	0.1217	0.808659	0.997754
Q9HU29	PA5155	>tr|Q9HU29|Q9HU29_PSEAE Amino acid (Lysine/arginine/ornithine/histidine/octopine) ABC transporter membrane protein OS=Pseudomonas aeruginosa (strain ATCC 15692 / DSM 22644 / CIP 104116 / JCM 14847 / LMG 12228 / 1C / PRS 101 / PAO1) OX=208964 GN=PA5155 PE=3 SV=1	5	8 of 27	53.0639	0.0830511	0.800299	0.997754
Q9HU30	PA5154	>tr|Q9HU30|Q9HU30_PSEAE Probable permease of ABC transporter OS=Pseudomonas aeruginosa (strain ATCC 15692 / DSM 22644 / CIP 104116 / JCM 14847 / LMG 12228 / 1C / PRS 101 / PAO1) OX=208964 GN=PA5154 PE=3 SV=1	5	0 of 27	48.7568	0.112087	0.629306	0.997754
Q9HU31	PA5153	>tr|Q9HU31|Q9HU31_PSEAE Amino acid (Lysine/arginine/ornithine/histidine/octopine) ABC transporter periplasmic binding protein OS=Pseudomonas aeruginosa (strain ATCC 15692 / DSM 22644 / CIP 104116 / JCM 14847 / LMG 12228 / 1C / PRS 101 / PAO1) OX=208964 GN=PA5153 PE=3 SV=1	12	4 of 27	55.783	-0.0377265	0.93312	0.997754
Q9HU32	PA5152	>tr|Q9HU32|Q9HU32_PSEAE Probable ATP-binding component of ABC transporter OS=Pseudomonas aeruginosa (strain ATCC 15692 / DSM 22644 / CIP 104116 / JCM 14847 / LMG 12228 / 1C / PRS 101 / PAO1) OX=208964 GN=PA5152 PE=3 SV=1	13	0 of 27	52.1958	0.198692	0.40208	0.997754
Q9HU33	PA5151	>tr|Q9HU33|Q9HU33_PSEAE Uncharacterized protein OS=Pseudomonas aeruginosa (strain ATCC 15692 / DSM 22644 / CIP 104116 / JCM 14847 / LMG 12228 / 1C / PRS 101 / PAO1) OX=208964 GN=PA5151 PE=4 SV=1	1	0 of 25	48.6202	0.0562216	0.858259	0.997754
Q9HU34	PA5150	>tr|Q9HU34|Q9HU34_PSEAE Probable short-chain dehydrogenase OS=Pseudomonas aeruginosa (strain ATCC 15692 / DSM 22644 / CIP 104116 / JCM 14847 / LMG 12228 / 1C / PRS 101 / PAO1) OX=208964 GN=PA5150 PE=4 SV=1	12	1 of 27	54.2732	0.617962	0.0324703	0.398102
Q9HU37	mutY	>tr|Q9HU37|Q9HU37_PSEAE Adenine DNA glycosylase OS=Pseudomonas aeruginosa (strain ATCC 15692 / DSM 22644 / CIP 104116 / JCM 14847 / LMG 12228 / 1C / PRS 101 / PAO1) OX=208964 GN=mutY PE=3 SV=1	15	1 of 27	53.0989	0.0321144	0.892774	0.997754
Q9HU38	PA5146	>tr|Q9HU38|Q9HU38_PSEAE AsmA domain-containing protein OS=Pseudomonas aeruginosa (strain ATCC 15692 / DSM 22644 / CIP 104116 / JCM 14847 / LMG 12228 / 1C / PRS 101 / PAO1) OX=208964 GN=PA5146 PE=4 SV=1	37	0 of 27	54.6704	-0.0194694	0.859202	0.997754
Q9HU39	PA5145	>tr|Q9HU39|Q9HU39_PSEAE DAO domain-containing protein OS=Pseudomonas aeruginosa (strain ATCC 15692 / DSM 22644 / CIP 104116 / JCM 14847 / LMG 12228 / 1C / PRS 101 / PAO1) OX=208964 GN=PA5145 PE=4 SV=1	5	11 of 26	47.2955	0.176649	0.848732	0.997754
Q9HU41	hisB	>sp|Q9HU41|HIS7_PSEAE Imidazoleglycerol-phosphate dehydratase OS=Pseudomonas aeruginosa (strain ATCC 15692 / DSM 22644 / CIP 104116 / JCM 14847 / LMG 12228 / 1C / PRS 101 / PAO1) OX=208964 GN=hisB PE=3 SV=1	6	2 of 27	48.0886	-0.0828317	0.848322	0.997754
Q9HU43	hisA	>sp|Q9HU43|HIS4_PSEAE 1-(5-phosphoribosyl)-5-[(5-phosphoribosylamino)methylideneamino] imidazole-4-carboxamide isomerase OS=Pseudomonas aeruginosa (strain ATCC 15692 / DSM 22644 / CIP 104116 / JCM 14847 / LMG 12228 / 1C / PRS 101 / PAO1) OX=208964 GN=hisA PE=3 SV=1	12	1 of 27	52.6646	0.214367	0.53097	0.997754
Q9HU44	hisF1	>sp|Q9HU44|HIS61_PSEAE Imidazole glycerol phosphate synthase subunit hisF1 OS=Pseudomonas aeruginosa (strain ATCC 15692 / DSM 22644 / CIP 104116 / JCM 14847 / LMG 12228 / 1C / PRS 101 / PAO1) OX=208964 GN=hisF1 PE=3 SV=1	4	4 of 27	47.6616	0.395716	0.709155	0.997754
Q9HU45	PA5139	>tr|Q9HU45|Q9HU45_PSEAE PBPb domain-containing protein OS=Pseudomonas aeruginosa (strain ATCC 15692 / DSM 22644 / CIP 104116 / JCM 14847 / LMG 12228 / 1C / PRS 101 / PAO1) OX=208964 GN=PA5139 PE=4 SV=1	8	9 of 26	58.0611	-0.216475	0.621606	0.997754
Q9HU46	PA5138	>tr|Q9HU46|Q9HU46_PSEAE PBPb domain-containing protein OS=Pseudomonas aeruginosa (strain ATCC 15692 / DSM 22644 / CIP 104116 / JCM 14847 / LMG 12228 / 1C / PRS 101 / PAO1) OX=208964 GN=PA5138 PE=4 SV=1	5	14 of 25	57.1878	0.397216	0.516143	0.997754
Q9HYW2	PA3281	>tr|Q9HYW2|Q9HYW2_PSEAE Uncharacterized protein OS=Pseudomonas aeruginosa (strain ATCC 15692 / DSM 22644 / CIP 104116 / JCM 14847 / LMG 12228 / 1C / PRS 101 / PAO1) OX=208964 GN=PA3281 PE=4 SV=1	6	6 of 27	49.895	1.40099	0.00167609	0.0404588
Q9HU50	PA5134	>tr|Q9HU50|Q9HU50_PSEAE Probable carboxyl-terminal protease OS=Pseudomonas aeruginosa (strain ATCC 15692 / DSM 22644 / CIP 104116 / JCM 14847 / LMG 12228 / 1C / PRS 101 / PAO1) OX=208964 GN=PA5134 PE=3 SV=1	25	0 of 27	55.4033	-0.232867	0.141235	0.93948
Q9HU51	PA5133	>tr|Q9HU51|Q9HU51_PSEAE Peptidase_M23 domain-containing protein OS=Pseudomonas aeruginosa (strain ATCC 15692 / DSM 22644 / CIP 104116 / JCM 14847 / LMG 12228 / 1C / PRS 101 / PAO1) OX=208964 GN=PA5133 PE=4 SV=1	25	2 of 27	53.1819	0.0312678	0.91606	0.997754
Q9HU53	gpmI	>sp|Q9HU53|GPMI_PSEAE 2,3-bisphosphoglycerate-independent phosphoglycerate mutase OS=Pseudomonas aeruginosa (strain ATCC 15692 / DSM 22644 / CIP 104116 / JCM 14847 / LMG 12228 / 1C / PRS 101 / PAO1) OX=208964 GN=gpmI PE=3 SV=1	25	0 of 27	53.4455	0.0930973	0.614216	0.997754
Q9HU54	PA5130	>tr|Q9HU54|Q9HU54_PSEAE Rhodanese domain-containing protein OS=Pseudomonas aeruginosa (strain ATCC 15692 / DSM 22644 / CIP 104116 / JCM 14847 / LMG 12228 / 1C / PRS 101 / PAO1) OX=208964 GN=PA5130 PE=4 SV=1	9	1 of 27	52.5781	0.0900651	0.77967	0.997754
Q9HU56	secB	>sp|Q9HU56|SECB_PSEAE Protein-export protein SecB OS=Pseudomonas aeruginosa (strain ATCC 15692 / DSM 22644 / CIP 104116 / JCM 14847 / LMG 12228 / 1C / PRS 101 / PAO1) OX=208964 GN=secB PE=3 SV=1	9	2 of 27	57.12	0.168441	0.624628	0.997754
Q9HU57	trmL	>tr|Q9HU57|Q9HU57_PSEAE tRNA (cytidine(34)-2'-O)-methyltransferase OS=Pseudomonas aeruginosa (strain ATCC 15692 / DSM 22644 / CIP 104116 / JCM 14847 / LMG 12228 / 1C / PRS 101 / PAO1) OX=208964 GN=trmL PE=1 SV=1	2	15 of 24	47.9511	-0.366146	0.445298	0.997754
Q9HU58	PA5126	>tr|Q9HU58|Q9HU58_PSEAE Uncharacterized protein OS=Pseudomonas aeruginosa (strain ATCC 15692 / DSM 22644 / CIP 104116 / JCM 14847 / LMG 12228 / 1C / PRS 101 / PAO1) OX=208964 GN=PA5126 PE=4 SV=1	3	8 of 26	52.4463	-0.394273	0.345698	0.997754
Q9HU59	ntrC	>tr|Q9HU59|Q9HU59_PSEAE DNA-binding transcriptional regulator NtrC OS=Pseudomonas aeruginosa (strain ATCC 15692 / DSM 22644 / CIP 104116 / JCM 14847 / LMG 12228 / 1C / PRS 101 / PAO1) OX=208964 GN=ntrC PE=4 SV=1	23	3 of 27	54.2745	-0.0695948	0.84732	0.997754
Q9HU60	ntrB	>tr|Q9HU60|Q9HU60_PSEAE Histidine kinase OS=Pseudomonas aeruginosa (strain ATCC 15692 / DSM 22644 / CIP 104116 / JCM 14847 / LMG 12228 / 1C / PRS 101 / PAO1) OX=208964 GN=ntrB PE=4 SV=1	14	3 of 27	53.8598	-0.204306	0.619773	0.997754
Q9HU63	PA5121	>tr|Q9HU63|Q9HU63_PSEAE Uncharacterized protein OS=Pseudomonas aeruginosa (strain ATCC 15692 / DSM 22644 / CIP 104116 / JCM 14847 / LMG 12228 / 1C / PRS 101 / PAO1) OX=208964 GN=PA5121 PE=3 SV=1	15	6 of 27	51.1282	0.0221419	0.94097	0.997754
Q9HXW3	PA3677	>tr|Q9HXW3|Q9HXW3_PSEAE Probable Resistance-Nodulation-Cell Division (RND) efflux membrane fusion protein OS=Pseudomonas aeruginosa (strain ATCC 15692 / DSM 22644 / CIP 104116 / JCM 14847 / LMG 12228 / 1C / PRS 101 / PAO1) OX=208964 GN=PA3677 PE=3 SV=1	23	0 of 27	53.9112	0.707231	0.00119158	0.0303438
Q9HU65	glnA	>sp|Q9HU65|GLN1B_PSEAE Glutamine synthetase OS=Pseudomonas aeruginosa (strain ATCC 15692 / DSM 22644 / CIP 104116 / JCM 14847 / LMG 12228 / 1C / PRS 101 / PAO1) OX=208964 GN=glnA PE=1 SV=1	25	0 of 27	54.2593	0.104295	0.44182	0.997754
Q9HU66	thiI	>sp|Q9HU66|THII_PSEAE tRNA sulfurtransferase OS=Pseudomonas aeruginosa (strain ATCC 15692 / DSM 22644 / CIP 104116 / JCM 14847 / LMG 12228 / 1C / PRS 101 / PAO1) OX=208964 GN=thiI PE=3 SV=1	21	3 of 27	52.9212	0.265485	0.412691	0.997754
Q9HU67	typA	>tr|Q9HU67|Q9HU67_PSEAE 50S ribosomal subunit assembly factor BipA OS=Pseudomonas aeruginosa (strain ATCC 15692 / DSM 22644 / CIP 104116 / JCM 14847 / LMG 12228 / 1C / PRS 101 / PAO1) OX=208964 GN=typA PE=3 SV=1	23	0 of 27	55.1673	0.112746	0.380343	0.997754
Q9HU68	PA5116	>tr|Q9HU68|Q9HU68_PSEAE Probable transcriptional regulator OS=Pseudomonas aeruginosa (strain ATCC 15692 / DSM 22644 / CIP 104116 / JCM 14847 / LMG 12228 / 1C / PRS 101 / PAO1) OX=208964 GN=PA5116 PE=4 SV=1	1	4 of 21	43.4209	-1.47725	0.0414304	0.456707
Q9HU69	PA5115	>tr|Q9HU69|Q9HU69_PSEAE Methyltransf_25 domain-containing protein OS=Pseudomonas aeruginosa (strain ATCC 15692 / DSM 22644 / CIP 104116 / JCM 14847 / LMG 12228 / 1C / PRS 101 / PAO1) OX=208964 GN=PA5115 PE=4 SV=1	5	7 of 27	53.5805	0.426222	0.243059	0.997754
Q9I083	PA2760	>tr|Q9I083|Q9I083_PSEAE Probable outer membrane protein OS=Pseudomonas aeruginosa (strain ATCC 15692 / DSM 22644 / CIP 104116 / JCM 14847 / LMG 12228 / 1C / PRS 101 / PAO1) OX=208964 GN=PA2760 PE=3 SV=1	20	0 of 27	53.9107	-0.497105	0.000975997	0.0264971
Q9HU71	PA5113	>tr|Q9HU71|Q9HU71_PSEAE Uncharacterized protein OS=Pseudomonas aeruginosa (strain ATCC 15692 / DSM 22644 / CIP 104116 / JCM 14847 / LMG 12228 / 1C / PRS 101 / PAO1) OX=208964 GN=PA5113 PE=4 SV=1	24	11 of 27	51.8612	-1.78667	0.00330791	0.0674936
Q9HU72	gloA	>sp|Q9HU72|LGUL_PSEAE Lactoylglutathione lyase OS=Pseudomonas aeruginosa (strain ATCC 15692 / DSM 22644 / CIP 104116 / JCM 14847 / LMG 12228 / 1C / PRS 101 / PAO1) OX=208964 GN=gloA PE=3 SV=1	5	5 of 27	50.4829	0.329619	0.449112	0.997754
Q9HU73	fbp	>sp|Q9HU73|F16PA_PSEAE Fructose-1,6-bisphosphatase class 1 OS=Pseudomonas aeruginosa (strain ATCC 15692 / DSM 22644 / CIP 104116 / JCM 14847 / LMG 12228 / 1C / PRS 101 / PAO1) OX=208964 GN=fbp PE=3 SV=1	14	2 of 27	47.8647	0.26419	0.404626	0.997754
Q9HU74	PA5109	>tr|Q9HU74|Q9HU74_PSEAE Uncharacterized protein OS=Pseudomonas aeruginosa (strain ATCC 15692 / DSM 22644 / CIP 104116 / JCM 14847 / LMG 12228 / 1C / PRS 101 / PAO1) OX=208964 GN=PA5109 PE=4 SV=1	2	8 of 21	45.2143	-0.0509486	0.953941	0.997754
Q9HU75	PA5108	>tr|Q9HU75|Q9HU75_PSEAE SmpA_OmlA domain-containing protein OS=Pseudomonas aeruginosa (strain ATCC 15692 / DSM 22644 / CIP 104116 / JCM 14847 / LMG 12228 / 1C / PRS 101 / PAO1) OX=208964 GN=PA5108 PE=4 SV=1	4	0 of 27	43.6141	-0.253204	0.0678586	0.624413
Q9HU76	blc	>tr|Q9HU76|Q9HU76_PSEAE Outer membrane lipoprotein Blc OS=Pseudomonas aeruginosa (strain ATCC 15692 / DSM 22644 / CIP 104116 / JCM 14847 / LMG 12228 / 1C / PRS 101 / PAO1) OX=208964 GN=blc PE=3 SV=1	13	2 of 27	53.4116	-0.223471	0.441277	0.997754
Q9HU77	PA5106	>tr|Q9HU77|Q9HU77_PSEAE Amidohydro-rel domain-containing protein OS=Pseudomonas aeruginosa (strain ATCC 15692 / DSM 22644 / CIP 104116 / JCM 14847 / LMG 12228 / 1C / PRS 101 / PAO1) OX=208964 GN=PA5106 PE=1 SV=1	10	9 of 24	50.8206	0.412337	0.107781	0.819586
Q9HU78	hutC	>sp|Q9HU78|HUTC_PSEAE Histidine utilization repressor OS=Pseudomonas aeruginosa (strain ATCC 15692 / DSM 22644 / CIP 104116 / JCM 14847 / LMG 12228 / 1C / PRS 101 / PAO1) OX=208964 GN=hutC PE=3 SV=1	10	0 of 27	56.9597	0.0876638	0.690552	0.997754
Q9HU79	PA5104	>tr|Q9HU79|Q9HU79_PSEAE Uncharacterized protein OS=Pseudomonas aeruginosa (strain ATCC 15692 / DSM 22644 / CIP 104116 / JCM 14847 / LMG 12228 / 1C / PRS 101 / PAO1) OX=208964 GN=PA5104 PE=1 SV=1	8	13 of 27	49.6448	0.0581662	0.849505	0.997754
Q9HU83	hutU	>sp|Q9HU83|HUTU_PSEAE Urocanate hydratase OS=Pseudomonas aeruginosa (strain ATCC 15692 / DSM 22644 / CIP 104116 / JCM 14847 / LMG 12228 / 1C / PRS 101 / PAO1) OX=208964 GN=hutU PE=1 SV=1	25	6 of 27	54.3332	0.350267	0.326605	0.997754
Q9HU84	PA5099	>tr|Q9HU84|Q9HU84_PSEAE Probable transporter OS=Pseudomonas aeruginosa (strain ATCC 15692 / DSM 22644 / CIP 104116 / JCM 14847 / LMG 12228 / 1C / PRS 101 / PAO1) OX=208964 GN=PA5099 PE=3 SV=1	2	3 of 18	42.6588	0.675327	0.191544	0.997754
Q9HU85	hutH	>sp|Q9HU85|HUTH_PSEAE Histidine ammonia-lyase OS=Pseudomonas aeruginosa (strain ATCC 15692 / DSM 22644 / CIP 104116 / JCM 14847 / LMG 12228 / 1C / PRS 101 / PAO1) OX=208964 GN=hutH PE=3 SV=1	7	10 of 25	52.8045	0.191497	0.738564	0.997754
Q9HU86	PA5097	>tr|Q9HU86|Q9HU86_PSEAE Probable amino acid permease OS=Pseudomonas aeruginosa (strain ATCC 15692 / DSM 22644 / CIP 104116 / JCM 14847 / LMG 12228 / 1C / PRS 101 / PAO1) OX=208964 GN=PA5097 PE=4 SV=1	2	10 of 15	37.4832	0.199021	0.719072	0.997754
Q9HU89	PA5094	>tr|Q9HU89|Q9HU89_PSEAE Probable ATP-binding component of ABC transporter OS=Pseudomonas aeruginosa (strain ATCC 15692 / DSM 22644 / CIP 104116 / JCM 14847 / LMG 12228 / 1C / PRS 101 / PAO1) OX=208964 GN=PA5094 PE=4 SV=1	12	5 of 27	59.2527	0.0646608	0.806984	0.997754
Q9HU91	hutI	>sp|Q9HU91|HUTI_PSEAE Imidazolonepropionase OS=Pseudomonas aeruginosa (strain ATCC 15692 / DSM 22644 / CIP 104116 / JCM 14847 / LMG 12228 / 1C / PRS 101 / PAO1) OX=208964 GN=hutI PE=3 SV=1	6	16 of 25	49.6634	0.239695	0.607884	0.997754
Q9HU93	vgrG5	>sp|Q9HU93|VGRG5_PSEAE Type VI secretion system spike protein VgrG5 OS=Pseudomonas aeruginosa (strain ATCC 15692 / DSM 22644 / CIP 104116 / JCM 14847 / LMG 12228 / 1C / PRS 101 / PAO1) OX=208964 GN=vgrG5 PE=3 SV=1	2	11 of 22	36.312	0.181616	0.746177	0.997754
Q9HU99	dadA2	>sp|Q9HU99|DADA2_PSEAE D-amino acid dehydrogenase 2 OS=Pseudomonas aeruginosa (strain ATCC 15692 / DSM 22644 / CIP 104116 / JCM 14847 / LMG 12228 / 1C / PRS 101 / PAO1) OX=208964 GN=dadA2 PE=3 SV=1	6	11 of 16	43.6764	0.9926	0.0969123	0.773648
Q9HUA1	PA5082	>tr|Q9HUA1|Q9HUA1_PSEAE Probable binding protein component of ABC transporter OS=Pseudomonas aeruginosa (strain ATCC 15692 / DSM 22644 / CIP 104116 / JCM 14847 / LMG 12228 / 1C / PRS 101 / PAO1) OX=208964 GN=PA5082 PE=4 SV=1	5	8 of 25	50.6079	0.649977	0.0503414	0.520036
Q9HUA3	PA5080	>tr|Q9HUA3|Q9HUA3_PSEAE Proline iminopeptidase OS=Pseudomonas aeruginosa (strain ATCC 15692 / DSM 22644 / CIP 104116 / JCM 14847 / LMG 12228 / 1C / PRS 101 / PAO1) OX=208964 GN=PA5080 PE=3 SV=1	11	10 of 27	49.9058	0.383171	0.266545	0.997754
Q9HUA4	dtd	>sp|Q9HUA4|DTD_PSEAE D-aminoacyl-tRNA deacylase OS=Pseudomonas aeruginosa (strain ATCC 15692 / DSM 22644 / CIP 104116 / JCM 14847 / LMG 12228 / 1C / PRS 101 / PAO1) OX=208964 GN=dtd PE=3 SV=1	2	2 of 21	43.818	0.409245	0.184897	0.997754
Q9HUA5	opgG	>sp|Q9HUA5|OPGG_PSEAE Glucans biosynthesis protein G OS=Pseudomonas aeruginosa (strain ATCC 15692 / DSM 22644 / CIP 104116 / JCM 14847 / LMG 12228 / 1C / PRS 101 / PAO1) OX=208964 GN=opgG PE=3 SV=1	27	0 of 27	55.3852	0.121063	0.370131	0.997754
Q9HUA6	opgH	>sp|Q9HUA6|OPGH_PSEAE Glucans biosynthesis glucosyltransferase H OS=Pseudomonas aeruginosa (strain ATCC 15692 / DSM 22644 / CIP 104116 / JCM 14847 / LMG 12228 / 1C / PRS 101 / PAO1) OX=208964 GN=opgH PE=3 SV=1	27	0 of 27	55.0495	0.0270163	0.873946	0.997754
Q9HUA7	PA5076	>tr|Q9HUA7|Q9HUA7_PSEAE Probable binding protein component of ABC transporter OS=Pseudomonas aeruginosa (strain ATCC 15692 / DSM 22644 / CIP 104116 / JCM 14847 / LMG 12228 / 1C / PRS 101 / PAO1) OX=208964 GN=PA5076 PE=3 SV=1	13	3 of 27	53.306	0.140753	0.580623	0.997754
Q9HUA8	PA5075	>tr|Q9HUA8|Q9HUA8_PSEAE Probable permease of ABC transporter OS=Pseudomonas aeruginosa (strain ATCC 15692 / DSM 22644 / CIP 104116 / JCM 14847 / LMG 12228 / 1C / PRS 101 / PAO1) OX=208964 GN=PA5075 PE=3 SV=1	14	0 of 27	49.9502	-0.0483764	0.811537	0.997754
Q9HUA9	PA5074	>tr|Q9HUA9|Q9HUA9_PSEAE Probable ATP-binding component of ABC transporter OS=Pseudomonas aeruginosa (strain ATCC 15692 / DSM 22644 / CIP 104116 / JCM 14847 / LMG 12228 / 1C / PRS 101 / PAO1) OX=208964 GN=PA5074 PE=3 SV=1	9	0 of 27	49.9901	0.210429	0.331569	0.997754
Q9HUB1	PA5072	>tr|Q9HUB1|Q9HUB1_PSEAE Probable chemotaxis transducer OS=Pseudomonas aeruginosa (strain ATCC 15692 / DSM 22644 / CIP 104116 / JCM 14847 / LMG 12228 / 1C / PRS 101 / PAO1) OX=208964 GN=PA5072 PE=4 SV=1	29	3 of 27	50.3571	0.0540404	0.860804	0.997754
Q9HUB2	PA5071	>tr|Q9HUB2|Q9HUB2_PSEAE Ribosomal RNA small subunit methyltransferase E OS=Pseudomonas aeruginosa (strain ATCC 15692 / DSM 22644 / CIP 104116 / JCM 14847 / LMG 12228 / 1C / PRS 101 / PAO1) OX=208964 GN=PA5071 PE=3 SV=1	7	6 of 27	46.9407	-0.0816467	0.868594	0.997754
Q9HUB3	tatC	>tr|Q9HUB3|Q9HUB3_PSEAE Sec-independent protein translocase protein TatC OS=Pseudomonas aeruginosa (strain ATCC 15692 / DSM 22644 / CIP 104116 / JCM 14847 / LMG 12228 / 1C / PRS 101 / PAO1) OX=208964 GN=tatC PE=3 SV=1	5	9 of 27	54.7689	-0.348569	0.58486	0.997754
Q9HUB4	tatB	>sp|Q9HUB4|TATB_PSEAE Sec-independent protein translocase protein TatB OS=Pseudomonas aeruginosa (strain ATCC 15692 / DSM 22644 / CIP 104116 / JCM 14847 / LMG 12228 / 1C / PRS 101 / PAO1) OX=208964 GN=tatB PE=3 SV=1	2	14 of 20	43.567	-0.585658	0.296166	0.997754
Q9HUB5	tatA	>sp|Q9HUB5|TATA_PSEAE Sec-independent protein translocase protein TatA OS=Pseudomonas aeruginosa (strain ATCC 15692 / DSM 22644 / CIP 104116 / JCM 14847 / LMG 12228 / 1C / PRS 101 / PAO1) OX=208964 GN=tatA PE=3 SV=1	4	3 of 27	51.1971	0.509719	0.276804	0.997754
Q9HUB7	hisI	>sp|Q9HUB7|HIS3_PSEAE Phosphoribosyl-AMP cyclohydrolase OS=Pseudomonas aeruginosa (strain ATCC 15692 / DSM 22644 / CIP 104116 / JCM 14847 / LMG 12228 / 1C / PRS 101 / PAO1) OX=208964 GN=hisI PE=3 SV=1	6	9 of 27	47.5531	0.109673	0.667616	0.997754
Q9HUB8	ubiB	>sp|Q9HUB8|UBIB_PSEAE Probable protein kinase UbiB OS=Pseudomonas aeruginosa (strain ATCC 15692 / DSM 22644 / CIP 104116 / JCM 14847 / LMG 12228 / 1C / PRS 101 / PAO1) OX=208964 GN=ubiB PE=3 SV=1	33	0 of 27	53.2907	0.0958798	0.501023	0.997754
Q9HUB9	ubiJ	>tr|Q9HUB9|Q9HUB9_PSEAE Ubiquinone biosynthesis accessory factor UbiJ OS=Pseudomonas aeruginosa (strain ATCC 15692 / DSM 22644 / CIP 104116 / JCM 14847 / LMG 12228 / 1C / PRS 101 / PAO1) OX=208964 GN=ubiJ PE=3 SV=1	8	4 of 27	52.3095	0.00787912	0.985755	0.997754
Q9HUC0	ubiE	>sp|Q9HUC0|UBIE_PSEAE Ubiquinone/menaquinone biosynthesis C-methyltransferase UbiE OS=Pseudomonas aeruginosa (strain ATCC 15692 / DSM 22644 / CIP 104116 / JCM 14847 / LMG 12228 / 1C / PRS 101 / PAO1) OX=208964 GN=ubiE PE=3 SV=1	21	1 of 27	55.5345	0.0724314	0.781401	0.997754
Q9HUC2	PA5061	>tr|Q9HUC2|Q9HUC2_PSEAE Uncharacterized protein OS=Pseudomonas aeruginosa (strain ATCC 15692 / DSM 22644 / CIP 104116 / JCM 14847 / LMG 12228 / 1C / PRS 101 / PAO1) OX=208964 GN=PA5061 PE=4 SV=1	14	0 of 27	54.8504	-0.39797	0.177414	0.997754
Q9HUC3	phaF	>tr|Q9HUC3|Q9HUC3_PSEAE Polyhydroxyalkanoate synthesis protein PhaF OS=Pseudomonas aeruginosa (strain ATCC 15692 / DSM 22644 / CIP 104116 / JCM 14847 / LMG 12228 / 1C / PRS 101 / PAO1) OX=208964 GN=phaF PE=4 SV=1	29	0 of 27	53.818	-0.335504	0.148264	0.962543
Q9HUC4	PA5059	>tr|Q9HUC4|Q9HUC4_PSEAE Probable transcriptional regulator OS=Pseudomonas aeruginosa (strain ATCC 15692 / DSM 22644 / CIP 104116 / JCM 14847 / LMG 12228 / 1C / PRS 101 / PAO1) OX=208964 GN=PA5059 PE=4 SV=1	3	2 of 27	48.4929	-0.495067	0.207993	0.997754
Q9HUC5	hslU	>sp|Q9HUC5|HSLU_PSEAE ATP-dependent protease ATPase subunit HslU OS=Pseudomonas aeruginosa (strain ATCC 15692 / DSM 22644 / CIP 104116 / JCM 14847 / LMG 12228 / 1C / PRS 101 / PAO1) OX=208964 GN=hslU PE=3 SV=1	25	0 of 27	59.2527	-0.0988564	0.488837	0.997754
Q9HUC6	hslV	>sp|Q9HUC6|HSLV_PSEAE ATP-dependent protease subunit HslV OS=Pseudomonas aeruginosa (strain ATCC 15692 / DSM 22644 / CIP 104116 / JCM 14847 / LMG 12228 / 1C / PRS 101 / PAO1) OX=208964 GN=hslV PE=3 SV=3	8	5 of 27	52.9954	0.0361039	0.944545	0.997754
Q9HUC7	PA5052	>tr|Q9HUC7|Q9HUC7_PSEAE SPOR domain-containing protein OS=Pseudomonas aeruginosa (strain ATCC 15692 / DSM 22644 / CIP 104116 / JCM 14847 / LMG 12228 / 1C / PRS 101 / PAO1) OX=208964 GN=PA5052 PE=4 SV=1	13	2 of 27	55.9406	0.267709	0.368793	0.997754
Q9HUC8	argS	>sp|Q9HUC8|SYR_PSEAE Arginine--tRNA ligase OS=Pseudomonas aeruginosa (strain ATCC 15692 / DSM 22644 / CIP 104116 / JCM 14847 / LMG 12228 / 1C / PRS 101 / PAO1) OX=208964 GN=argS PE=3 SV=1	25	0 of 27	50.8952	0.0730586	0.570661	0.997754
Q9HUC9	priA	>tr|Q9HUC9|Q9HUC9_PSEAE Primosomal protein N' OS=Pseudomonas aeruginosa (strain ATCC 15692 / DSM 22644 / CIP 104116 / JCM 14847 / LMG 12228 / 1C / PRS 101 / PAO1) OX=208964 GN=priA PE=3 SV=1	26	2 of 27	51.8282	-0.0994173	0.756402	0.997754
Q9HUD0	rpmE	>sp|Q9HUD0|RL31_PSEAE 50S ribosomal protein L31 OS=Pseudomonas aeruginosa (strain ATCC 15692 / DSM 22644 / CIP 104116 / JCM 14847 / LMG 12228 / 1C / PRS 101 / PAO1) OX=208964 GN=rpmE PE=1 SV=1	6	3 of 27	59.2527	0.186808	0.628982	0.997754
Q9HUD1	PA5048	>tr|Q9HUD1|Q9HUD1_PSEAE Probable nuclease OS=Pseudomonas aeruginosa (strain ATCC 15692 / DSM 22644 / CIP 104116 / JCM 14847 / LMG 12228 / 1C / PRS 101 / PAO1) OX=208964 GN=PA5048 PE=4 SV=1	8	4 of 27	48.1989	0.619235	0.243515	0.997754
Q9HUD2	PA5047	>tr|Q9HUD2|Q9HUD2_PSEAE Peptidase_M48 domain-containing protein OS=Pseudomonas aeruginosa (strain ATCC 15692 / DSM 22644 / CIP 104116 / JCM 14847 / LMG 12228 / 1C / PRS 101 / PAO1) OX=208964 GN=PA5047 PE=4 SV=1	20	2 of 27	57.7615	-0.0260339	0.917931	0.997754
Q9HUD3	PA5046	>tr|Q9HUD3|Q9HUD3_PSEAE Malic enzyme OS=Pseudomonas aeruginosa (strain ATCC 15692 / DSM 22644 / CIP 104116 / JCM 14847 / LMG 12228 / 1C / PRS 101 / PAO1) OX=208964 GN=PA5046 PE=3 SV=1	27	0 of 27	52.2729	0.254522	0.393541	0.997754
Q9HUD4	PA5037	>tr|Q9HUD4|Q9HUD4_PSEAE SPOR domain-containing protein OS=Pseudomonas aeruginosa (strain ATCC 15692 / DSM 22644 / CIP 104116 / JCM 14847 / LMG 12228 / 1C / PRS 101 / PAO1) OX=208964 GN=PA5037 PE=4 SV=1	27	0 of 27	50.6206	0.119106	0.621089	0.997754
Q9HUD5	gltB	>tr|Q9HUD5|Q9HUD5_PSEAE Glutamate synthase large chain OS=Pseudomonas aeruginosa (strain ATCC 15692 / DSM 22644 / CIP 104116 / JCM 14847 / LMG 12228 / 1C / PRS 101 / PAO1) OX=208964 GN=gltB PE=3 SV=1	40	2 of 27	58.2089	0.0272587	0.925877	0.997754
Q9HUD6	PA5033	>tr|Q9HUD6|Q9HUD6_PSEAE Uncharacterized protein OS=Pseudomonas aeruginosa (strain ATCC 15692 / DSM 22644 / CIP 104116 / JCM 14847 / LMG 12228 / 1C / PRS 101 / PAO1) OX=208964 GN=PA5033 PE=4 SV=1	3	4 of 19	48.7109	-2.52965	0.00412181	0.0787217
Q9HUD9	PA5030	>tr|Q9HUD9|Q9HUD9_PSEAE Probable major facilitator superfamily (MFS) transporter OS=Pseudomonas aeruginosa (strain ATCC 15692 / DSM 22644 / CIP 104116 / JCM 14847 / LMG 12228 / 1C / PRS 101 / PAO1) OX=208964 GN=PA5030 PE=4 SV=1	2	3 of 9	37.8076	-0.0265233	0.964617	0.997754
Q9HUE0	PA5029	>tr|Q9HUE0|Q9HUE0_PSEAE Probable transcriptional regulator OS=Pseudomonas aeruginosa (strain ATCC 15692 / DSM 22644 / CIP 104116 / JCM 14847 / LMG 12228 / 1C / PRS 101 / PAO1) OX=208964 GN=PA5029 PE=3 SV=1	1	0 of 21	38.9068	-0.37125	0.443611	0.997754
Q9HUE1	PA5028	>tr|Q9HUE1|Q9HUE1_PSEAE AAA_31 domain-containing protein OS=Pseudomonas aeruginosa (strain ATCC 15692 / DSM 22644 / CIP 104116 / JCM 14847 / LMG 12228 / 1C / PRS 101 / PAO1) OX=208964 GN=PA5028 PE=4 SV=1	3	10 of 23	47.2606	-0.0349417	0.93684	0.997754
Q9HUE4	metY	>tr|Q9HUE4|Q9HUE4_PSEAE Homocysteine synthase OS=Pseudomonas aeruginosa (strain ATCC 15692 / DSM 22644 / CIP 104116 / JCM 14847 / LMG 12228 / 1C / PRS 101 / PAO1) OX=208964 GN=metY PE=3 SV=1	17	4 of 27	52.8146	-0.694244	0.098626	0.782576
Q9HUE6	selO	>sp|Q9HUE6|SELO_PSEAE Protein adenylyltransferase SelO OS=Pseudomonas aeruginosa (strain ATCC 15692 / DSM 22644 / CIP 104116 / JCM 14847 / LMG 12228 / 1C / PRS 101 / PAO1) OX=208964 GN=selO PE=3 SV=1	8	17 of 26	47.9641	-0.229498	0.577104	0.997754
Q9HUE7	PA5022	>tr|Q9HUE7|Q9HUE7_PSEAE Uncharacterized protein OS=Pseudomonas aeruginosa (strain ATCC 15692 / DSM 22644 / CIP 104116 / JCM 14847 / LMG 12228 / 1C / PRS 101 / PAO1) OX=208964 GN=PA5022 PE=3 SV=1	37	0 of 27	56.0571	-0.129678	0.37833	0.997754
Q9HUE8	nhaP2	>sp|Q9HUE8|NHAP2_PSEAE K(+)/H(+) antiporter NhaP2 OS=Pseudomonas aeruginosa (strain ATCC 15692 / DSM 22644 / CIP 104116 / JCM 14847 / LMG 12228 / 1C / PRS 101 / PAO1) OX=208964 GN=nhaP2 PE=3 SV=2	7	0 of 27	52.6567	-0.0320693	0.864188	0.997754
Q9HUE9	PA5020	>tr|Q9HUE9|Q9HUE9_PSEAE Probable acyl-CoA dehydrogenase OS=Pseudomonas aeruginosa (strain ATCC 15692 / DSM 22644 / CIP 104116 / JCM 14847 / LMG 12228 / 1C / PRS 101 / PAO1) OX=208964 GN=PA5020 PE=3 SV=1	18	6 of 26	57.282	-0.160252	0.615864	0.997754
Q9HUF0	rlmJ	>tr|Q9HUF0|Q9HUF0_PSEAE Ribosomal RNA large subunit methyltransferase J OS=Pseudomonas aeruginosa (strain ATCC 15692 / DSM 22644 / CIP 104116 / JCM 14847 / LMG 12228 / 1C / PRS 101 / PAO1) OX=208964 GN=rlmJ PE=3 SV=1	9	7 of 27	52.7453	0.174092	0.752489	0.997754
Q9HUF1	msrA	>sp|Q9HUF1|MSRA_PSEAE Peptide methionine sulfoxide reductase MsrA OS=Pseudomonas aeruginosa (strain ATCC 15692 / DSM 22644 / CIP 104116 / JCM 14847 / LMG 12228 / 1C / PRS 101 / PAO1) OX=208964 GN=msrA PE=3 SV=1	3	5 of 25	50.5024	-0.361689	0.438072	0.997754
Q9HUF2	PA5017	>tr|Q9HUF2|Q9HUF2_PSEAE Uncharacterized protein OS=Pseudomonas aeruginosa (strain ATCC 15692 / DSM 22644 / CIP 104116 / JCM 14847 / LMG 12228 / 1C / PRS 101 / PAO1) OX=208964 GN=PA5017 PE=4 SV=1	15	8 of 27	59.2116	-0.169199	0.73759	0.997754
Q9HUF4	glnE	>sp|Q9HUF4|GLNE_PSEAE Bifunctional glutamine synthetase adenylyltransferase/adenylyl-removing enzyme OS=Pseudomonas aeruginosa (strain ATCC 15692 / DSM 22644 / CIP 104116 / JCM 14847 / LMG 12228 / 1C / PRS 101 / PAO1) OX=208964 GN=glnE PE=3 SV=1	41	0 of 27	55.0071	-0.0351674	0.831504	0.997754
Q9HUF5	waaC	>tr|Q9HUF5|Q9HUF5_PSEAE Heptosyltransferase I OS=Pseudomonas aeruginosa (strain ATCC 15692 / DSM 22644 / CIP 104116 / JCM 14847 / LMG 12228 / 1C / PRS 101 / PAO1) OX=208964 GN=waaC PE=4 SV=1	20	2 of 27	56.8741	-0.0274934	0.910913	0.997754
Q9HUF6	waaG	>tr|Q9HUF6|Q9HUF6_PSEAE UDP-glucose:(Heptosyl) LPS alpha 1,3-glucosyltransferase WaaG OS=Pseudomonas aeruginosa (strain ATCC 15692 / DSM 22644 / CIP 104116 / JCM 14847 / LMG 12228 / 1C / PRS 101 / PAO1) OX=208964 GN=waaG PE=4 SV=1	20	3 of 27	49.8289	-0.117582	0.635657	0.997754
Q9HUF7	rfaP	>sp|Q9HUF7|RFAP_PSEAE Lipopolysaccharide core heptose(I) kinase RfaP OS=Pseudomonas aeruginosa (strain ATCC 15692 / DSM 22644 / CIP 104116 / JCM 14847 / LMG 12228 / 1C / PRS 101 / PAO1) OX=208964 GN=rfaP PE=1 SV=1	13	3 of 27	49.713	-0.0395965	0.872843	0.997754
Q9HUF8	PA5007	>tr|Q9HUF8|Q9HUF8_PSEAE Uncharacterized protein OS=Pseudomonas aeruginosa (strain ATCC 15692 / DSM 22644 / CIP 104116 / JCM 14847 / LMG 12228 / 1C / PRS 101 / PAO1) OX=208964 GN=PA5007 PE=4 SV=1	9	0 of 27	56.2804	0.0493639	0.822128	0.997754
Q9HUF9	PA5006	>tr|Q9HUF9|Q9HUF9_PSEAE Uncharacterized protein OS=Pseudomonas aeruginosa (strain ATCC 15692 / DSM 22644 / CIP 104116 / JCM 14847 / LMG 12228 / 1C / PRS 101 / PAO1) OX=208964 GN=PA5006 PE=4 SV=1	22	1 of 27	54.1973	0.0233623	0.911153	0.997754
Q9HUG0	PA5005	>tr|Q9HUG0|Q9HUG0_PSEAE Probable carbamoyl transferase OS=Pseudomonas aeruginosa (strain ATCC 15692 / DSM 22644 / CIP 104116 / JCM 14847 / LMG 12228 / 1C / PRS 101 / PAO1) OX=208964 GN=PA5005 PE=3 SV=1	26	0 of 27	55.753	-0.0477502	0.677128	0.997754
Q9HUG1	PA5004	>tr|Q9HUG1|Q9HUG1_PSEAE Probable glycosyl transferase OS=Pseudomonas aeruginosa (strain ATCC 15692 / DSM 22644 / CIP 104116 / JCM 14847 / LMG 12228 / 1C / PRS 101 / PAO1) OX=208964 GN=PA5004 PE=4 SV=1	27	0 of 27	53.7565	0.0136751	0.934571	0.997754
Q9HUG2	PA5003	>tr|Q9HUG2|Q9HUG2_PSEAE Uncharacterized protein OS=Pseudomonas aeruginosa (strain ATCC 15692 / DSM 22644 / CIP 104116 / JCM 14847 / LMG 12228 / 1C / PRS 101 / PAO1) OX=208964 GN=PA5003 PE=4 SV=1	12	3 of 27	51.4323	-0.031281	0.92757	0.997754
Q9HUG3	PA5002	>tr|Q9HUG3|Q9HUG3_PSEAE N-acetylglucosaminylphosphatidylinositol deacetylase OS=Pseudomonas aeruginosa (strain ATCC 15692 / DSM 22644 / CIP 104116 / JCM 14847 / LMG 12228 / 1C / PRS 101 / PAO1) OX=208964 GN=PA5002 PE=3 SV=1	14	2 of 27	52.7819	0.0377739	0.866574	0.997754
Q9HUG4	PA5001	>tr|Q9HUG4|Q9HUG4_PSEAE Uncharacterized protein OS=Pseudomonas aeruginosa (strain ATCC 15692 / DSM 22644 / CIP 104116 / JCM 14847 / LMG 12228 / 1C / PRS 101 / PAO1) OX=208964 GN=PA5001 PE=4 SV=1	22	0 of 27	52.1102	0.0418294	0.83236	0.997754
Q9HUG5	wapR	>tr|Q9HUG5|Q9HUG5_PSEAE Alpha-1,3-rhamnosyltransferase WapR OS=Pseudomonas aeruginosa (strain ATCC 15692 / DSM 22644 / CIP 104116 / JCM 14847 / LMG 12228 / 1C / PRS 101 / PAO1) OX=208964 GN=wapR PE=4 SV=1	21	3 of 27	52.0109	-0.0104555	0.954147	0.997754
Q9HUG6	PA4999	>sp|Q9HUG6|PA99_PSEAE Putative lipopolysaccharide biosynthesis protein PA4999 OS=Pseudomonas aeruginosa (strain ATCC 15692 / DSM 22644 / CIP 104116 / JCM 14847 / LMG 12228 / 1C / PRS 101 / PAO1) OX=208964 GN=PA4999 PE=3 SV=1	3	5 of 27	52.2884	0.0310528	0.926211	0.997754
Q9HUG7	PA4998	>tr|Q9HUG7|Q9HUG7_PSEAE Uncharacterized protein OS=Pseudomonas aeruginosa (strain ATCC 15692 / DSM 22644 / CIP 104116 / JCM 14847 / LMG 12228 / 1C / PRS 101 / PAO1) OX=208964 GN=PA4998 PE=4 SV=1	16	1 of 27	56.4752	0.19612	0.395274	0.997754
Q9HUG8	msbA	>sp|Q9HUG8|MSBA_PSEAE ATP-dependent lipid A-core flippase OS=Pseudomonas aeruginosa (strain ATCC 15692 / DSM 22644 / CIP 104116 / JCM 14847 / LMG 12228 / 1C / PRS 101 / PAO1) OX=208964 GN=msbA PE=3 SV=1	25	2 of 27	53.8905	-0.0290682	0.887312	0.997754
Q9HUG9	hldE	>sp|Q9HUG9|HLDE_PSEAE Bifunctional protein HldE OS=Pseudomonas aeruginosa (strain ATCC 15692 / DSM 22644 / CIP 104116 / JCM 14847 / LMG 12228 / 1C / PRS 101 / PAO1) OX=208964 GN=hldE PE=3 SV=1	27	0 of 27	54.6374	0.0789118	0.489162	0.997754
Q9HUH2	PA4993	>tr|Q9HUH2|Q9HUH2_PSEAE Uncharacterized protein OS=Pseudomonas aeruginosa (strain ATCC 15692 / DSM 22644 / CIP 104116 / JCM 14847 / LMG 12228 / 1C / PRS 101 / PAO1) OX=208964 GN=PA4993 PE=4 SV=1	12	8 of 27	48.9504	-0.0663271	0.874793	0.997754
Q9HUH3	PA4992	>tr|Q9HUH3|Q9HUH3_PSEAE Aldo_ket_red domain-containing protein OS=Pseudomonas aeruginosa (strain ATCC 15692 / DSM 22644 / CIP 104116 / JCM 14847 / LMG 12228 / 1C / PRS 101 / PAO1) OX=208964 GN=PA4992 PE=1 SV=1	7	4 of 26	53.8546	0.0761734	0.840593	0.997754
Q9HUH4	PA4991	>sp|Q9HUH4|Y4991_PSEAE Probable FAD-dependent oxidoreductase PA4991 OS=Pseudomonas aeruginosa (strain ATCC 15692 / DSM 22644 / CIP 104116 / JCM 14847 / LMG 12228 / 1C / PRS 101 / PAO1) OX=208964 GN=PA4991 PE=1 SV=1	29	1 of 27	54.5961	-0.0255471	0.906092	0.997754
Q9HUH6	PA4989	>tr|Q9HUH6|Q9HUH6_PSEAE Probable transcriptional regulator OS=Pseudomonas aeruginosa (strain ATCC 15692 / DSM 22644 / CIP 104116 / JCM 14847 / LMG 12228 / 1C / PRS 101 / PAO1) OX=208964 GN=PA4989 PE=3 SV=1	4	14 of 27	43.1388	0.0894272	0.732358	0.997754
Q9HUH7	waaA	>tr|Q9HUH7|Q9HUH7_PSEAE 3-deoxy-D-manno-octulosonic acid transferase OS=Pseudomonas aeruginosa (strain ATCC 15692 / DSM 22644 / CIP 104116 / JCM 14847 / LMG 12228 / 1C / PRS 101 / PAO1) OX=208964 GN=waaA PE=3 SV=1	10	1 of 27	50.8412	0.0229411	0.927287	0.997754
Q9HUH8	PA4987	>tr|Q9HUH8|Q9HUH8_PSEAE Probable transcriptional regulator OS=Pseudomonas aeruginosa (strain ATCC 15692 / DSM 22644 / CIP 104116 / JCM 14847 / LMG 12228 / 1C / PRS 101 / PAO1) OX=208964 GN=PA4987 PE=4 SV=1	7	12 of 27	52.6841	-0.0241917	0.930452	0.997754
Q9HUH9	PA4986	>tr|Q9HUH9|Q9HUH9_PSEAE Probable oxidoreductase OS=Pseudomonas aeruginosa (strain ATCC 15692 / DSM 22644 / CIP 104116 / JCM 14847 / LMG 12228 / 1C / PRS 101 / PAO1) OX=208964 GN=PA4986 PE=3 SV=1	1	0 of 16	45.4855	0.570942	0.07409	0.663176
Q9HUI1	PA4984	>tr|Q9HUI1|Q9HUI1_PSEAE Probable transcriptional regulator OS=Pseudomonas aeruginosa (strain ATCC 15692 / DSM 22644 / CIP 104116 / JCM 14847 / LMG 12228 / 1C / PRS 101 / PAO1) OX=208964 GN=PA4984 PE=1 SV=1	5	5 of 27	54.5613	-0.359393	0.114439	0.854721
Q9HUI2	aruR	>sp|Q9HUI2|ARUR_PSEAE Transcriptional regulatory protein AruR OS=Pseudomonas aeruginosa (strain ATCC 15692 / DSM 22644 / CIP 104116 / JCM 14847 / LMG 12228 / 1C / PRS 101 / PAO1) OX=208964 GN=aruR PE=3 SV=1	7	6 of 27	56.4665	0.577229	0.140134	0.937556
Q9HUI6	PA4979	>tr|Q9HUI6|Q9HUI6_PSEAE Probable acyl-CoA dehydrogenase OS=Pseudomonas aeruginosa (strain ATCC 15692 / DSM 22644 / CIP 104116 / JCM 14847 / LMG 12228 / 1C / PRS 101 / PAO1) OX=208964 GN=PA4979 PE=3 SV=1	2	9 of 19	41.7553	1.60691	0.0819876	0.708762
Q9HUI9	aruH	>sp|Q9HUI9|ARUH_PSEAE Arginine--pyruvate transaminase AruH OS=Pseudomonas aeruginosa (strain ATCC 15692 / DSM 22644 / CIP 104116 / JCM 14847 / LMG 12228 / 1C / PRS 101 / PAO1) OX=208964 GN=aruH PE=1 SV=1	8	2 of 27	53.1855	0.179734	0.579007	0.997754
Q9HUJ1	PA4974	>tr|Q9HUJ1|Q9HUJ1_PSEAE Probable outer membrane protein OS=Pseudomonas aeruginosa (strain ATCC 15692 / DSM 22644 / CIP 104116 / JCM 14847 / LMG 12228 / 1C / PRS 101 / PAO1) OX=208964 GN=PA4974 PE=3 SV=1	35	1 of 27	58.3758	-0.0934176	0.817198	0.997754
Q9HUJ2	thiC	>sp|Q9HUJ2|THIC_PSEAE Phosphomethylpyrimidine synthase OS=Pseudomonas aeruginosa (strain ATCC 15692 / DSM 22644 / CIP 104116 / JCM 14847 / LMG 12228 / 1C / PRS 101 / PAO1) OX=208964 GN=thiC PE=3 SV=1	24	3 of 27	55.3199	-0.161312	0.625785	0.997754
Q9HUJ3	PA4972	>tr|Q9HUJ3|Q9HUJ3_PSEAE DUF3298 domain-containing protein OS=Pseudomonas aeruginosa (strain ATCC 15692 / DSM 22644 / CIP 104116 / JCM 14847 / LMG 12228 / 1C / PRS 101 / PAO1) OX=208964 GN=PA4972 PE=1 SV=1	16	1 of 27	51.8863	0.0063292	0.97591	0.997754
Q9HUJ4	aspP	>tr|Q9HUJ4|Q9HUJ4_PSEAE ADP-ribose diphosphatase OS=Pseudomonas aeruginosa (strain ATCC 15692 / DSM 22644 / CIP 104116 / JCM 14847 / LMG 12228 / 1C / PRS 101 / PAO1) OX=208964 GN=aspP PE=3 SV=1	11	3 of 27	53.2751	0.344951	0.435472	0.997754
Q9HUJ8	parE	>sp|Q9HUJ8|PARE_PSEAE DNA topoisomerase 4 subunit B OS=Pseudomonas aeruginosa (strain ATCC 15692 / DSM 22644 / CIP 104116 / JCM 14847 / LMG 12228 / 1C / PRS 101 / PAO1) OX=208964 GN=parE PE=3 SV=1	31	0 of 27	57.9418	0.0405349	0.778705	0.997754
Q9HUJ9	PA4966	>tr|Q9HUJ9|Q9HUJ9_PSEAE Phytase-like domain-containing protein OS=Pseudomonas aeruginosa (strain ATCC 15692 / DSM 22644 / CIP 104116 / JCM 14847 / LMG 12228 / 1C / PRS 101 / PAO1) OX=208964 GN=PA4966 PE=4 SV=1	14	2 of 27	54.0642	0.290341	0.333514	0.997754
Q9HUK0	PA4965	>tr|Q9HUK0|Q9HUK0_PSEAE Uncharacterized protein OS=Pseudomonas aeruginosa (strain ATCC 15692 / DSM 22644 / CIP 104116 / JCM 14847 / LMG 12228 / 1C / PRS 101 / PAO1) OX=208964 GN=PA4965 PE=4 SV=1	5	3 of 27	51.134	0.172724	0.696944	0.997754
Q9HUK1	parC	>sp|Q9HUK1|PARC_PSEAE DNA topoisomerase 4 subunit A OS=Pseudomonas aeruginosa (strain ATCC 15692 / DSM 22644 / CIP 104116 / JCM 14847 / LMG 12228 / 1C / PRS 101 / PAO1) OX=208964 GN=parC PE=3 SV=1	34	0 of 27	55.0573	0.0336334	0.768141	0.997754
Q9HUK2	PA4963	>tr|Q9HUK2|Q9HUK2_PSEAE ABC_trans_aux domain-containing protein OS=Pseudomonas aeruginosa (strain ATCC 15692 / DSM 22644 / CIP 104116 / JCM 14847 / LMG 12228 / 1C / PRS 101 / PAO1) OX=208964 GN=PA4963 PE=4 SV=1	18	1 of 27	52.8614	0.0530297	0.828644	0.997754
Q9HUK3	PA4962	>tr|Q9HUK3|Q9HUK3_PSEAE Uncharacterized protein OS=Pseudomonas aeruginosa (strain ATCC 15692 / DSM 22644 / CIP 104116 / JCM 14847 / LMG 12228 / 1C / PRS 101 / PAO1) OX=208964 GN=PA4962 PE=4 SV=1	3	10 of 27	46.1809	0.224207	0.72432	0.997754
Q9HUK4	PA4961	>tr|Q9HUK4|Q9HUK4_PSEAE Uncharacterized protein OS=Pseudomonas aeruginosa (strain ATCC 15692 / DSM 22644 / CIP 104116 / JCM 14847 / LMG 12228 / 1C / PRS 101 / PAO1) OX=208964 GN=PA4961 PE=3 SV=1	15	0 of 27	54.8731	0.053712	0.741202	0.997754
Q9HUK5	PA4960	>tr|Q9HUK5|Q9HUK5_PSEAE O-phosphoserine phosphohydrolase OS=Pseudomonas aeruginosa (strain ATCC 15692 / DSM 22644 / CIP 104116 / JCM 14847 / LMG 12228 / 1C / PRS 101 / PAO1) OX=208964 GN=PA4960 PE=3 SV=1	19	0 of 27	56.7745	0.0372716	0.786437	0.997754
Q9HUK6	fimX	>tr|Q9HUK6|Q9HUK6_PSEAE FimX OS=Pseudomonas aeruginosa (strain ATCC 15692 / DSM 22644 / CIP 104116 / JCM 14847 / LMG 12228 / 1C / PRS 101 / PAO1) OX=208964 GN=fimX PE=1 SV=1	25	2 of 27	56.7791	-0.23272	0.32047	0.997754
Q9HUK7	fimW	>sp|Q9HUK7|FIMW_PSEAE Cyclic-di-GMP receptor FimW OS=Pseudomonas aeruginosa (strain ATCC 15692 / DSM 22644 / CIP 104116 / JCM 14847 / LMG 12228 / 1C / PRS 101 / PAO1) OX=208964 GN=fimW PE=1 SV=2	32	2 of 27	57.0947	0.0926078	0.641319	0.997754
Q9HUK8	psd	>sp|Q9HUK8|PSD_PSEAE Phosphatidylserine decarboxylase proenzyme OS=Pseudomonas aeruginosa (strain ATCC 15692 / DSM 22644 / CIP 104116 / JCM 14847 / LMG 12228 / 1C / PRS 101 / PAO1) OX=208964 GN=psd PE=3 SV=1	15	0 of 27	48.9192	0.294551	0.0870401	0.738829
Q9HUL0	PA4955	>tr|Q9HUL0|Q9HUL0_PSEAE HDOD domain-containing protein OS=Pseudomonas aeruginosa (strain ATCC 15692 / DSM 22644 / CIP 104116 / JCM 14847 / LMG 12228 / 1C / PRS 101 / PAO1) OX=208964 GN=PA4955 PE=4 SV=1	24	2 of 27	57.0829	-0.234486	0.422372	0.997754
Q9HUL1	motA	>tr|Q9HUL1|Q9HUL1_PSEAE Chemotaxis protein MotA OS=Pseudomonas aeruginosa (strain ATCC 15692 / DSM 22644 / CIP 104116 / JCM 14847 / LMG 12228 / 1C / PRS 101 / PAO1) OX=208964 GN=motA PE=3 SV=1	7	3 of 27	52.3043	0.120026	0.757169	0.997754
Q9HUL2	motB	>tr|Q9HUL2|Q9HUL2_PSEAE Chemotaxis protein MotB OS=Pseudomonas aeruginosa (strain ATCC 15692 / DSM 22644 / CIP 104116 / JCM 14847 / LMG 12228 / 1C / PRS 101 / PAO1) OX=208964 GN=motB PE=3 SV=1	9	8 of 27	59.2527	0.207961	0.622421	0.997754
Q9HUL3	rsgA	>sp|Q9HUL3|RSGA_PSEAE Small ribosomal subunit biogenesis GTPase RsgA OS=Pseudomonas aeruginosa (strain ATCC 15692 / DSM 22644 / CIP 104116 / JCM 14847 / LMG 12228 / 1C / PRS 101 / PAO1) OX=208964 GN=rsgA PE=1 SV=1	17	2 of 27	54.9913	-0.0690242	0.762148	0.997754
Q9HUL4	queG	>sp|Q9HUL4|QUEG_PSEAE Epoxyqueuosine reductase OS=Pseudomonas aeruginosa (strain ATCC 15692 / DSM 22644 / CIP 104116 / JCM 14847 / LMG 12228 / 1C / PRS 101 / PAO1) OX=208964 GN=queG PE=3 SV=1	4	8 of 27	50.5619	-0.172662	0.649701	0.997754
Q9HUL5	nnrD	>tr|Q9HUL5|Q9HUL5_PSEAE Bifunctional NAD(P)H-hydrate repair enzyme OS=Pseudomonas aeruginosa (strain ATCC 15692 / DSM 22644 / CIP 104116 / JCM 14847 / LMG 12228 / 1C / PRS 101 / PAO1) OX=208964 GN=nnrD PE=3 SV=1	19	0 of 27	53.9299	-0.0025042	0.990046	0.998251
Q9HUL7	amiB	>tr|Q9HUL7|Q9HUL7_PSEAE N-acetylmuramoyl-L-alanine amidase OS=Pseudomonas aeruginosa (strain ATCC 15692 / DSM 22644 / CIP 104116 / JCM 14847 / LMG 12228 / 1C / PRS 101 / PAO1) OX=208964 GN=amiB PE=4 SV=1	24	1 of 27	56.5672	-0.0104515	0.955491	0.997754
Q9HUL8	mutL	>sp|Q9HUL8|MUTL_PSEAE DNA mismatch repair protein MutL OS=Pseudomonas aeruginosa (strain ATCC 15692 / DSM 22644 / CIP 104116 / JCM 14847 / LMG 12228 / 1C / PRS 101 / PAO1) OX=208964 GN=mutL PE=3 SV=1	33	0 of 27	54.2689	-0.0830326	0.69262	0.997754
Q9HUL9	miaA	>sp|Q9HUL9|MIAA_PSEAE tRNA dimethylallyltransferase OS=Pseudomonas aeruginosa (strain ATCC 15692 / DSM 22644 / CIP 104116 / JCM 14847 / LMG 12228 / 1C / PRS 101 / PAO1) OX=208964 GN=miaA PE=1 SV=1	12	2 of 27	53.7751	0.0725117	0.824358	0.997754
Q9HUM0	hfq	>sp|Q9HUM0|HFQ_PSEAE RNA-binding protein Hfq OS=Pseudomonas aeruginosa (strain ATCC 15692 / DSM 22644 / CIP 104116 / JCM 14847 / LMG 12228 / 1C / PRS 101 / PAO1) OX=208964 GN=hfq PE=1 SV=1	10	3 of 27	55.911	0.272424	0.430351	0.997754
Q9HUM1	hflX	>tr|Q9HUM1|Q9HUM1_PSEAE GTPase HflX OS=Pseudomonas aeruginosa (strain ATCC 15692 / DSM 22644 / CIP 104116 / JCM 14847 / LMG 12228 / 1C / PRS 101 / PAO1) OX=208964 GN=hflX PE=3 SV=1	22	2 of 27	54.6451	0.0315434	0.918589	0.997754
Q9HUM2	hflK	>tr|Q9HUM2|Q9HUM2_PSEAE Protein HflK OS=Pseudomonas aeruginosa (strain ATCC 15692 / DSM 22644 / CIP 104116 / JCM 14847 / LMG 12228 / 1C / PRS 101 / PAO1) OX=208964 GN=hflK PE=3 SV=1	24	0 of 27	54.4111	-0.0439629	0.790545	0.997754
Q9HUM3	hflC	>tr|Q9HUM3|Q9HUM3_PSEAE Protein HflC OS=Pseudomonas aeruginosa (strain ATCC 15692 / DSM 22644 / CIP 104116 / JCM 14847 / LMG 12228 / 1C / PRS 101 / PAO1) OX=208964 GN=hflC PE=3 SV=1	22	0 of 27	54.1082	-0.0792848	0.616104	0.997754
Q9HUM5	hisZ	>sp|Q9HUM5|HISZ_PSEAE ATP phosphoribosyltransferase regulatory subunit OS=Pseudomonas aeruginosa (strain ATCC 15692 / DSM 22644 / CIP 104116 / JCM 14847 / LMG 12228 / 1C / PRS 101 / PAO1) OX=208964 GN=hisZ PE=3 SV=1	12	2 of 27	53.2045	0.0282049	0.956997	0.997754
Q9HUM6	purA	>sp|Q9HUM6|PURA_PSEAE Adenylosuccinate synthetase OS=Pseudomonas aeruginosa (strain ATCC 15692 / DSM 22644 / CIP 104116 / JCM 14847 / LMG 12228 / 1C / PRS 101 / PAO1) OX=208964 GN=purA PE=3 SV=1	25	0 of 27	53.6516	0.129856	0.401668	0.997754
Q9HUM7	rnr	>tr|Q9HUM7|Q9HUM7_PSEAE Ribonuclease R OS=Pseudomonas aeruginosa (strain ATCC 15692 / DSM 22644 / CIP 104116 / JCM 14847 / LMG 12228 / 1C / PRS 101 / PAO1) OX=208964 GN=rnr PE=3 SV=1	36	0 of 27	54.5081	-0.0756129	0.481026	0.997754
Q9HUM8	rlmB	>sp|Q9HUM8|RLMB_PSEAE 23S rRNA (guanosine-2'-O-)-methyltransferase RlmB OS=Pseudomonas aeruginosa (strain ATCC 15692 / DSM 22644 / CIP 104116 / JCM 14847 / LMG 12228 / 1C / PRS 101 / PAO1) OX=208964 GN=rlmB PE=3 SV=1	15	2 of 27	54.4301	0.122039	0.699058	0.997754
Q9HUM9	rpsF	>sp|Q9HUM9|RS6_PSEAE 30S ribosomal protein S6 OS=Pseudomonas aeruginosa (strain ATCC 15692 / DSM 22644 / CIP 104116 / JCM 14847 / LMG 12228 / 1C / PRS 101 / PAO1) OX=208964 GN=rpsF PE=3 SV=1	16	1 of 27	55.3796	0.326682	0.453264	0.997754
Q9HUN0	rpsR	>sp|Q9HUN0|RS18_PSEAE 30S ribosomal protein S18 OS=Pseudomonas aeruginosa (strain ATCC 15692 / DSM 22644 / CIP 104116 / JCM 14847 / LMG 12228 / 1C / PRS 101 / PAO1) OX=208964 GN=rpsR PE=3 SV=1	10	0 of 27	46.8835	0.338801	0.157438	0.983251
Q9HUN1	PA4933	>tr|Q9HUN1|Q9HUN1_PSEAE Uncharacterized protein OS=Pseudomonas aeruginosa (strain ATCC 15692 / DSM 22644 / CIP 104116 / JCM 14847 / LMG 12228 / 1C / PRS 101 / PAO1) OX=208964 GN=PA4933 PE=4 SV=1	3	7 of 27	48.2407	0.485001	0.382482	0.997754
Q9HUN2	rplI	>sp|Q9HUN2|RL9_PSEAE 50S ribosomal protein L9 OS=Pseudomonas aeruginosa (strain ATCC 15692 / DSM 22644 / CIP 104116 / JCM 14847 / LMG 12228 / 1C / PRS 101 / PAO1) OX=208964 GN=rplI PE=3 SV=1	9	0 of 27	50.4393	0.248543	0.513028	0.997754
Q9HUN3	dnaB	>tr|Q9HUN3|Q9HUN3_PSEAE Replicative DNA helicase OS=Pseudomonas aeruginosa (strain ATCC 15692 / DSM 22644 / CIP 104116 / JCM 14847 / LMG 12228 / 1C / PRS 101 / PAO1) OX=208964 GN=dnaB PE=3 SV=1	29	0 of 27	53.5694	-0.0086225	0.965391	0.997754
Q9HUN4	alr	>sp|Q9HUN4|ALR1_PSEAE Alanine racemase, biosynthetic OS=Pseudomonas aeruginosa (strain ATCC 15692 / DSM 22644 / CIP 104116 / JCM 14847 / LMG 12228 / 1C / PRS 101 / PAO1) OX=208964 GN=alr PE=1 SV=1	13	2 of 27	51.2018	0.117625	0.696476	0.997754
Q9HUN6	PA4928	>sp|Q9HUN6|Y4928_PSEAE UPF0313 protein PA4928 OS=Pseudomonas aeruginosa (strain ATCC 15692 / DSM 22644 / CIP 104116 / JCM 14847 / LMG 12228 / 1C / PRS 101 / PAO1) OX=208964 GN=PA4928 PE=3 SV=1	25	4 of 27	54.7816	0.202183	0.521636	0.997754
Q9HUN9	PA4925	>tr|Q9HUN9|Q9HUN9_PSEAE Uncharacterized protein OS=Pseudomonas aeruginosa (strain ATCC 15692 / DSM 22644 / CIP 104116 / JCM 14847 / LMG 12228 / 1C / PRS 101 / PAO1) OX=208964 GN=PA4925 PE=3 SV=1	7	10 of 27	47.6662	-0.567114	0.250132	0.997754
Q9HUP0	PA4924	>tr|Q9HUP0|Q9HUP0_PSEAE LysM domain-containing protein OS=Pseudomonas aeruginosa (strain ATCC 15692 / DSM 22644 / CIP 104116 / JCM 14847 / LMG 12228 / 1C / PRS 101 / PAO1) OX=208964 GN=PA4924 PE=4 SV=1	6	3 of 27	51.4425	-0.689912	0.123611	0.882519
Q9HUP3	nadE	>sp|Q9HUP3|NADE_PSEAE NH(3)-dependent NAD(+) synthetase OS=Pseudomonas aeruginosa (strain ATCC 15692 / DSM 22644 / CIP 104116 / JCM 14847 / LMG 12228 / 1C / PRS 101 / PAO1) OX=208964 GN=nadE PE=1 SV=1	14	1 of 27	54.8547	0.569379	0.183932	0.997754
Q9HUP4	pncB1	>sp|Q9HUP4|PNCB1_PSEAE Nicotinate phosphoribosyltransferase 1 OS=Pseudomonas aeruginosa (strain ATCC 15692 / DSM 22644 / CIP 104116 / JCM 14847 / LMG 12228 / 1C / PRS 101 / PAO1) OX=208964 GN=pncB1 PE=3 SV=1	21	0 of 27	51.5385	-0.207386	0.313615	0.997754
Q9HUP7	PA4916	>tr|Q9HUP7|Q9HUP7_PSEAE Nudix hydrolase domain-containing protein OS=Pseudomonas aeruginosa (strain ATCC 15692 / DSM 22644 / CIP 104116 / JCM 14847 / LMG 12228 / 1C / PRS 101 / PAO1) OX=208964 GN=PA4916 PE=4 SV=1	14	2 of 27	59.2527	-0.207696	0.581416	0.997754
Q9HUP8	PA4915	>tr|Q9HUP8|Q9HUP8_PSEAE Probable chemotaxis transducer OS=Pseudomonas aeruginosa (strain ATCC 15692 / DSM 22644 / CIP 104116 / JCM 14847 / LMG 12228 / 1C / PRS 101 / PAO1) OX=208964 GN=PA4915 PE=4 SV=1	16	3 of 27	50.573	-0.162567	0.672664	0.997754
Q9HUP9	PA4914	>tr|Q9HUP9|Q9HUP9_PSEAE Probable transcriptional regulator OS=Pseudomonas aeruginosa (strain ATCC 15692 / DSM 22644 / CIP 104116 / JCM 14847 / LMG 12228 / 1C / PRS 101 / PAO1) OX=208964 GN=PA4914 PE=3 SV=1	2	16 of 19	52.2201	0.403026	0.120928	0.876929
Q9HUQ0	PA4913	>tr|Q9HUQ0|Q9HUQ0_PSEAE Probable binding protein component of ABC transporter OS=Pseudomonas aeruginosa (strain ATCC 15692 / DSM 22644 / CIP 104116 / JCM 14847 / LMG 12228 / 1C / PRS 101 / PAO1) OX=208964 GN=PA4913 PE=3 SV=1	1	0 of 8	37.0763	0.500517	0.54864	0.997754
Q9HUQ6	PA4907	>tr|Q9HUQ6|Q9HUQ6_PSEAE Probable short-chain dehydrogenase OS=Pseudomonas aeruginosa (strain ATCC 15692 / DSM 22644 / CIP 104116 / JCM 14847 / LMG 12228 / 1C / PRS 101 / PAO1) OX=208964 GN=PA4907 PE=1 SV=1	10	1 of 27	51.0426	0.316181	0.323786	0.997754
Q9HUQ7	PA4906	>tr|Q9HUQ7|Q9HUQ7_PSEAE Probable transcriptional regulator OS=Pseudomonas aeruginosa (strain ATCC 15692 / DSM 22644 / CIP 104116 / JCM 14847 / LMG 12228 / 1C / PRS 101 / PAO1) OX=208964 GN=PA4906 PE=4 SV=1	10	3 of 27	51.8573	0.00701371	0.984991	0.997754
Q9HUR1	PA4902	>tr|Q9HUR1|Q9HUR1_PSEAE Probable transcriptional regulator OS=Pseudomonas aeruginosa (strain ATCC 15692 / DSM 22644 / CIP 104116 / JCM 14847 / LMG 12228 / 1C / PRS 101 / PAO1) OX=208964 GN=PA4902 PE=3 SV=1	14	3 of 27	53.0968	-0.0387811	0.870432	0.997754
Q9HUR4	PA4899	>tr|Q9HUR4|Q9HUR4_PSEAE Probable aldehyde dehydrogenase OS=Pseudomonas aeruginosa (strain ATCC 15692 / DSM 22644 / CIP 104116 / JCM 14847 / LMG 12228 / 1C / PRS 101 / PAO1) OX=208964 GN=PA4899 PE=3 SV=1	11	4 of 27	51.3184	0.195299	0.54997	0.997754
Q9HUR8	PA4895	>tr|Q9HUR8|Q9HUR8_PSEAE Probable transmembrane sensor OS=Pseudomonas aeruginosa (strain ATCC 15692 / DSM 22644 / CIP 104116 / JCM 14847 / LMG 12228 / 1C / PRS 101 / PAO1) OX=208964 GN=PA4895 PE=4 SV=1	2	7 of 15	45.7288	0.127623	0.866289	0.997754
Q9HUS3	desT	>tr|Q9HUS3|Q9HUS3_PSEAE DesT OS=Pseudomonas aeruginosa (strain ATCC 15692 / DSM 22644 / CIP 104116 / JCM 14847 / LMG 12228 / 1C / PRS 101 / PAO1) OX=208964 GN=desT PE=1 SV=1	12	0 of 27	52.4695	0.0707033	0.5949	0.997754
Q9HUS4	PA4889	>tr|Q9HUS4|Q9HUS4_PSEAE Probable oxidoreductase OS=Pseudomonas aeruginosa (strain ATCC 15692 / DSM 22644 / CIP 104116 / JCM 14847 / LMG 12228 / 1C / PRS 101 / PAO1) OX=208964 GN=PA4889 PE=4 SV=1	8	15 of 25	50.1511	-0.192211	0.698708	0.997754
Q9HUS6	PA4887	>tr|Q9HUS6|Q9HUS6_PSEAE Probable major facilitator superfamily (MFS) transporter OS=Pseudomonas aeruginosa (strain ATCC 15692 / DSM 22644 / CIP 104116 / JCM 14847 / LMG 12228 / 1C / PRS 101 / PAO1) OX=208964 GN=PA4887 PE=4 SV=1	4	0 of 27	52.4427	0.030713	0.903118	0.997754
Q9HUS7	PA4886	>tr|Q9HUS7|Q9HUS7_PSEAE Sensor protein OS=Pseudomonas aeruginosa (strain ATCC 15692 / DSM 22644 / CIP 104116 / JCM 14847 / LMG 12228 / 1C / PRS 101 / PAO1) OX=208964 GN=PA4886 PE=4 SV=1	2	7 of 18	40.4624	-0.329171	0.309101	0.997754
Q9HUS8	irlR	>tr|Q9HUS8|Q9HUS8_PSEAE Two-component response regulator OS=Pseudomonas aeruginosa (strain ATCC 15692 / DSM 22644 / CIP 104116 / JCM 14847 / LMG 12228 / 1C / PRS 101 / PAO1) OX=208964 GN=irlR PE=4 SV=1	2	8 of 25	44.4375	-0.183386	0.696371	0.997754
Q9HUT3	PA4880	>tr|Q9HUT3|Q9HUT3_PSEAE Probable bacterioferritin OS=Pseudomonas aeruginosa (strain ATCC 15692 / DSM 22644 / CIP 104116 / JCM 14847 / LMG 12228 / 1C / PRS 101 / PAO1) OX=208964 GN=PA4880 PE=3 SV=1	2	1 of 10	44.5181	-0.46699	0.505883	0.997754
Q9HUT4	PA4879	>tr|Q9HUT4|Q9HUT4_PSEAE AsmA domain-containing protein OS=Pseudomonas aeruginosa (strain ATCC 15692 / DSM 22644 / CIP 104116 / JCM 14847 / LMG 12228 / 1C / PRS 101 / PAO1) OX=208964 GN=PA4879 PE=4 SV=1	26	9 of 27	59.0634	-0.225338	0.657962	0.997754
Q9HUT6	PA4877	>tr|Q9HUT6|Q9HUT6_PSEAE Rho_N domain-containing protein OS=Pseudomonas aeruginosa (strain ATCC 15692 / DSM 22644 / CIP 104116 / JCM 14847 / LMG 12228 / 1C / PRS 101 / PAO1) OX=208964 GN=PA4877 PE=4 SV=1	10	12 of 27	51.0567	-0.182979	0.744563	0.997754
Q9HUT7	osmE	>tr|Q9HUT7|Q9HUT7_PSEAE Osmotically inducible lipoprotein OsmE OS=Pseudomonas aeruginosa (strain ATCC 15692 / DSM 22644 / CIP 104116 / JCM 14847 / LMG 12228 / 1C / PRS 101 / PAO1) OX=208964 GN=osmE PE=1 SV=1	10	2 of 27	51.9919	0.019327	0.963702	0.997754
Q9HUT8	PA4875	>tr|Q9HUT8|Q9HUT8_PSEAE MOSC domain-containing protein OS=Pseudomonas aeruginosa (strain ATCC 15692 / DSM 22644 / CIP 104116 / JCM 14847 / LMG 12228 / 1C / PRS 101 / PAO1) OX=208964 GN=PA4875 PE=4 SV=1	3	9 of 27	48.9606	0.252346	0.645022	0.997754
Q9HUT9	PA4874	>tr|Q9HUT9|Q9HUT9_PSEAE Uncharacterized protein OS=Pseudomonas aeruginosa (strain ATCC 15692 / DSM 22644 / CIP 104116 / JCM 14847 / LMG 12228 / 1C / PRS 101 / PAO1) OX=208964 GN=PA4874 PE=4 SV=1	11	0 of 27	49.6112	-0.23241	0.53948	0.997754
Q9HUU0	PA4873	>tr|Q9HUU0|Q9HUU0_PSEAE Probable heat-shock protein OS=Pseudomonas aeruginosa (strain ATCC 15692 / DSM 22644 / CIP 104116 / JCM 14847 / LMG 12228 / 1C / PRS 101 / PAO1) OX=208964 GN=PA4873 PE=3 SV=1	13	3 of 27	51.9923	0.393877	0.209432	0.997754
Q9HUU1	PA4872	>sp|Q9HUU1|OADC_PSEAE Oxaloacetate decarboxylase OS=Pseudomonas aeruginosa (strain ATCC 15692 / DSM 22644 / CIP 104116 / JCM 14847 / LMG 12228 / 1C / PRS 101 / PAO1) OX=208964 GN=PA4872 PE=1 SV=1	15	1 of 27	52.3537	0.0603615	0.770986	0.997754
Q9HUU2	PA4871	>tr|Q9HUU2|Q9HUU2_PSEAE Uncharacterized protein OS=Pseudomonas aeruginosa (strain ATCC 15692 / DSM 22644 / CIP 104116 / JCM 14847 / LMG 12228 / 1C / PRS 101 / PAO1) OX=208964 GN=PA4871 PE=4 SV=1	6	22 of 26	47.9806	-0.311812	0.510046	0.997754
Q9HUU4	PA4869	>tr|Q9HUU4|Q9HUU4_PSEAE Uncharacterized protein OS=Pseudomonas aeruginosa (strain ATCC 15692 / DSM 22644 / CIP 104116 / JCM 14847 / LMG 12228 / 1C / PRS 101 / PAO1) OX=208964 GN=PA4869 PE=4 SV=1	4	10 of 17	44.2699	-0.300823	0.816196	0.997754
Q9HUU5	ureC	>sp|Q9HUU5|URE1_PSEAE Urease subunit alpha OS=Pseudomonas aeruginosa (strain ATCC 15692 / DSM 22644 / CIP 104116 / JCM 14847 / LMG 12228 / 1C / PRS 101 / PAO1) OX=208964 GN=ureC PE=3 SV=1	20	5 of 27	54.3779	0.318541	0.263031	0.997754
Q9HUV7	retS	>tr|Q9HUV7|Q9HUV7_PSEAE Histidine kinase OS=Pseudomonas aeruginosa (strain ATCC 15692 / DSM 22644 / CIP 104116 / JCM 14847 / LMG 12228 / 1C / PRS 101 / PAO1) OX=208964 GN=retS PE=1 SV=1	30	2 of 27	55.9433	-0.75155	0.0176838	0.248667
Q9HUV8	purD	>sp|Q9HUV8|PUR2_PSEAE Phosphoribosylamine--glycine ligase OS=Pseudomonas aeruginosa (strain ATCC 15692 / DSM 22644 / CIP 104116 / JCM 14847 / LMG 12228 / 1C / PRS 101 / PAO1) OX=208964 GN=purD PE=3 SV=1	23	2 of 27	56.8746	0.196599	0.422238	0.997754
Q9HUV9	purH	>sp|Q9HUV9|PUR9_PSEAE Bifunctional purine biosynthesis protein PurH OS=Pseudomonas aeruginosa (strain ATCC 15692 / DSM 22644 / CIP 104116 / JCM 14847 / LMG 12228 / 1C / PRS 101 / PAO1) OX=208964 GN=purH PE=3 SV=1	28	0 of 27	56.6938	0.0304617	0.796619	0.997754
Q9HUW1	dusB	>sp|Q9HUW1|DUSB_PSEAE tRNA-dihydrouridine synthase B OS=Pseudomonas aeruginosa (strain ATCC 15692 / DSM 22644 / CIP 104116 / JCM 14847 / LMG 12228 / 1C / PRS 101 / PAO1) OX=208964 GN=dusB PE=3 SV=1	6	10 of 26	49.0868	-0.0457091	0.904645	0.997754
Q9HUW2	PA4851	>tr|Q9HUW2|Q9HUW2_PSEAE Znf/thioredoxin_put domain-containing protein OS=Pseudomonas aeruginosa (strain ATCC 15692 / DSM 22644 / CIP 104116 / JCM 14847 / LMG 12228 / 1C / PRS 101 / PAO1) OX=208964 GN=PA4851 PE=4 SV=1	22	3 of 27	56.8375	0.190221	0.619604	0.997754
Q9HUW4	PA4849	>tr|Q9HUW4|Q9HUW4_PSEAE Uncharacterized protein OS=Pseudomonas aeruginosa (strain ATCC 15692 / DSM 22644 / CIP 104116 / JCM 14847 / LMG 12228 / 1C / PRS 101 / PAO1) OX=208964 GN=PA4849 PE=4 SV=1	3	14 of 22	38.0825	-1.28933	0.00237101	0.0514669
Q9HUW5	dsbD1	>sp|Q9HUW5|DSBD1_PSEAE Thiol:disulfide interchange protein DsbD 1 OS=Pseudomonas aeruginosa (strain ATCC 15692 / DSM 22644 / CIP 104116 / JCM 14847 / LMG 12228 / 1C / PRS 101 / PAO1) OX=208964 GN=dsbD1 PE=3 SV=1	16	0 of 27	52.913	0.00964704	0.961993	0.997754
Q9HUW7	PA4843	>tr|Q9HUW7|Q9HUW7_PSEAE Probable two-component response regulator OS=Pseudomonas aeruginosa (strain ATCC 15692 / DSM 22644 / CIP 104116 / JCM 14847 / LMG 12228 / 1C / PRS 101 / PAO1) OX=208964 GN=PA4843 PE=4 SV=1	16	10 of 27	47.9363	-0.208393	0.688513	0.997754
Q9HUW8	PA4842	>tr|Q9HUW8|Q9HUW8_PSEAE Uncharacterized protein OS=Pseudomonas aeruginosa (strain ATCC 15692 / DSM 22644 / CIP 104116 / JCM 14847 / LMG 12228 / 1C / PRS 101 / PAO1) OX=208964 GN=PA4842 PE=4 SV=1	20	0 of 27	53.2394	-0.179848	0.306158	0.997754
Q9HUX0	PA4840	>tr|Q9HUX0|Q9HUX0_PSEAE SUI1 domain-containing protein OS=Pseudomonas aeruginosa (strain ATCC 15692 / DSM 22644 / CIP 104116 / JCM 14847 / LMG 12228 / 1C / PRS 101 / PAO1) OX=208964 GN=PA4840 PE=3 SV=1	6	3 of 27	49.7096	0.129206	0.747246	0.997754
Q9HUX1	speA	>sp|Q9HUX1|SPEA_PSEAE Biosynthetic arginine decarboxylase OS=Pseudomonas aeruginosa (strain ATCC 15692 / DSM 22644 / CIP 104116 / JCM 14847 / LMG 12228 / 1C / PRS 101 / PAO1) OX=208964 GN=speA PE=3 SV=1	29	0 of 27	56.5305	-0.0173937	0.92089	0.997754
Q9HUX2	PA4838	>tr|Q9HUX2|Q9HUX2_PSEAE DUF1624 domain-containing protein OS=Pseudomonas aeruginosa (strain ATCC 15692 / DSM 22644 / CIP 104116 / JCM 14847 / LMG 12228 / 1C / PRS 101 / PAO1) OX=208964 GN=PA4838 PE=4 SV=1	1	0 of 26	50.1287	0.0446445	0.928041	0.997754
Q9HUY0	PA4830	>tr|Q9HUY0|Q9HUY0_PSEAE 4HBT domain-containing protein OS=Pseudomonas aeruginosa (strain ATCC 15692 / DSM 22644 / CIP 104116 / JCM 14847 / LMG 12228 / 1C / PRS 101 / PAO1) OX=208964 GN=PA4830 PE=4 SV=1	2	2 of 23	47.9631	-0.229619	0.604049	0.997754
Q9HUY1	lpd3	>sp|Q9HUY1|DLDH3_PSEAE Dihydrolipoyl dehydrogenase 3 OS=Pseudomonas aeruginosa (strain ATCC 15692 / DSM 22644 / CIP 104116 / JCM 14847 / LMG 12228 / 1C / PRS 101 / PAO1) OX=208964 GN=lpd3 PE=3 SV=1	12	2 of 27	54.1479	-0.218259	0.511866	0.997754
Q9HUY2	PA4828	>tr|Q9HUY2|Q9HUY2_PSEAE Uncharacterized protein OS=Pseudomonas aeruginosa (strain ATCC 15692 / DSM 22644 / CIP 104116 / JCM 14847 / LMG 12228 / 1C / PRS 101 / PAO1) OX=208964 GN=PA4828 PE=4 SV=1	4	8 of 27	49.9201	-0.0243881	0.944046	0.997754
Q9HUY3	PA4827	>tr|Q9HUY3|Q9HUY3_PSEAE Arylamine N-acetyltransferase OS=Pseudomonas aeruginosa (strain ATCC 15692 / DSM 22644 / CIP 104116 / JCM 14847 / LMG 12228 / 1C / PRS 101 / PAO1) OX=208964 GN=PA4827 PE=1 SV=1	5	4 of 25	52.0883	-0.177948	0.746708	0.997754
Q9I0Q7	kynA	>sp|Q9I0Q7|T23O_PSEAE Tryptophan 2,3-dioxygenase OS=Pseudomonas aeruginosa (strain ATCC 15692 / DSM 22644 / CIP 104116 / JCM 14847 / LMG 12228 / 1C / PRS 101 / PAO1) OX=208964 GN=kynA PE=3 SV=1	10	0 of 27	49.1307	-0.573577	0.00103775	0.027492
Q9HUY6	PA4824	>tr|Q9HUY6|Q9HUY6_PSEAE Uncharacterized protein OS=Pseudomonas aeruginosa (strain ATCC 15692 / DSM 22644 / CIP 104116 / JCM 14847 / LMG 12228 / 1C / PRS 101 / PAO1) OX=208964 GN=PA4824 PE=4 SV=1	3	9 of 15	48.3776	Inf	NA	0
Q9HUY7	PA4823	>tr|Q9HUY7|Q9HUY7_PSEAE Uncharacterized protein OS=Pseudomonas aeruginosa (strain ATCC 15692 / DSM 22644 / CIP 104116 / JCM 14847 / LMG 12228 / 1C / PRS 101 / PAO1) OX=208964 GN=PA4823 PE=4 SV=1	2	1 of 9	40.9906	Inf	NA	0
Q9HUZ3	PA4817	>tr|Q9HUZ3|Q9HUZ3_PSEAE Uncharacterized protein OS=Pseudomonas aeruginosa (strain ATCC 15692 / DSM 22644 / CIP 104116 / JCM 14847 / LMG 12228 / 1C / PRS 101 / PAO1) OX=208964 GN=PA4817 PE=4 SV=1	1	3 of 23	44.4482	0.270752	0.619168	0.997754
Q9HUZ5	PA4815	>tr|Q9HUZ5|Q9HUZ5_PSEAE Uncharacterized protein OS=Pseudomonas aeruginosa (strain ATCC 15692 / DSM 22644 / CIP 104116 / JCM 14847 / LMG 12228 / 1C / PRS 101 / PAO1) OX=208964 GN=PA4815 PE=4 SV=1	1	0 of 22	45.8124	0.520318	0.0997753	0.787889
Q9HUZ9	fdnI	>tr|Q9HUZ9|Q9HUZ9_PSEAE Nitrate-inducible formate dehydrogenase, gamma subunit OS=Pseudomonas aeruginosa (strain ATCC 15692 / DSM 22644 / CIP 104116 / JCM 14847 / LMG 12228 / 1C / PRS 101 / PAO1) OX=208964 GN=fdnI PE=3 SV=1	2	2 of 27	50.437	-0.168455	0.699819	0.997754
Q9HV00	fdhE	>sp|Q9HV00|FDHE_PSEAE Protein FdhE homolog OS=Pseudomonas aeruginosa (strain ATCC 15692 / DSM 22644 / CIP 104116 / JCM 14847 / LMG 12228 / 1C / PRS 101 / PAO1) OX=208964 GN=fdhE PE=1 SV=1	3	13 of 25	44.6092	0.31267	0.321841	0.997754
Q9HV01	selA	>sp|Q9HV01|SELA_PSEAE L-seryl-tRNA(Sec) selenium transferase OS=Pseudomonas aeruginosa (strain ATCC 15692 / DSM 22644 / CIP 104116 / JCM 14847 / LMG 12228 / 1C / PRS 101 / PAO1) OX=208964 GN=selA PE=3 SV=1	25	0 of 27	55.1512	0.0477834	0.801848	0.997754
Q9HV02	selB	>tr|Q9HV02|Q9HV02_PSEAE Selenocysteine-specific elongation factor OS=Pseudomonas aeruginosa (strain ATCC 15692 / DSM 22644 / CIP 104116 / JCM 14847 / LMG 12228 / 1C / PRS 101 / PAO1) OX=208964 GN=selB PE=4 SV=1	25	4 of 27	56.7761	-0.136452	0.727374	0.997754
Q9HV15	PA4793	>tr|Q9HV15|Q9HV15_PSEAE DUF4136 domain-containing protein OS=Pseudomonas aeruginosa (strain ATCC 15692 / DSM 22644 / CIP 104116 / JCM 14847 / LMG 12228 / 1C / PRS 101 / PAO1) OX=208964 GN=PA4793 PE=4 SV=1	13	0 of 27	48.1617	0.203748	0.318383	0.997754
Q9HV16	PA4792	>tr|Q9HV16|Q9HV16_PSEAE GP-PDE domain-containing protein OS=Pseudomonas aeruginosa (strain ATCC 15692 / DSM 22644 / CIP 104116 / JCM 14847 / LMG 12228 / 1C / PRS 101 / PAO1) OX=208964 GN=PA4792 PE=4 SV=1	21	0 of 27	54.4535	0.138764	0.462186	0.997754
Q9HV17	PA4791	>tr|Q9HV17|Q9HV17_PSEAE DUF4136 domain-containing protein OS=Pseudomonas aeruginosa (strain ATCC 15692 / DSM 22644 / CIP 104116 / JCM 14847 / LMG 12228 / 1C / PRS 101 / PAO1) OX=208964 GN=PA4791 PE=4 SV=1	5	2 of 27	54.4664	-0.186736	0.638845	0.997754
Q9HV18	cmoM	>tr|Q9HV18|Q9HV18_PSEAE tRNA 5-carboxymethoxyuridine methyltransferase OS=Pseudomonas aeruginosa (strain ATCC 15692 / DSM 22644 / CIP 104116 / JCM 14847 / LMG 12228 / 1C / PRS 101 / PAO1) OX=208964 GN=cmoM PE=3 SV=1	9	13 of 27	50.102	0.0852607	0.814057	0.997754
Q9HV20	PA4788	>tr|Q9HV20|Q9HV20_PSEAE MaoC-like domain-containing protein OS=Pseudomonas aeruginosa (strain ATCC 15692 / DSM 22644 / CIP 104116 / JCM 14847 / LMG 12228 / 1C / PRS 101 / PAO1) OX=208964 GN=PA4788 PE=4 SV=1	5	3 of 26	51.9447	-0.131972	0.751246	0.997754
Q9HV21	PA4787	>tr|Q9HV21|Q9HV21_PSEAE Probable transcriptional regulator OS=Pseudomonas aeruginosa (strain ATCC 15692 / DSM 22644 / CIP 104116 / JCM 14847 / LMG 12228 / 1C / PRS 101 / PAO1) OX=208964 GN=PA4787 PE=4 SV=1	19	2 of 27	55.63	-0.0511957	0.81118	0.997754
Q9HV22	PA4786	>tr|Q9HV22|Q9HV22_PSEAE Probable short-chain dehydrogenase OS=Pseudomonas aeruginosa (strain ATCC 15692 / DSM 22644 / CIP 104116 / JCM 14847 / LMG 12228 / 1C / PRS 101 / PAO1) OX=208964 GN=PA4786 PE=4 SV=1	25	0 of 27	54.7631	0.0126865	0.950176	0.997754
Q9HV23	PA4785	>tr|Q9HV23|Q9HV23_PSEAE Probable acyl-CoA thiolase OS=Pseudomonas aeruginosa (strain ATCC 15692 / DSM 22644 / CIP 104116 / JCM 14847 / LMG 12228 / 1C / PRS 101 / PAO1) OX=208964 GN=PA4785 PE=3 SV=1	21	2 of 27	55.3503	0.191756	0.412312	0.997754
Q9HV27	PA4781	>sp|Q9HV27|CDPD2_PSEAE Cyclic di-GMP phosphodiesterase PA4781 OS=Pseudomonas aeruginosa (strain ATCC 15692 / DSM 22644 / CIP 104116 / JCM 14847 / LMG 12228 / 1C / PRS 101 / PAO1) OX=208964 GN=PA4781 PE=1 SV=1	13	13 of 27	52.7726	-0.310114	0.438324	0.997754
Q9HV28	PA4780	>tr|Q9HV28|Q9HV28_PSEAE Non-specific serine/threonine protein kinase OS=Pseudomonas aeruginosa (strain ATCC 15692 / DSM 22644 / CIP 104116 / JCM 14847 / LMG 12228 / 1C / PRS 101 / PAO1) OX=208964 GN=PA4780 PE=3 SV=1	10	3 of 27	50.8904	-0.186253	0.489317	0.997754
Q9HV30	PA4778	>sp|Q9HV30|Y4778_PSEAE Uncharacterized HTH-type transcriptional regulator PA4778 OS=Pseudomonas aeruginosa (strain ATCC 15692 / DSM 22644 / CIP 104116 / JCM 14847 / LMG 12228 / 1C / PRS 101 / PAO1) OX=208964 GN=PA4778 PE=3 SV=1	7	2 of 27	53.223	-0.354371	0.456848	0.997754
Q9HV31	pmrB	>sp|Q9HV31|PMRB_PSEAE Sensor protein kinase PmrB OS=Pseudomonas aeruginosa (strain ATCC 15692 / DSM 22644 / CIP 104116 / JCM 14847 / LMG 12228 / 1C / PRS 101 / PAO1) OX=208964 GN=pmrB PE=2 SV=1	26	8 of 27	53.5894	0.102969	0.776975	0.997754
Q9HV32	pmrA	>sp|Q9HV32|PMRA_PSEAE Response regulator protein PmrA OS=Pseudomonas aeruginosa (strain ATCC 15692 / DSM 22644 / CIP 104116 / JCM 14847 / LMG 12228 / 1C / PRS 101 / PAO1) OX=208964 GN=pmrA PE=1 SV=1	6	7 of 15	54.4126	Inf	NA	0
Q9HV33	PA4775	>tr|Q9HV33|Q9HV33_PSEAE Uncharacterized protein OS=Pseudomonas aeruginosa (strain ATCC 15692 / DSM 22644 / CIP 104116 / JCM 14847 / LMG 12228 / 1C / PRS 101 / PAO1) OX=208964 GN=PA4775 PE=4 SV=1	15	19 of 27	51.1411	0.589006	0.475562	0.997754
Q9HV34	speE2	>sp|Q9HV34|SPEE2_PSEAE Polyamine aminopropyltransferase 2 OS=Pseudomonas aeruginosa (strain ATCC 15692 / DSM 22644 / CIP 104116 / JCM 14847 / LMG 12228 / 1C / PRS 101 / PAO1) OX=208964 GN=speE2 PE=3 SV=1	16	17 of 27	54.0074	0.27791	0.513298	0.997754
Q9HV35	speH	>sp|Q9HV35|SPEH_PSEAE S-adenosylmethionine decarboxylase proenzyme OS=Pseudomonas aeruginosa (strain ATCC 15692 / DSM 22644 / CIP 104116 / JCM 14847 / LMG 12228 / 1C / PRS 101 / PAO1) OX=208964 GN=speH PE=3 SV=1	5	4 of 14	52.951	NA	NA	NA
Q9HV36	PA4772	>tr|Q9HV36|Q9HV36_PSEAE Probable ferredoxin OS=Pseudomonas aeruginosa (strain ATCC 15692 / DSM 22644 / CIP 104116 / JCM 14847 / LMG 12228 / 1C / PRS 101 / PAO1) OX=208964 GN=PA4772 PE=4 SV=1	41	2 of 27	58.2944	-0.0259944	0.920551	0.997754
Q9HV37	lldD	>sp|Q9HV37|LLDD_PSEAE L-lactate dehydrogenase OS=Pseudomonas aeruginosa (strain ATCC 15692 / DSM 22644 / CIP 104116 / JCM 14847 / LMG 12228 / 1C / PRS 101 / PAO1) OX=208964 GN=lldD PE=3 SV=1	21	6 of 27	53.5321	0.225826	0.380725	0.997754
Q9HV38	lldP	>tr|Q9HV38|Q9HV38_PSEAE L-lactate permease OS=Pseudomonas aeruginosa (strain ATCC 15692 / DSM 22644 / CIP 104116 / JCM 14847 / LMG 12228 / 1C / PRS 101 / PAO1) OX=208964 GN=lldP PE=3 SV=1	5	8 of 27	46.6961	0.117809	0.773723	0.997754
Q9HV39	PA4769	>tr|Q9HV39|Q9HV39_PSEAE Probable transcriptional regulator OS=Pseudomonas aeruginosa (strain ATCC 15692 / DSM 22644 / CIP 104116 / JCM 14847 / LMG 12228 / 1C / PRS 101 / PAO1) OX=208964 GN=PA4769 PE=4 SV=1	15	5 of 27	53.1053	-0.348484	0.199499	0.997754
Q9HV40	smpB	>sp|Q9HV40|SSRP_PSEAE SsrA-binding protein OS=Pseudomonas aeruginosa (strain ATCC 15692 / DSM 22644 / CIP 104116 / JCM 14847 / LMG 12228 / 1C / PRS 101 / PAO1) OX=208964 GN=smpB PE=3 SV=1	10	0 of 27	46.556	0.0867491	0.693948	0.997754
Q9HV41	recN	>tr|Q9HV41|Q9HV41_PSEAE DNA repair protein RecN OS=Pseudomonas aeruginosa (strain ATCC 15692 / DSM 22644 / CIP 104116 / JCM 14847 / LMG 12228 / 1C / PRS 101 / PAO1) OX=208964 GN=recN PE=3 SV=1	12	5 of 27	55.6925	0.0716744	0.911024	0.997754
Q9HV43	dnaK	>sp|Q9HV43|DNAK_PSEAE Chaperone protein DnaK OS=Pseudomonas aeruginosa (strain ATCC 15692 / DSM 22644 / CIP 104116 / JCM 14847 / LMG 12228 / 1C / PRS 101 / PAO1) OX=208964 GN=dnaK PE=3 SV=1	27	0 of 27	56.4086	-0.129859	0.610307	0.997754
Q9HV44	dnaJ	>sp|Q9HV44|DNAJ_PSEAE Chaperone protein DnaJ OS=Pseudomonas aeruginosa (strain ATCC 15692 / DSM 22644 / CIP 104116 / JCM 14847 / LMG 12228 / 1C / PRS 101 / PAO1) OX=208964 GN=dnaJ PE=3 SV=1	24	0 of 27	52.3205	-0.0638481	0.772634	0.997754
Q9HV46	greA	>sp|Q9HV46|GREA_PSEAE Transcription elongation factor GreA OS=Pseudomonas aeruginosa (strain ATCC 15692 / DSM 22644 / CIP 104116 / JCM 14847 / LMG 12228 / 1C / PRS 101 / PAO1) OX=208964 GN=greA PE=3 SV=1	7	3 of 27	55.328	0.537359	0.308871	0.997754
Q9HV48	ftsH	>tr|Q9HV48|Q9HV48_PSEAE ATP-dependent zinc metalloprotease FtsH OS=Pseudomonas aeruginosa (strain ATCC 15692 / DSM 22644 / CIP 104116 / JCM 14847 / LMG 12228 / 1C / PRS 101 / PAO1) OX=208964 GN=ftsH PE=3 SV=1	30	0 of 27	56.8693	-0.0545463	0.630769	0.997754
Q9HV49	folP	>tr|Q9HV49|Q9HV49_PSEAE Dihydropteroate synthase OS=Pseudomonas aeruginosa (strain ATCC 15692 / DSM 22644 / CIP 104116 / JCM 14847 / LMG 12228 / 1C / PRS 101 / PAO1) OX=208964 GN=folP PE=3 SV=1	11	8 of 27	50.925	0.0493751	0.916007	0.997754
Q9HV50	glmM	>sp|Q9HV50|GLMM_PSEAE Phosphoglucosamine mutase OS=Pseudomonas aeruginosa (strain ATCC 15692 / DSM 22644 / CIP 104116 / JCM 14847 / LMG 12228 / 1C / PRS 101 / PAO1) OX=208964 GN=glmM PE=3 SV=1	26	0 of 27	56.6153	-0.298238	0.0128065	0.193868
Q9HV51	tpiA	>sp|Q9HV51|TPIS_PSEAE Triosephosphate isomerase OS=Pseudomonas aeruginosa (strain ATCC 15692 / DSM 22644 / CIP 104116 / JCM 14847 / LMG 12228 / 1C / PRS 101 / PAO1) OX=208964 GN=tpiA PE=3 SV=1	7	2 of 27	49.3276	0.115187	0.737722	0.997754
Q9HV52	secG	>sp|Q9HV52|SECG_PSEAE Protein-export membrane protein SecG OS=Pseudomonas aeruginosa (strain ATCC 15692 / DSM 22644 / CIP 104116 / JCM 14847 / LMG 12228 / 1C / PRS 101 / PAO1) OX=208964 GN=secG PE=3 SV=1	5	3 of 27	50.9476	0.70527	0.291495	0.997754
Q9HV53	rimP	>sp|Q9HV53|RIMP_PSEAE Ribosome maturation factor RimP OS=Pseudomonas aeruginosa (strain ATCC 15692 / DSM 22644 / CIP 104116 / JCM 14847 / LMG 12228 / 1C / PRS 101 / PAO1) OX=208964 GN=rimP PE=3 SV=1	2	0 of 27	55.9948	0.350627	0.479408	0.997754
Q9HV54	nusA	>tr|Q9HV54|Q9HV54_PSEAE Transcription termination/antitermination protein NusA OS=Pseudomonas aeruginosa (strain ATCC 15692 / DSM 22644 / CIP 104116 / JCM 14847 / LMG 12228 / 1C / PRS 101 / PAO1) OX=208964 GN=nusA PE=3 SV=1	22	0 of 27	52.4947	-0.067747	0.601153	0.997754
Q9HV55	infB	>sp|Q9HV55|IF2_PSEAE Translation initiation factor IF-2 OS=Pseudomonas aeruginosa (strain ATCC 15692 / DSM 22644 / CIP 104116 / JCM 14847 / LMG 12228 / 1C / PRS 101 / PAO1) OX=208964 GN=infB PE=3 SV=1	31	0 of 27	59.2527	0.0239055	0.856834	0.997754
Q9HV56	rbfA	>sp|Q9HV56|RBFA_PSEAE Ribosome-binding factor A OS=Pseudomonas aeruginosa (strain ATCC 15692 / DSM 22644 / CIP 104116 / JCM 14847 / LMG 12228 / 1C / PRS 101 / PAO1) OX=208964 GN=rbfA PE=3 SV=1	9	1 of 27	50.9908	0.124953	0.597366	0.997754
Q9HV58	rpsO	>sp|Q9HV58|RS15_PSEAE 30S ribosomal protein S15 OS=Pseudomonas aeruginosa (strain ATCC 15692 / DSM 22644 / CIP 104116 / JCM 14847 / LMG 12228 / 1C / PRS 101 / PAO1) OX=208964 GN=rpsO PE=3 SV=1	8	0 of 27	43.6424	-0.118642	0.618802	0.997754
Q9HV59	pnp	>sp|Q9HV59|PNP_PSEAE Polyribonucleotide nucleotidyltransferase OS=Pseudomonas aeruginosa (strain ATCC 15692 / DSM 22644 / CIP 104116 / JCM 14847 / LMG 12228 / 1C / PRS 101 / PAO1) OX=208964 GN=pnp PE=3 SV=1	28	0 of 27	56.5353	-0.00557441	0.958869	0.997754
Q9HV60	PA4739	>tr|Q9HV60|Q9HV60_PSEAE BON domain-containing protein OS=Pseudomonas aeruginosa (strain ATCC 15692 / DSM 22644 / CIP 104116 / JCM 14847 / LMG 12228 / 1C / PRS 101 / PAO1) OX=208964 GN=PA4739 PE=4 SV=1	9	11 of 26	47.0092	0.0982247	0.777118	0.997754
Q9HV61	PA4738	>sp|Q9HV61|Y4738_PSEAE UPF0337 protein PA4738 OS=Pseudomonas aeruginosa (strain ATCC 15692 / DSM 22644 / CIP 104116 / JCM 14847 / LMG 12228 / 1C / PRS 101 / PAO1) OX=208964 GN=PA4738 PE=1 SV=1	2	5 of 15	47.3081	-0.236424	0.556098	0.997754
Q9HV62	PA4737	>tr|Q9HV62|Q9HV62_PSEAE Uncharacterized protein OS=Pseudomonas aeruginosa (strain ATCC 15692 / DSM 22644 / CIP 104116 / JCM 14847 / LMG 12228 / 1C / PRS 101 / PAO1) OX=208964 GN=PA4737 PE=4 SV=1	1	4 of 14	41.3083	1.20164	0.148212	0.962543
Q9HV63	PA4736	>tr|Q9HV63|Q9HV63_PSEAE Uncharacterized protein OS=Pseudomonas aeruginosa (strain ATCC 15692 / DSM 22644 / CIP 104116 / JCM 14847 / LMG 12228 / 1C / PRS 101 / PAO1) OX=208964 GN=PA4736 PE=4 SV=1	5	2 of 27	49.1736	-0.048329	0.893625	0.997754
Q9ZFE4	fabI	>sp|Q9ZFE4|FABI_PSEAE Enoyl-[acyl-carrier-protein] reductase [NADH] FabI OS=Pseudomonas aeruginosa (strain ATCC 15692 / DSM 22644 / CIP 104116 / JCM 14847 / LMG 12228 / 1C / PRS 101 / PAO1) OX=208964 GN=fabI PE=1 SV=1	15	1 of 27	51.7441	-0.609395	0.000201338	0.00734884
Q9HV65	PA4734	>tr|Q9HV65|Q9HV65_PSEAE DUF2236 domain-containing protein OS=Pseudomonas aeruginosa (strain ATCC 15692 / DSM 22644 / CIP 104116 / JCM 14847 / LMG 12228 / 1C / PRS 101 / PAO1) OX=208964 GN=PA4734 PE=4 SV=1	6	5 of 27	51.1994	-0.0739442	0.819034	0.997754
Q9HV66	acsA2	>sp|Q9HV66|ACSA2_PSEAE Acetyl-coenzyme A synthetase 2 OS=Pseudomonas aeruginosa (strain ATCC 15692 / DSM 22644 / CIP 104116 / JCM 14847 / LMG 12228 / 1C / PRS 101 / PAO1) OX=208964 GN=acsA2 PE=3 SV=1	22	2 of 27	56.2191	-0.213051	0.42821	0.997754
Q9HV67	pgi	>sp|Q9HV67|G6PI_PSEAE Glucose-6-phosphate isomerase OS=Pseudomonas aeruginosa (strain ATCC 15692 / DSM 22644 / CIP 104116 / JCM 14847 / LMG 12228 / 1C / PRS 101 / PAO1) OX=208964 GN=pgi PE=3 SV=1	23	1 of 27	55.3223	0.032352	0.890768	0.997754
Q9HV68	panD	>sp|Q9HV68|PAND_PSEAE Aspartate 1-decarboxylase OS=Pseudomonas aeruginosa (strain ATCC 15692 / DSM 22644 / CIP 104116 / JCM 14847 / LMG 12228 / 1C / PRS 101 / PAO1) OX=208964 GN=panD PE=3 SV=1	1	1 of 26	47.7686	0.268508	0.644775	0.997754
Q9HV69	panC	>sp|Q9HV69|PANC_PSEAE Pantothenate synthetase OS=Pseudomonas aeruginosa (strain ATCC 15692 / DSM 22644 / CIP 104116 / JCM 14847 / LMG 12228 / 1C / PRS 101 / PAO1) OX=208964 GN=panC PE=3 SV=1	15	1 of 27	56.2196	0.222861	0.387963	0.997754
Q9HV70	panB2	>sp|Q9HV70|PANB2_PSEAE 3-methyl-2-oxobutanoate hydroxymethyltransferase 2 OS=Pseudomonas aeruginosa (strain ATCC 15692 / DSM 22644 / CIP 104116 / JCM 14847 / LMG 12228 / 1C / PRS 101 / PAO1) OX=208964 GN=panB2 PE=3 SV=1	3	2 of 27	52.6941	0.431542	0.313041	0.997754
Q9HV72	pcnB	>tr|Q9HV72|Q9HV72_PSEAE Poly(A) polymerase I OS=Pseudomonas aeruginosa (strain ATCC 15692 / DSM 22644 / CIP 104116 / JCM 14847 / LMG 12228 / 1C / PRS 101 / PAO1) OX=208964 GN=pcnB PE=3 SV=1	28	0 of 27	56.0427	-0.0333399	0.817536	0.997754
Q9HV73	cbrB	>tr|Q9HV73|Q9HV73_PSEAE Two-component response regulator CbrB OS=Pseudomonas aeruginosa (strain ATCC 15692 / DSM 22644 / CIP 104116 / JCM 14847 / LMG 12228 / 1C / PRS 101 / PAO1) OX=208964 GN=cbrB PE=4 SV=1	25	0 of 27	53.9729	0.0677514	0.750456	0.997754
Q9HV74	cbrA	>tr|Q9HV74|Q9HV74_PSEAE Histidine kinase OS=Pseudomonas aeruginosa (strain ATCC 15692 / DSM 22644 / CIP 104116 / JCM 14847 / LMG 12228 / 1C / PRS 101 / PAO1) OX=208964 GN=cbrA PE=4 SV=1	19	3 of 27	55.3287	-0.0518266	0.893258	0.997754
Q9HV75	gluQ	>sp|Q9HV75|GLUQ_PSEAE Glutamyl-Q tRNA(Asp) synthetase OS=Pseudomonas aeruginosa (strain ATCC 15692 / DSM 22644 / CIP 104116 / JCM 14847 / LMG 12228 / 1C / PRS 101 / PAO1) OX=208964 GN=gluQ PE=3 SV=1	1	2 of 8	44.235	-3.28291	0.174257	0.997754
Q9HV76	PA4722	>tr|Q9HV76|Q9HV76_PSEAE Aminotransferase OS=Pseudomonas aeruginosa (strain ATCC 15692 / DSM 22644 / CIP 104116 / JCM 14847 / LMG 12228 / 1C / PRS 101 / PAO1) OX=208964 GN=PA4722 PE=3 SV=1	12	3 of 27	49.5387	0.142891	0.634511	0.997754
Q9HV77	sfsA	>sp|Q9HV77|SFSA_PSEAE Sugar fermentation stimulation protein homolog OS=Pseudomonas aeruginosa (strain ATCC 15692 / DSM 22644 / CIP 104116 / JCM 14847 / LMG 12228 / 1C / PRS 101 / PAO1) OX=208964 GN=sfsA PE=3 SV=1	10	7 of 27	54.7896	-0.139523	0.694688	0.997754
Q9HV78	trmA	>sp|Q9HV78|TRMA_PSEAE tRNA/tmRNA (uracil-C(5))-methyltransferase OS=Pseudomonas aeruginosa (strain ATCC 15692 / DSM 22644 / CIP 104116 / JCM 14847 / LMG 12228 / 1C / PRS 101 / PAO1) OX=208964 GN=trmA PE=3 SV=1	22	2 of 27	56.2725	0.0301867	0.92518	0.997754
Q9HV80	PA4718	>tr|Q9HV80|Q9HV80_PSEAE Uncharacterized protein OS=Pseudomonas aeruginosa (strain ATCC 15692 / DSM 22644 / CIP 104116 / JCM 14847 / LMG 12228 / 1C / PRS 101 / PAO1) OX=208964 GN=PA4718 PE=4 SV=1	7	7 of 25	54.1753	0.0561907	0.883033	0.997754
Q9HV81	PA4717	>tr|Q9HV81|Q9HV81_PSEAE Uncharacterized protein OS=Pseudomonas aeruginosa (strain ATCC 15692 / DSM 22644 / CIP 104116 / JCM 14847 / LMG 12228 / 1C / PRS 101 / PAO1) OX=208964 GN=PA4717 PE=4 SV=1	9	1 of 27	51.2895	-0.473002	0.0770864	0.680723
Q9HV83	PA4715	>tr|Q9HV83|Q9HV83_PSEAE Probable aminotransferase OS=Pseudomonas aeruginosa (strain ATCC 15692 / DSM 22644 / CIP 104116 / JCM 14847 / LMG 12228 / 1C / PRS 101 / PAO1) OX=208964 GN=PA4715 PE=1 SV=1	23	3 of 27	54.4211	0.10817	0.65409	0.997754
Q9HV88	phuR	>tr|Q9HV88|Q9HV88_PSEAE Heme/hemoglobin uptake outer membrane receptor PhuR OS=Pseudomonas aeruginosa (strain ATCC 15692 / DSM 22644 / CIP 104116 / JCM 14847 / LMG 12228 / 1C / PRS 101 / PAO1) OX=208964 GN=phuR PE=3 SV=1	34	0 of 27	53.7454	0.665739	0.00362322	0.0725749
Q9HV89	PA4709	>tr|Q9HV89|Q9HV89_PSEAE Probable hemin degrading factor OS=Pseudomonas aeruginosa (strain ATCC 15692 / DSM 22644 / CIP 104116 / JCM 14847 / LMG 12228 / 1C / PRS 101 / PAO1) OX=208964 GN=PA4709 PE=4 SV=1	16	1 of 27	57.727	0.464841	0.0342594	0.415285
Q9HV90	phuT	>tr|Q9HV90|Q9HV90_PSEAE Heme-transport protein, PhuT OS=Pseudomonas aeruginosa (strain ATCC 15692 / DSM 22644 / CIP 104116 / JCM 14847 / LMG 12228 / 1C / PRS 101 / PAO1) OX=208964 GN=phuT PE=4 SV=1	6	14 of 26	46.54	0.673795	0.157959	0.984623
Q9HV91	PA4707	>tr|Q9HV91|Q9HV91_PSEAE Probable permease of ABC transporter OS=Pseudomonas aeruginosa (strain ATCC 15692 / DSM 22644 / CIP 104116 / JCM 14847 / LMG 12228 / 1C / PRS 101 / PAO1) OX=208964 GN=PA4707 PE=3 SV=1	5	2 of 27	54.2665	0.294507	0.520363	0.997754
Q9HV92	PA4705	>tr|Q9HV92|Q9HV92_PSEAE Cofac_haem_bdg domain-containing protein OS=Pseudomonas aeruginosa (strain ATCC 15692 / DSM 22644 / CIP 104116 / JCM 14847 / LMG 12228 / 1C / PRS 101 / PAO1) OX=208964 GN=PA4705 PE=4 SV=1	4	5 of 27	49.9503	0.403069	0.476058	0.997754
Q9HV93	cbpA	>tr|Q9HV93|Q9HV93_PSEAE cAMP-binding protein A OS=Pseudomonas aeruginosa (strain ATCC 15692 / DSM 22644 / CIP 104116 / JCM 14847 / LMG 12228 / 1C / PRS 101 / PAO1) OX=208964 GN=cbpA PE=4 SV=1	14	7 of 27	53.6152	-0.0944481	0.825532	0.997754
Q9HV94	PA4703	>tr|Q9HV94|Q9HV94_PSEAE TfoX_C domain-containing protein OS=Pseudomonas aeruginosa (strain ATCC 15692 / DSM 22644 / CIP 104116 / JCM 14847 / LMG 12228 / 1C / PRS 101 / PAO1) OX=208964 GN=PA4703 PE=4 SV=1	3	0 of 27	48.4771	-0.622338	0.0465699	0.491904
Q9HV96	PA4701	>tr|Q9HV96|Q9HV96_PSEAE APH domain-containing protein OS=Pseudomonas aeruginosa (strain ATCC 15692 / DSM 22644 / CIP 104116 / JCM 14847 / LMG 12228 / 1C / PRS 101 / PAO1) OX=208964 GN=PA4701 PE=4 SV=1	25	0 of 27	54.0784	-0.32893	0.00229506	0.0505992
Q9HV97	PA4699	>tr|Q9HV97|Q9HV97_PSEAE TPR_REGION domain-containing protein OS=Pseudomonas aeruginosa (strain ATCC 15692 / DSM 22644 / CIP 104116 / JCM 14847 / LMG 12228 / 1C / PRS 101 / PAO1) OX=208964 GN=PA4699 PE=1 SV=1	7	3 of 27	48.6589	-0.039637	0.933722	0.997754
Q9HVA0	ilvI	>tr|Q9HVA0|Q9HVA0_PSEAE Acetolactate synthase OS=Pseudomonas aeruginosa (strain ATCC 15692 / DSM 22644 / CIP 104116 / JCM 14847 / LMG 12228 / 1C / PRS 101 / PAO1) OX=208964 GN=ilvI PE=3 SV=1	25	1 of 27	57.0735	0.0508961	0.847377	0.997754
Q9HVA1	ilvH	>tr|Q9HVA1|Q9HVA1_PSEAE Acetolactate synthase OS=Pseudomonas aeruginosa (strain ATCC 15692 / DSM 22644 / CIP 104116 / JCM 14847 / LMG 12228 / 1C / PRS 101 / PAO1) OX=208964 GN=ilvH PE=3 SV=1	6	0 of 27	51.5287	0.226434	0.436985	0.997754
Q9HVA2	ilvC	>sp|Q9HVA2|ILVC_PSEAE Ketol-acid reductoisomerase (NADP(+)) OS=Pseudomonas aeruginosa (strain ATCC 15692 / DSM 22644 / CIP 104116 / JCM 14847 / LMG 12228 / 1C / PRS 101 / PAO1) OX=208964 GN=ilvC PE=1 SV=1	18	0 of 27	52.2798	0.197482	0.214414	0.997754
Q9HVA3	pssA	>tr|Q9HVA3|Q9HVA3_PSEAE CDP-diacylglycerol--serine O-phosphatidyltransferase OS=Pseudomonas aeruginosa (strain ATCC 15692 / DSM 22644 / CIP 104116 / JCM 14847 / LMG 12228 / 1C / PRS 101 / PAO1) OX=208964 GN=pssA PE=3 SV=1	4	3 of 27	48.9397	0.305416	0.697613	0.997754
Q9HVA4	msrP	>sp|Q9HVA4|MSRP_PSEAE Protein-methionine-sulfoxide reductase catalytic subunit MsrP OS=Pseudomonas aeruginosa (strain ATCC 15692 / DSM 22644 / CIP 104116 / JCM 14847 / LMG 12228 / 1C / PRS 101 / PAO1) OX=208964 GN=msrP PE=3 SV=1	11	9 of 27	51.0104	0.730855	0.114483	0.854721
Q9HVA6	PA4689	>tr|Q9HVA6|Q9HVA6_PSEAE Uncharacterized protein OS=Pseudomonas aeruginosa (strain ATCC 15692 / DSM 22644 / CIP 104116 / JCM 14847 / LMG 12228 / 1C / PRS 101 / PAO1) OX=208964 GN=PA4689 PE=4 SV=1	36	0 of 27	53.7505	0.0383564	0.779164	0.997754
Q9HVA7	hitB	>tr|Q9HVA7|Q9HVA7_PSEAE Iron (III)-transport system permease HitB OS=Pseudomonas aeruginosa (strain ATCC 15692 / DSM 22644 / CIP 104116 / JCM 14847 / LMG 12228 / 1C / PRS 101 / PAO1) OX=208964 GN=hitB PE=3 SV=1	3	1 of 27	50.1031	0.00501222	0.98697	0.997754
Q9HVA8	hitA	>tr|Q9HVA8|Q9HVA8_PSEAE Ferric iron-binding periplasmic protein HitA OS=Pseudomonas aeruginosa (strain ATCC 15692 / DSM 22644 / CIP 104116 / JCM 14847 / LMG 12228 / 1C / PRS 101 / PAO1) OX=208964 GN=hitA PE=1 SV=1	10	4 of 27	55.2547	0.151781	0.797589	0.997754
Q9HVA9	PA4686	>tr|Q9HVA9|Q9HVA9_PSEAE Uncharacterized protein OS=Pseudomonas aeruginosa (strain ATCC 15692 / DSM 22644 / CIP 104116 / JCM 14847 / LMG 12228 / 1C / PRS 101 / PAO1) OX=208964 GN=PA4686 PE=4 SV=1	38	0 of 27	56.1276	-0.233616	0.121904	0.878433
Q9HVB1	PA4684	>tr|Q9HVB1|Q9HVB1_PSEAE Uncharacterized protein OS=Pseudomonas aeruginosa (strain ATCC 15692 / DSM 22644 / CIP 104116 / JCM 14847 / LMG 12228 / 1C / PRS 101 / PAO1) OX=208964 GN=PA4684 PE=4 SV=1	21	0 of 27	52.8146	-0.25717	0.113625	0.854721
Q9HVB6	PA4679	>tr|Q9HVB6|Q9HVB6_PSEAE Uncharacterized protein OS=Pseudomonas aeruginosa (strain ATCC 15692 / DSM 22644 / CIP 104116 / JCM 14847 / LMG 12228 / 1C / PRS 101 / PAO1) OX=208964 GN=PA4679 PE=4 SV=1	1	0 of 27	43.8253	-0.221921	0.543362	0.997754
Q9HVB8	PA4677	>tr|Q9HVB8|Q9HVB8_PSEAE Dipeptidase OS=Pseudomonas aeruginosa (strain ATCC 15692 / DSM 22644 / CIP 104116 / JCM 14847 / LMG 12228 / 1C / PRS 101 / PAO1) OX=208964 GN=PA4677 PE=3 SV=1	14	3 of 27	53.8941	1.00294	0.0381639	0.438351
Q9HVB9	PA4676	>tr|Q9HVB9|Q9HVB9_PSEAE Carbonic anhydrase OS=Pseudomonas aeruginosa (strain ATCC 15692 / DSM 22644 / CIP 104116 / JCM 14847 / LMG 12228 / 1C / PRS 101 / PAO1) OX=208964 GN=PA4676 PE=1 SV=1	8	4 of 27	57.8559	0.550853	0.155955	0.979567
Q9HVC0	PA4675	>tr|Q9HVC0|Q9HVC0_PSEAE Probable TonB-dependent receptor OS=Pseudomonas aeruginosa (strain ATCC 15692 / DSM 22644 / CIP 104116 / JCM 14847 / LMG 12228 / 1C / PRS 101 / PAO1) OX=208964 GN=PA4675 PE=3 SV=1	33	0 of 27	56.4237	0.171016	0.378159	0.997754
Q9HVC2	ychF	>tr|Q9HVC2|Q9HVC2_PSEAE Ribosome-binding ATPase YchF OS=Pseudomonas aeruginosa (strain ATCC 15692 / DSM 22644 / CIP 104116 / JCM 14847 / LMG 12228 / 1C / PRS 101 / PAO1) OX=208964 GN=ychF PE=3 SV=1	20	0 of 27	55.7232	0.193574	0.218106	0.997754
Q9HVC3	pth	>sp|Q9HVC3|PTH_PSEAE Peptidyl-tRNA hydrolase OS=Pseudomonas aeruginosa (strain ATCC 15692 / DSM 22644 / CIP 104116 / JCM 14847 / LMG 12228 / 1C / PRS 101 / PAO1) OX=208964 GN=pth PE=1 SV=1	1	1 of 21	43.9078	-0.216198	0.657119	0.997754
Q9HVC4	rplY	>sp|Q9HVC4|RL25_PSEAE 50S ribosomal protein L25 OS=Pseudomonas aeruginosa (strain ATCC 15692 / DSM 22644 / CIP 104116 / JCM 14847 / LMG 12228 / 1C / PRS 101 / PAO1) OX=208964 GN=rplY PE=3 SV=1	14	0 of 27	49.64	0.219518	0.510918	0.997754
Q9HVC5	prs	>sp|Q9HVC5|KPRS_PSEAE Ribose-phosphate pyrophosphokinase OS=Pseudomonas aeruginosa (strain ATCC 15692 / DSM 22644 / CIP 104116 / JCM 14847 / LMG 12228 / 1C / PRS 101 / PAO1) OX=208964 GN=prs PE=3 SV=1	15	0 of 27	53.3188	0.195442	0.0459355	0.486768
Q9HVC9	moeB	>tr|Q9HVC9|Q9HVC9_PSEAE Molybdopterin biosynthesis MoeB protein OS=Pseudomonas aeruginosa (strain ATCC 15692 / DSM 22644 / CIP 104116 / JCM 14847 / LMG 12228 / 1C / PRS 101 / PAO1) OX=208964 GN=moeB PE=4 SV=1	8	1 of 27	52.3547	0.206959	0.24213	0.997754
Q9HVD1	pagL	>sp|Q9HVD1|PAGL_PSEAE Lipid A deacylase PagL OS=Pseudomonas aeruginosa (strain ATCC 15692 / DSM 22644 / CIP 104116 / JCM 14847 / LMG 12228 / 1C / PRS 101 / PAO1) OX=208964 GN=pagL PE=1 SV=1	9	0 of 27	48.4245	0.205087	0.663533	0.997754
Q9HVD2	phr	>tr|Q9HVD2|Q9HVD2_PSEAE Deoxyribodipyrimidine photolyase OS=Pseudomonas aeruginosa (strain ATCC 15692 / DSM 22644 / CIP 104116 / JCM 14847 / LMG 12228 / 1C / PRS 101 / PAO1) OX=208964 GN=phr PE=3 SV=1	11	13 of 27	47.2887	-0.109676	0.869857	0.997754
Q9HVD3	PA4659	>tr|Q9HVD3|Q9HVD3_PSEAE Probable transcriptional regulator OS=Pseudomonas aeruginosa (strain ATCC 15692 / DSM 22644 / CIP 104116 / JCM 14847 / LMG 12228 / 1C / PRS 101 / PAO1) OX=208964 GN=PA4659 PE=4 SV=1	11	2 of 27	58.3864	-0.214999	0.583481	0.997754
Q9HVD4	PA4658	>tr|Q9HVD4|Q9HVD4_PSEAE Uncharacterized protein OS=Pseudomonas aeruginosa (strain ATCC 15692 / DSM 22644 / CIP 104116 / JCM 14847 / LMG 12228 / 1C / PRS 101 / PAO1) OX=208964 GN=PA4658 PE=4 SV=1	3	6 of 20	47.1906	0.0244275	0.960033	0.997754
Q9HVD5	PA4657	>tr|Q9HVD5|Q9HVD5_PSEAE Renalase OS=Pseudomonas aeruginosa (strain ATCC 15692 / DSM 22644 / CIP 104116 / JCM 14847 / LMG 12228 / 1C / PRS 101 / PAO1) OX=208964 GN=PA4657 PE=3 SV=1	8	7 of 27	53.9529	0.537178	0.226637	0.997754
Q9HVD6	PA4656	>tr|Q9HVD6|Q9HVD6_PSEAE Uncharacterized protein OS=Pseudomonas aeruginosa (strain ATCC 15692 / DSM 22644 / CIP 104116 / JCM 14847 / LMG 12228 / 1C / PRS 101 / PAO1) OX=208964 GN=PA4656 PE=3 SV=1	12	1 of 27	57.4783	-0.00866745	0.972291	0.997754
Q9HVD7	hemH	>sp|Q9HVD7|HEMH_PSEAE Ferrochelatase OS=Pseudomonas aeruginosa (strain ATCC 15692 / DSM 22644 / CIP 104116 / JCM 14847 / LMG 12228 / 1C / PRS 101 / PAO1) OX=208964 GN=hemH PE=3 SV=1	17	2 of 27	55.6256	0.162325	0.571886	0.997754
Q9HVE1	PA4651	>tr|Q9HVE1|Q9HVE1_PSEAE Probable pili assembly chaperone OS=Pseudomonas aeruginosa (strain ATCC 15692 / DSM 22644 / CIP 104116 / JCM 14847 / LMG 12228 / 1C / PRS 101 / PAO1) OX=208964 GN=PA4651 PE=4 SV=1	6	12 of 27	48.0739	-1.86802	0.0383477	0.438927
Q9HVE5	uraA	>tr|Q9HVE5|Q9HVE5_PSEAE Uracil permease OS=Pseudomonas aeruginosa (strain ATCC 15692 / DSM 22644 / CIP 104116 / JCM 14847 / LMG 12228 / 1C / PRS 101 / PAO1) OX=208964 GN=uraA PE=3 SV=1	5	8 of 27	48.7766	0.268785	0.507976	0.997754
Q9HVE6	upp	>sp|Q9HVE6|UPP_PSEAE Uracil phosphoribosyltransferase OS=Pseudomonas aeruginosa (strain ATCC 15692 / DSM 22644 / CIP 104116 / JCM 14847 / LMG 12228 / 1C / PRS 101 / PAO1) OX=208964 GN=upp PE=3 SV=1	13	0 of 27	52.5216	0.126558	0.467469	0.997754
Q9HVE7	PA4645	>tr|Q9HVE7|Q9HVE7_PSEAE Probable purine/pyrimidine phosphoribosyl transferase OS=Pseudomonas aeruginosa (strain ATCC 15692 / DSM 22644 / CIP 104116 / JCM 14847 / LMG 12228 / 1C / PRS 101 / PAO1) OX=208964 GN=PA4645 PE=4 SV=1	10	2 of 27	54.1369	0.129076	0.731423	0.997754
Q9HVE8	PA4644	>tr|Q9HVE8|Q9HVE8_PSEAE Uncharacterized protein OS=Pseudomonas aeruginosa (strain ATCC 15692 / DSM 22644 / CIP 104116 / JCM 14847 / LMG 12228 / 1C / PRS 101 / PAO1) OX=208964 GN=PA4644 PE=4 SV=1	1	1 of 7	38.1778	0.95297	0.166302	0.997754
Q9HVF1	mqo2	>sp|Q9HVF1|MQO2_PSEAE Probable malate:quinone oxidoreductase 2 OS=Pseudomonas aeruginosa (strain ATCC 15692 / DSM 22644 / CIP 104116 / JCM 14847 / LMG 12228 / 1C / PRS 101 / PAO1) OX=208964 GN=mqo2 PE=3 SV=1	27	0 of 27	52.2651	0.216663	0.0964513	0.773648
Q9HVF2	PA4639	>tr|Q9HVF2|Q9HVF2_PSEAE Uncharacterized protein OS=Pseudomonas aeruginosa (strain ATCC 15692 / DSM 22644 / CIP 104116 / JCM 14847 / LMG 12228 / 1C / PRS 101 / PAO1) OX=208964 GN=PA4639 PE=4 SV=1	13	0 of 27	52.2922	-0.129612	0.419704	0.997754
Q9HVF5	PA4636	>tr|Q9HVF5|Q9HVF5_PSEAE PlsC domain-containing protein OS=Pseudomonas aeruginosa (strain ATCC 15692 / DSM 22644 / CIP 104116 / JCM 14847 / LMG 12228 / 1C / PRS 101 / PAO1) OX=208964 GN=PA4636 PE=4 SV=1	25	1 of 27	54.0708	0.0551163	0.701892	0.997754
Q9HVF6	PA4635	>tr|Q9HVF6|Q9HVF6_PSEAE Protein MgtC OS=Pseudomonas aeruginosa (strain ATCC 15692 / DSM 22644 / CIP 104116 / JCM 14847 / LMG 12228 / 1C / PRS 101 / PAO1) OX=208964 GN=PA4635 PE=3 SV=1	6	13 of 20	47.9228	1.01741	0.112932	0.854721
Q9HVF8	PA4633	>tr|Q9HVF8|Q9HVF8_PSEAE Probable chemotaxis transducer OS=Pseudomonas aeruginosa (strain ATCC 15692 / DSM 22644 / CIP 104116 / JCM 14847 / LMG 12228 / 1C / PRS 101 / PAO1) OX=208964 GN=PA4633 PE=4 SV=1	16	1 of 27	52.985	-0.0389947	0.890652	0.997754
Q9HVF9	PA4632	>tr|Q9HVF9|Q9HVF9_PSEAE Peptidase_M48 domain-containing protein OS=Pseudomonas aeruginosa (strain ATCC 15692 / DSM 22644 / CIP 104116 / JCM 14847 / LMG 12228 / 1C / PRS 101 / PAO1) OX=208964 GN=PA4632 PE=3 SV=1	14	0 of 27	55.4806	-0.631654	0.000130295	0.00509548
Q9HVG0	PA4631	>tr|Q9HVG0|Q9HVG0_PSEAE Epimerase domain-containing protein OS=Pseudomonas aeruginosa (strain ATCC 15692 / DSM 22644 / CIP 104116 / JCM 14847 / LMG 12228 / 1C / PRS 101 / PAO1) OX=208964 GN=PA4631 PE=1 SV=1	6	8 of 27	50.9482	-0.113866	0.830081	0.997754
Q9HVG3	lysP	>tr|Q9HVG3|Q9HVG3_PSEAE Lysine-specific permease OS=Pseudomonas aeruginosa (strain ATCC 15692 / DSM 22644 / CIP 104116 / JCM 14847 / LMG 12228 / 1C / PRS 101 / PAO1) OX=208964 GN=lysP PE=4 SV=1	6	0 of 27	50.1357	-0.00694308	0.975979	0.997754
Q9HVG4	rsmC	>sp|Q9HVG4|RSMC_PSEAE Ribosomal RNA small subunit methyltransferase C OS=Pseudomonas aeruginosa (strain ATCC 15692 / DSM 22644 / CIP 104116 / JCM 14847 / LMG 12228 / 1C / PRS 101 / PAO1) OX=208964 GN=rsmC PE=3 SV=1	7	14 of 26	52.2357	0.0414636	0.91557	0.997754
Q9HVG7	PA4624	>tr|Q9HVG7|Q9HVG7_PSEAE POTRA domain-containing protein OS=Pseudomonas aeruginosa (strain ATCC 15692 / DSM 22644 / CIP 104116 / JCM 14847 / LMG 12228 / 1C / PRS 101 / PAO1) OX=208964 GN=PA4624 PE=3 SV=1	24	8 of 27	53.3169	-1.11168	0.00612601	0.108778
Q9HVG9	PA4622	>tr|Q9HVG9|Q9HVG9_PSEAE Probable major facilitator superfamily (MFS) transporter OS=Pseudomonas aeruginosa (strain ATCC 15692 / DSM 22644 / CIP 104116 / JCM 14847 / LMG 12228 / 1C / PRS 101 / PAO1) OX=208964 GN=PA4622 PE=4 SV=1	3	7 of 26	37.7552	-0.408633	0.36471	0.997754
Q9HVH0	PA4621	>tr|Q9HVH0|Q9HVH0_PSEAE Probable oxidoreductase OS=Pseudomonas aeruginosa (strain ATCC 15692 / DSM 22644 / CIP 104116 / JCM 14847 / LMG 12228 / 1C / PRS 101 / PAO1) OX=208964 GN=PA4621 PE=4 SV=1	24	8 of 27	55.8578	-0.24932	0.561559	0.997754
Q9HVH3	PA4618	>tr|Q9HVH3|Q9HVH3_PSEAE Uncharacterized protein OS=Pseudomonas aeruginosa (strain ATCC 15692 / DSM 22644 / CIP 104116 / JCM 14847 / LMG 12228 / 1C / PRS 101 / PAO1) OX=208964 GN=PA4618 PE=4 SV=1	13	4 of 27	53.0354	0.411673	0.213258	0.997754
Q9HVH4	rlmG	>sp|Q9HVH4|RLMG_PSEAE Ribosomal RNA large subunit methyltransferase G OS=Pseudomonas aeruginosa (strain ATCC 15692 / DSM 22644 / CIP 104116 / JCM 14847 / LMG 12228 / 1C / PRS 101 / PAO1) OX=208964 GN=rlmG PE=3 SV=1	7	5 of 27	54.963	0.30091	0.509643	0.997754
Q9HVH5	PA4616	>tr|Q9HVH5|Q9HVH5_PSEAE Probable c4-dicarboxylate-binding protein OS=Pseudomonas aeruginosa (strain ATCC 15692 / DSM 22644 / CIP 104116 / JCM 14847 / LMG 12228 / 1C / PRS 101 / PAO1) OX=208964 GN=PA4616 PE=1 SV=1	19	2 of 27	54.7401	0.203105	0.474947	0.997754
Q9HVH6	PA4615	>tr|Q9HVH6|Q9HVH6_PSEAE Ferredoxin--NADP reductase OS=Pseudomonas aeruginosa (strain ATCC 15692 / DSM 22644 / CIP 104116 / JCM 14847 / LMG 12228 / 1C / PRS 101 / PAO1) OX=208964 GN=PA4615 PE=3 SV=1	17	0 of 27	50.8949	0.0401107	0.830761	0.997754
Q9HVH7	mscL	>sp|Q9HVH7|MSCL_PSEAE Large-conductance mechanosensitive channel OS=Pseudomonas aeruginosa (strain ATCC 15692 / DSM 22644 / CIP 104116 / JCM 14847 / LMG 12228 / 1C / PRS 101 / PAO1) OX=208964 GN=mscL PE=3 SV=1	7	0 of 27	50.9427	0.23239	0.298133	0.997754
Q9HVI0	PA4610	>tr|Q9HVI0|Q9HVI0_PSEAE CopD domain-containing protein OS=Pseudomonas aeruginosa (strain ATCC 15692 / DSM 22644 / CIP 104116 / JCM 14847 / LMG 12228 / 1C / PRS 101 / PAO1) OX=208964 GN=PA4610 PE=4 SV=1	3	13 of 27	50.7486	0.691297	0.387744	0.997754
Q9HVI2	PA4607	>tr|Q9HVI2|Q9HVI2_PSEAE Uncharacterized protein OS=Pseudomonas aeruginosa (strain ATCC 15692 / DSM 22644 / CIP 104116 / JCM 14847 / LMG 12228 / 1C / PRS 101 / PAO1) OX=208964 GN=PA4607 PE=4 SV=1	3	8 of 24	47.7795	-1.09581	0.322284	0.997754
Q9HVI3	PA4606	>tr|Q9HVI3|Q9HVI3_PSEAE Uncharacterized protein OS=Pseudomonas aeruginosa (strain ATCC 15692 / DSM 22644 / CIP 104116 / JCM 14847 / LMG 12228 / 1C / PRS 101 / PAO1) OX=208964 GN=PA4606 PE=3 SV=1	13	1 of 27	58.5361	0.16583	0.461632	0.997754
Q9HVI5	PA4604	>tr|Q9HVI5|Q9HVI5_PSEAE CobW C-terminal domain-containing protein OS=Pseudomonas aeruginosa (strain ATCC 15692 / DSM 22644 / CIP 104116 / JCM 14847 / LMG 12228 / 1C / PRS 101 / PAO1) OX=208964 GN=PA4604 PE=3 SV=1	14	2 of 27	53.9878	0.642683	0.0545539	0.548041
Q9HVI7	glyA2	>sp|Q9HVI7|GLYA3_PSEAE Serine hydroxymethyltransferase 3 OS=Pseudomonas aeruginosa (strain ATCC 15692 / DSM 22644 / CIP 104116 / JCM 14847 / LMG 12228 / 1C / PRS 101 / PAO1) OX=208964 GN=glyA2 PE=3 SV=1	18	2 of 27	53.9589	0.0954113	0.713864	0.997754
Q9HVI8	morA	>tr|Q9HVI8|Q9HVI8_PSEAE Motility regulator OS=Pseudomonas aeruginosa (strain ATCC 15692 / DSM 22644 / CIP 104116 / JCM 14847 / LMG 12228 / 1C / PRS 101 / PAO1) OX=208964 GN=morA PE=1 SV=1	22	13 of 27	51.0474	-0.273401	0.626497	0.997754
Q9HVI9	mexD	>tr|Q9HVI9|Q9HVI9_PSEAE Efflux pump membrane transporter OS=Pseudomonas aeruginosa (strain ATCC 15692 / DSM 22644 / CIP 104116 / JCM 14847 / LMG 12228 / 1C / PRS 101 / PAO1) OX=208964 GN=mexD PE=3 SV=1	21	6 of 27	53.0076	-0.0835262	0.800704	0.997754
Q9HVJ1	ettA	>tr|Q9HVJ1|Q9HVJ1_PSEAE Energy-dependent translational throttle protein EttA OS=Pseudomonas aeruginosa (strain ATCC 15692 / DSM 22644 / CIP 104116 / JCM 14847 / LMG 12228 / 1C / PRS 101 / PAO1) OX=208964 GN=ettA PE=3 SV=1	30	0 of 27	53.6271	-0.0963652	0.491768	0.997754
Q9HVJ4	PA4592	>tr|Q9HVJ4|Q9HVJ4_PSEAE Probable outer membrane protein OS=Pseudomonas aeruginosa (strain ATCC 15692 / DSM 22644 / CIP 104116 / JCM 14847 / LMG 12228 / 1C / PRS 101 / PAO1) OX=208964 GN=PA4592 PE=3 SV=1	10	6 of 25	47.3581	-0.66312	0.127495	0.89105
Q9HVJ5	PA4591	>tr|Q9HVJ5|Q9HVJ5_PSEAE HlyD_D23 domain-containing protein OS=Pseudomonas aeruginosa (strain ATCC 15692 / DSM 22644 / CIP 104116 / JCM 14847 / LMG 12228 / 1C / PRS 101 / PAO1) OX=208964 GN=PA4591 PE=4 SV=1	14	5 of 27	49.528	-0.754646	0.0682945	0.626669
Q9HVJ7	gdhA	>tr|Q9HVJ7|Q9HVJ7_PSEAE Glutamate dehydrogenase OS=Pseudomonas aeruginosa (strain ATCC 15692 / DSM 22644 / CIP 104116 / JCM 14847 / LMG 12228 / 1C / PRS 101 / PAO1) OX=208964 GN=gdhA PE=3 SV=1	15	9 of 27	49.839	0.151444	0.737742	0.997754
Q9HWJ1	pqsL	>tr|Q9HWJ1|Q9HWJ1_PSEAE Probable FAD-dependent monooxygenase OS=Pseudomonas aeruginosa (strain ATCC 15692 / DSM 22644 / CIP 104116 / JCM 14847 / LMG 12228 / 1C / PRS 101 / PAO1) OX=208964 GN=pqsL PE=1 SV=1	25	0 of 27	54.1921	-0.635453	3.4441e-05	0.00176779
Q9HVK0	PA4584	>tr|Q9HVK0|Q9HVK0_PSEAE Uncharacterized protein OS=Pseudomonas aeruginosa (strain ATCC 15692 / DSM 22644 / CIP 104116 / JCM 14847 / LMG 12228 / 1C / PRS 101 / PAO1) OX=208964 GN=PA4584 PE=4 SV=1	3	9 of 20	43.582	-0.790333	0.179117	0.997754
Q9HVK1	PA4583	>tr|Q9HVK1|Q9HVK1_PSEAE 3'-phosphate/5'-hydroxy nucleic acid ligase OS=Pseudomonas aeruginosa (strain ATCC 15692 / DSM 22644 / CIP 104116 / JCM 14847 / LMG 12228 / 1C / PRS 101 / PAO1) OX=208964 GN=PA4583 PE=3 SV=1	17	9 of 27	55.2885	-0.816211	0.0376597	0.435606
Q9HV64	PA4735	>tr|Q9HV64|Q9HV64_PSEAE Uncharacterized protein OS=Pseudomonas aeruginosa (strain ATCC 15692 / DSM 22644 / CIP 104116 / JCM 14847 / LMG 12228 / 1C / PRS 101 / PAO1) OX=208964 GN=PA4735 PE=4 SV=1	44	0 of 27	56.6202	-0.667872	0.000101635	0.00407161
Q9HVK3	rtcR	>tr|Q9HVK3|Q9HVK3_PSEAE Transcriptional regulator RtcR OS=Pseudomonas aeruginosa (strain ATCC 15692 / DSM 22644 / CIP 104116 / JCM 14847 / LMG 12228 / 1C / PRS 101 / PAO1) OX=208964 GN=rtcR PE=4 SV=1	23	4 of 27	55.7867	-0.0848305	0.835798	0.997754
Q9HVK5	PA4579	>tr|Q9HVK5|Q9HVK5_PSEAE DUF4105 domain-containing protein OS=Pseudomonas aeruginosa (strain ATCC 15692 / DSM 22644 / CIP 104116 / JCM 14847 / LMG 12228 / 1C / PRS 101 / PAO1) OX=208964 GN=PA4579 PE=4 SV=1	22	2 of 27	55.2226	-0.0478915	0.871984	0.997754
Q9HVK6	PA4578	>tr|Q9HVK6|Q9HVK6_PSEAE Uncharacterized protein OS=Pseudomonas aeruginosa (strain ATCC 15692 / DSM 22644 / CIP 104116 / JCM 14847 / LMG 12228 / 1C / PRS 101 / PAO1) OX=208964 GN=PA4578 PE=4 SV=1	3	21 of 26	54.6113	-0.328359	0.509896	0.997754
Q9HVK8	PA4576	>tr|Q9HVK8|Q9HVK8_PSEAE Endopeptidase La OS=Pseudomonas aeruginosa (strain ATCC 15692 / DSM 22644 / CIP 104116 / JCM 14847 / LMG 12228 / 1C / PRS 101 / PAO1) OX=208964 GN=PA4576 PE=3 SV=1	33	0 of 27	55.2986	-0.0833219	0.549925	0.997754
Q9HVL0	PA4574	>sp|Q9HVL0|Y4574_PSEAE UPF0114 protein PA4574 OS=Pseudomonas aeruginosa (strain ATCC 15692 / DSM 22644 / CIP 104116 / JCM 14847 / LMG 12228 / 1C / PRS 101 / PAO1) OX=208964 GN=PA4574 PE=3 SV=1	3	9 of 26	48.4993	0.399578	0.319527	0.997754
Q9HVL5	ispB	>tr|Q9HVL5|Q9HVL5_PSEAE Octaprenyl-diphosphate synthase OS=Pseudomonas aeruginosa (strain ATCC 15692 / DSM 22644 / CIP 104116 / JCM 14847 / LMG 12228 / 1C / PRS 101 / PAO1) OX=208964 GN=ispB PE=3 SV=1	24	0 of 27	52.2426	0.126636	0.308446	0.997754
Q9HVL6	rplU	>sp|Q9HVL6|RL21_PSEAE 50S ribosomal protein L21 OS=Pseudomonas aeruginosa (strain ATCC 15692 / DSM 22644 / CIP 104116 / JCM 14847 / LMG 12228 / 1C / PRS 101 / PAO1) OX=208964 GN=rplU PE=3 SV=1	17	0 of 27	50.8289	0.0710657	0.708799	0.997754
Q9HVL7	rpmA	>sp|Q9HVL7|RL27_PSEAE 50S ribosomal protein L27 OS=Pseudomonas aeruginosa (strain ATCC 15692 / DSM 22644 / CIP 104116 / JCM 14847 / LMG 12228 / 1C / PRS 101 / PAO1) OX=208964 GN=rpmA PE=1 SV=3	9	0 of 27	50.5829	0.121601	0.594721	0.997754
Q9HVL8	obg	>sp|Q9HVL8|OBG_PSEAE GTPase Obg OS=Pseudomonas aeruginosa (strain ATCC 15692 / DSM 22644 / CIP 104116 / JCM 14847 / LMG 12228 / 1C / PRS 101 / PAO1) OX=208964 GN=obg PE=3 SV=1	22	0 of 27	54.3754	0.0761936	0.637356	0.997754
Q9HVL9	proB	>sp|Q9HVL9|PROB_PSEAE Glutamate 5-kinase OS=Pseudomonas aeruginosa (strain ATCC 15692 / DSM 22644 / CIP 104116 / JCM 14847 / LMG 12228 / 1C / PRS 101 / PAO1) OX=208964 GN=proB PE=3 SV=1	15	0 of 27	49.0085	0.0546478	0.774103	0.997754
Q9HVM0	PA4564	>tr|Q9HVM0|Q9HVM0_PSEAE Uncharacterized protein OS=Pseudomonas aeruginosa (strain ATCC 15692 / DSM 22644 / CIP 104116 / JCM 14847 / LMG 12228 / 1C / PRS 101 / PAO1) OX=208964 GN=PA4564 PE=4 SV=1	14	0 of 27	53.1101	0.129736	0.537878	0.997754
Q9HVM1	rpsT	>sp|Q9HVM1|RS20_PSEAE 30S ribosomal protein S20 OS=Pseudomonas aeruginosa (strain ATCC 15692 / DSM 22644 / CIP 104116 / JCM 14847 / LMG 12228 / 1C / PRS 101 / PAO1) OX=208964 GN=rpsT PE=1 SV=3	8	0 of 27	52.2278	0.13633	0.609214	0.997754
Q9HVM2	murJ	>tr|Q9HVM2|Q9HVM2_PSEAE Probable lipid II flippase MurJ OS=Pseudomonas aeruginosa (strain ATCC 15692 / DSM 22644 / CIP 104116 / JCM 14847 / LMG 12228 / 1C / PRS 101 / PAO1) OX=208964 GN=murJ PE=3 SV=1	4	12 of 27	57.6471	-0.212821	0.734473	0.997754
Q9HVM3	ribF	>tr|Q9HVM3|Q9HVM3_PSEAE Riboflavin biosynthesis protein OS=Pseudomonas aeruginosa (strain ATCC 15692 / DSM 22644 / CIP 104116 / JCM 14847 / LMG 12228 / 1C / PRS 101 / PAO1) OX=208964 GN=ribF PE=3 SV=1	18	0 of 27	51.5692	-0.00165017	0.99292	0.999511
Q9HVM4	ileS	>sp|Q9HVM4|SYI_PSEAE Isoleucine--tRNA ligase OS=Pseudomonas aeruginosa (strain ATCC 15692 / DSM 22644 / CIP 104116 / JCM 14847 / LMG 12228 / 1C / PRS 101 / PAO1) OX=208964 GN=ileS PE=3 SV=1	29	0 of 27	53.2027	-0.110373	0.399224	0.997754
Q9HVM5	lspA	>sp|Q9HVM5|LSPA_PSEAE Lipoprotein signal peptidase OS=Pseudomonas aeruginosa (strain ATCC 15692 / DSM 22644 / CIP 104116 / JCM 14847 / LMG 12228 / 1C / PRS 101 / PAO1) OX=208964 GN=lspA PE=1 SV=1	2	5 of 7	41.6029	-Inf	NA	0
Q9HVM7	ispH	>sp|Q9HVM7|ISPH_PSEAE 4-hydroxy-3-methylbut-2-enyl diphosphate reductase OS=Pseudomonas aeruginosa (strain ATCC 15692 / DSM 22644 / CIP 104116 / JCM 14847 / LMG 12228 / 1C / PRS 101 / PAO1) OX=208964 GN=ispH PE=3 SV=1	14	2 of 27	59.0611	0.0918371	0.701497	0.997754
Q9HVM8	pilY1	>sp|Q9HVM8|PILY1_PSEAE Type IV pilus biogenesis factor PilY1 OS=Pseudomonas aeruginosa (strain ATCC 15692 / DSM 22644 / CIP 104116 / JCM 14847 / LMG 12228 / 1C / PRS 101 / PAO1) OX=208964 GN=pilY1 PE=3 SV=1	36	1 of 27	53.8832	0.0869328	0.714522	0.997754
Q9HVM9	pilX	>tr|Q9HVM9|Q9HVM9_PSEAE Type 4 fimbrial biogenesis protein PilX OS=Pseudomonas aeruginosa (strain ATCC 15692 / DSM 22644 / CIP 104116 / JCM 14847 / LMG 12228 / 1C / PRS 101 / PAO1) OX=208964 GN=pilX PE=4 SV=1	4	6 of 27	53.4711	0.442352	0.388505	0.997754
Q9HVN5	clpB	>sp|Q9HVN5|CLPB_PSEAE Chaperone protein ClpB OS=Pseudomonas aeruginosa (strain ATCC 15692 / DSM 22644 / CIP 104116 / JCM 14847 / LMG 12228 / 1C / PRS 101 / PAO1) OX=208964 GN=clpB PE=3 SV=1	34	0 of 27	58.0782	-0.255496	0.145251	0.952391
Q9HVN7	PA4540	>tr|Q9HVN7|Q9HVN7_PSEAE Uncharacterized protein OS=Pseudomonas aeruginosa (strain ATCC 15692 / DSM 22644 / CIP 104116 / JCM 14847 / LMG 12228 / 1C / PRS 101 / PAO1) OX=208964 GN=PA4540 PE=1 SV=1	2	8 of 18	41.2059	-0.592064	0.334823	0.997754
Q9HVN8	PA4539	>tr|Q9HVN8|Q9HVN8_PSEAE Uncharacterized protein OS=Pseudomonas aeruginosa (strain ATCC 15692 / DSM 22644 / CIP 104116 / JCM 14847 / LMG 12228 / 1C / PRS 101 / PAO1) OX=208964 GN=PA4539 PE=4 SV=1	8	14 of 26	55.7081	0.0195716	0.966823	0.997754
Q9HVN9	ndh	>tr|Q9HVN9|Q9HVN9_PSEAE NADH dehydrogenase OS=Pseudomonas aeruginosa (strain ATCC 15692 / DSM 22644 / CIP 104116 / JCM 14847 / LMG 12228 / 1C / PRS 101 / PAO1) OX=208964 GN=ndh PE=4 SV=1	19	2 of 27	57.2567	0.178148	0.354715	0.997754
Q9HVP2	PA4535	>tr|Q9HVP2|Q9HVP2_PSEAE Uncharacterized protein OS=Pseudomonas aeruginosa (strain ATCC 15692 / DSM 22644 / CIP 104116 / JCM 14847 / LMG 12228 / 1C / PRS 101 / PAO1) OX=208964 GN=PA4535 PE=1 SV=1	4	11 of 27	48.1408	0.143545	0.810844	0.997754
Q9HVP4	PA4533	>tr|Q9HVP4|Q9HVP4_PSEAE Uncharacterized protein OS=Pseudomonas aeruginosa (strain ATCC 15692 / DSM 22644 / CIP 104116 / JCM 14847 / LMG 12228 / 1C / PRS 101 / PAO1) OX=208964 GN=PA4533 PE=4 SV=1	9	9 of 26	49.6349	-0.110438	0.819469	0.997754
Q9HVP5	PA4532	>tr|Q9HVP5|Q9HVP5_PSEAE Uncharacterized protein OS=Pseudomonas aeruginosa (strain ATCC 15692 / DSM 22644 / CIP 104116 / JCM 14847 / LMG 12228 / 1C / PRS 101 / PAO1) OX=208964 GN=PA4532 PE=4 SV=1	1	2 of 16	36.9393	-0.516758	0.169843	0.997754
Q9HVQ1	PA4523	>tr|Q9HVQ1|Q9HVQ1_PSEAE Uncharacterized protein OS=Pseudomonas aeruginosa (strain ATCC 15692 / DSM 22644 / CIP 104116 / JCM 14847 / LMG 12228 / 1C / PRS 101 / PAO1) OX=208964 GN=PA4523 PE=4 SV=1	30	0 of 27	55.3919	0.488522	0.00566601	0.102833
Q9HVQ2	PA4520	>tr|Q9HVQ2|Q9HVQ2_PSEAE Probable chemotaxis transducer OS=Pseudomonas aeruginosa (strain ATCC 15692 / DSM 22644 / CIP 104116 / JCM 14847 / LMG 12228 / 1C / PRS 101 / PAO1) OX=208964 GN=PA4520 PE=4 SV=1	14	3 of 27	54.425	0.0168858	0.963574	0.997754
Q9HVQ3	speC	>tr|Q9HVQ3|Q9HVQ3_PSEAE Ornithine decarboxylase OS=Pseudomonas aeruginosa (strain ATCC 15692 / DSM 22644 / CIP 104116 / JCM 14847 / LMG 12228 / 1C / PRS 101 / PAO1) OX=208964 GN=speC PE=3 SV=1	29	0 of 27	54.6221	-0.0288929	0.848654	0.997754
Q9HVQ4	PA4518	>tr|Q9HVQ4|Q9HVQ4_PSEAE VOC domain-containing protein OS=Pseudomonas aeruginosa (strain ATCC 15692 / DSM 22644 / CIP 104116 / JCM 14847 / LMG 12228 / 1C / PRS 101 / PAO1) OX=208964 GN=PA4518 PE=4 SV=1	1	3 of 16	43.788	0.226922	0.879058	0.997754
Q9HVQ5	PA4517	>tr|Q9HVQ5|Q9HVQ5_PSEAE Uncharacterized protein OS=Pseudomonas aeruginosa (strain ATCC 15692 / DSM 22644 / CIP 104116 / JCM 14847 / LMG 12228 / 1C / PRS 101 / PAO1) OX=208964 GN=PA4517 PE=4 SV=1	6	12 of 19	48.1647	2.18224	0.0259267	0.330487
Q9HVQ7	piuC	>sp|Q9HVQ7|PIUC_PSEAE PKHD-type hydroxylase PiuC OS=Pseudomonas aeruginosa (strain ATCC 15692 / DSM 22644 / CIP 104116 / JCM 14847 / LMG 12228 / 1C / PRS 101 / PAO1) OX=208964 GN=piuC PE=3 SV=1	2	14 of 27	48.7084	0.897297	0.158939	0.986293
Q9HVQ8	PA4513	>tr|Q9HVQ8|Q9HVQ8_PSEAE Probable oxidoreductase OS=Pseudomonas aeruginosa (strain ATCC 15692 / DSM 22644 / CIP 104116 / JCM 14847 / LMG 12228 / 1C / PRS 101 / PAO1) OX=208964 GN=PA4513 PE=4 SV=1	29	1 of 27	57.8356	0.325705	0.27714	0.997754
Q9HVQ9	lpxO1	>tr|Q9HVQ9|Q9HVQ9_PSEAE Lipopolysaccharide biosynthetic protein LpxO1 OS=Pseudomonas aeruginosa (strain ATCC 15692 / DSM 22644 / CIP 104116 / JCM 14847 / LMG 12228 / 1C / PRS 101 / PAO1) OX=208964 GN=lpxO1 PE=4 SV=1	14	4 of 27	54.5245	0.150766	0.630783	0.997754
Q9HVR3	PA4508	>tr|Q9HVR3|Q9HVR3_PSEAE Probable transcriptional regulator OS=Pseudomonas aeruginosa (strain ATCC 15692 / DSM 22644 / CIP 104116 / JCM 14847 / LMG 12228 / 1C / PRS 101 / PAO1) OX=208964 GN=PA4508 PE=4 SV=1	3	5 of 27	44.0391	0.220373	0.507136	0.997754
Q9HVR5	PA4506	>tr|Q9HVR5|Q9HVR5_PSEAE Probable ATP-binding component of ABC dipeptide transporter OS=Pseudomonas aeruginosa (strain ATCC 15692 / DSM 22644 / CIP 104116 / JCM 14847 / LMG 12228 / 1C / PRS 101 / PAO1) OX=208964 GN=PA4506 PE=4 SV=1	25	0 of 27	56.9275	0.123832	0.32999	0.997754
Q9HVR6	PA4505	>tr|Q9HVR6|Q9HVR6_PSEAE Probable ATP-binding component of ABC transporter OS=Pseudomonas aeruginosa (strain ATCC 15692 / DSM 22644 / CIP 104116 / JCM 14847 / LMG 12228 / 1C / PRS 101 / PAO1) OX=208964 GN=PA4505 PE=4 SV=1	17	3 of 27	51.4652	0.505451	0.00901628	0.148837
Q9HVR7	PA4504	>tr|Q9HVR7|Q9HVR7_PSEAE Probable permease of ABC transporter OS=Pseudomonas aeruginosa (strain ATCC 15692 / DSM 22644 / CIP 104116 / JCM 14847 / LMG 12228 / 1C / PRS 101 / PAO1) OX=208964 GN=PA4504 PE=3 SV=1	10	0 of 27	53.1364	0.0503658	0.821237	0.997754
Q9HVR8	PA4503	>tr|Q9HVR8|Q9HVR8_PSEAE Probable permease of ABC transporter OS=Pseudomonas aeruginosa (strain ATCC 15692 / DSM 22644 / CIP 104116 / JCM 14847 / LMG 12228 / 1C / PRS 101 / PAO1) OX=208964 GN=PA4503 PE=3 SV=1	14	1 of 27	53.77	0.21397	0.42458	0.997754
Q9HVR9	PA4502	>tr|Q9HVR9|Q9HVR9_PSEAE Probable binding protein component of ABC transporter OS=Pseudomonas aeruginosa (strain ATCC 15692 / DSM 22644 / CIP 104116 / JCM 14847 / LMG 12228 / 1C / PRS 101 / PAO1) OX=208964 GN=PA4502 PE=4 SV=1	21	2 of 27	52.7615	0.279118	0.436122	0.997754
Q9HVS0	opdP	>tr|Q9HVS0|Q9HVS0_PSEAE Glycine-glutamate dipeptide porin OpdP OS=Pseudomonas aeruginosa (strain ATCC 15692 / DSM 22644 / CIP 104116 / JCM 14847 / LMG 12228 / 1C / PRS 101 / PAO1) OX=208964 GN=opdP PE=1 SV=1	20	3 of 27	49.9584	0.219384	0.400867	0.997754
Q9HVS1	PA4500	>tr|Q9HVS1|Q9HVS1_PSEAE Probable binding protein component of ABC transporter OS=Pseudomonas aeruginosa (strain ATCC 15692 / DSM 22644 / CIP 104116 / JCM 14847 / LMG 12228 / 1C / PRS 101 / PAO1) OX=208964 GN=PA4500 PE=3 SV=1	20	0 of 27	53.0836	0.143709	0.447523	0.997754
Q9HVS2	PA4499	>tr|Q9HVS2|Q9HVS2_PSEAE Probable transcriptional regulator OS=Pseudomonas aeruginosa (strain ATCC 15692 / DSM 22644 / CIP 104116 / JCM 14847 / LMG 12228 / 1C / PRS 101 / PAO1) OX=208964 GN=PA4499 PE=4 SV=1	4	3 of 27	50.6585	-0.166964	0.679564	0.997754
Q9HVS3	PA4498	>tr|Q9HVS3|Q9HVS3_PSEAE Probable metallopeptidase OS=Pseudomonas aeruginosa (strain ATCC 15692 / DSM 22644 / CIP 104116 / JCM 14847 / LMG 12228 / 1C / PRS 101 / PAO1) OX=208964 GN=PA4498 PE=3 SV=1	16	5 of 27	57.2404	-0.125053	0.715699	0.997754
Q9HVS4	PA4497	>tr|Q9HVS4|Q9HVS4_PSEAE Probable binding protein component of ABC transporter OS=Pseudomonas aeruginosa (strain ATCC 15692 / DSM 22644 / CIP 104116 / JCM 14847 / LMG 12228 / 1C / PRS 101 / PAO1) OX=208964 GN=PA4497 PE=4 SV=1	16	7 of 27	55.4433	0.0931403	0.797815	0.997754
Q9HVS5	PA4496	>tr|Q9HVS5|Q9HVS5_PSEAE Probable binding protein component of ABC transporter OS=Pseudomonas aeruginosa (strain ATCC 15692 / DSM 22644 / CIP 104116 / JCM 14847 / LMG 12228 / 1C / PRS 101 / PAO1) OX=208964 GN=PA4496 PE=3 SV=1	31	0 of 27	59.2527	0.0144594	0.943284	0.997754
Q9HVS6	PA4495	>tr|Q9HVS6|Q9HVS6_PSEAE Uncharacterized protein OS=Pseudomonas aeruginosa (strain ATCC 15692 / DSM 22644 / CIP 104116 / JCM 14847 / LMG 12228 / 1C / PRS 101 / PAO1) OX=208964 GN=PA4495 PE=4 SV=1	13	0 of 27	54.2078	-0.482954	0.0579174	0.566246
Q9HVS7	roxS	>tr|Q9HVS7|Q9HVS7_PSEAE Histidine kinase OS=Pseudomonas aeruginosa (strain ATCC 15692 / DSM 22644 / CIP 104116 / JCM 14847 / LMG 12228 / 1C / PRS 101 / PAO1) OX=208964 GN=roxS PE=4 SV=1	12	4 of 27	52.0824	0.0900144	0.603858	0.997754
Q9HVS8	roxR	>tr|Q9HVS8|Q9HVS8_PSEAE RoxR OS=Pseudomonas aeruginosa (strain ATCC 15692 / DSM 22644 / CIP 104116 / JCM 14847 / LMG 12228 / 1C / PRS 101 / PAO1) OX=208964 GN=roxR PE=4 SV=1	8	0 of 27	54.619	0.22827	0.329246	0.997754
Q7DC81	phzE1	>tr|Q7DC81|Q7DC81_PSEAE Phenazine biosynthesis protein PhzE OS=Pseudomonas aeruginosa (strain ATCC 15692 / DSM 22644 / CIP 104116 / JCM 14847 / LMG 12228 / 1C / PRS 101 / PAO1) OX=208964 GN=phzE1 PE=4 SV=1	27	0 of 27	59.2527	-0.717269	0.000547736	0.0165075
Q9HWX0	PA4058	>tr|Q9HWX0|Q9HWX0_PSEAE Uncharacterized protein OS=Pseudomonas aeruginosa (strain ATCC 15692 / DSM 22644 / CIP 104116 / JCM 14847 / LMG 12228 / 1C / PRS 101 / PAO1) OX=208964 GN=PA4058 PE=4 SV=1	8	2 of 27	51.9233	-0.746473	0.00182713	0.0431807
Q9HTV8	PA5232	>tr|Q9HTV8|Q9HTV8_PSEAE Biotin_lipoyl_2 domain-containing protein OS=Pseudomonas aeruginosa (strain ATCC 15692 / DSM 22644 / CIP 104116 / JCM 14847 / LMG 12228 / 1C / PRS 101 / PAO1) OX=208964 GN=PA5232 PE=4 SV=1	31	0 of 27	53.1641	-0.747436	0.000907869	0.0252741
Q9HVT7	gatB	>sp|Q9HVT7|GATB_PSEAE Aspartyl/glutamyl-tRNA(Asn/Gln) amidotransferase subunit B OS=Pseudomonas aeruginosa (strain ATCC 15692 / DSM 22644 / CIP 104116 / JCM 14847 / LMG 12228 / 1C / PRS 101 / PAO1) OX=208964 GN=gatB PE=1 SV=1	33	0 of 27	55.4498	0.0467714	0.857642	0.997754
Q9HVT8	gatA	>sp|Q9HVT8|GATA_PSEAE Glutamyl-tRNA(Gln) amidotransferase subunit A OS=Pseudomonas aeruginosa (strain ATCC 15692 / DSM 22644 / CIP 104116 / JCM 14847 / LMG 12228 / 1C / PRS 101 / PAO1) OX=208964 GN=gatA PE=1 SV=1	25	1 of 27	59.2527	0.108014	0.690207	0.997754
Q9HVU0	mreB	>tr|Q9HVU0|Q9HVU0_PSEAE Cell shape-determining protein MreB OS=Pseudomonas aeruginosa (strain ATCC 15692 / DSM 22644 / CIP 104116 / JCM 14847 / LMG 12228 / 1C / PRS 101 / PAO1) OX=208964 GN=mreB PE=3 SV=1	20	0 of 27	55.4777	0.0455354	0.666186	0.997754
Q9HVU1	mreC	>tr|Q9HVU1|Q9HVU1_PSEAE Cell shape-determining protein MreC OS=Pseudomonas aeruginosa (strain ATCC 15692 / DSM 22644 / CIP 104116 / JCM 14847 / LMG 12228 / 1C / PRS 101 / PAO1) OX=208964 GN=mreC PE=3 SV=1	21	1 of 27	54.7682	0.078064	0.721057	0.997754
Q9HVU3	PA4478	>sp|Q9HVU3|NTPPA_PSEAE dTTP/UTP pyrophosphatase OS=Pseudomonas aeruginosa (strain ATCC 15692 / DSM 22644 / CIP 104116 / JCM 14847 / LMG 12228 / 1C / PRS 101 / PAO1) OX=208964 GN=PA4478 PE=3 SV=1	4	9 of 27	48.8374	0.116338	0.773833	0.997754
Q9HVU4	cafA	>tr|Q9HVU4|Q9HVU4_PSEAE Cytoplasmic axial filament protein OS=Pseudomonas aeruginosa (strain ATCC 15692 / DSM 22644 / CIP 104116 / JCM 14847 / LMG 12228 / 1C / PRS 101 / PAO1) OX=208964 GN=cafA PE=4 SV=1	27	1 of 27	56.5636	-0.367929	0.0687504	0.629095
Q9HVU5	PA4476	>tr|Q9HVU5|Q9HVU5_PSEAE Uncharacterized protein OS=Pseudomonas aeruginosa (strain ATCC 15692 / DSM 22644 / CIP 104116 / JCM 14847 / LMG 12228 / 1C / PRS 101 / PAO1) OX=208964 GN=PA4476 PE=4 SV=1	45	0 of 27	56.6674	-0.204375	0.421026	0.997754
Q9HVU6	PA4475	>tr|Q9HVU6|Q9HVU6_PSEAE CN hydrolase domain-containing protein OS=Pseudomonas aeruginosa (strain ATCC 15692 / DSM 22644 / CIP 104116 / JCM 14847 / LMG 12228 / 1C / PRS 101 / PAO1) OX=208964 GN=PA4475 PE=3 SV=1	6	11 of 26	53.8027	-0.263239	0.634154	0.997754
Q9HVU7	PA4474	>tr|Q9HVU7|Q9HVU7_PSEAE Uncharacterized protein OS=Pseudomonas aeruginosa (strain ATCC 15692 / DSM 22644 / CIP 104116 / JCM 14847 / LMG 12228 / 1C / PRS 101 / PAO1) OX=208964 GN=PA4474 PE=3 SV=1	18	1 of 27	54.2777	-0.0529371	0.861226	0.997754
Q9HVU8	PA4473	>sp|Q9HVU8|Y4473_PSEAE UPF0307 protein PA4473 OS=Pseudomonas aeruginosa (strain ATCC 15692 / DSM 22644 / CIP 104116 / JCM 14847 / LMG 12228 / 1C / PRS 101 / PAO1) OX=208964 GN=PA4473 PE=3 SV=2	12	1 of 27	53.5057	0.142622	0.726665	0.997754
Q9HVU9	pmbA	>tr|Q9HVU9|Q9HVU9_PSEAE PmbA protein OS=Pseudomonas aeruginosa (strain ATCC 15692 / DSM 22644 / CIP 104116 / JCM 14847 / LMG 12228 / 1C / PRS 101 / PAO1) OX=208964 GN=pmbA PE=1 SV=1	27	1 of 27	58.152	0.10618	0.63418	0.997754
Q9HVV0	PA4469	>tr|Q9HVV0|Q9HVV0_PSEAE Uncharacterized protein OS=Pseudomonas aeruginosa (strain ATCC 15692 / DSM 22644 / CIP 104116 / JCM 14847 / LMG 12228 / 1C / PRS 101 / PAO1) OX=208964 GN=PA4469 PE=4 SV=1	2	7 of 22	43.1681	0.148239	0.773478	0.997754
Q9HVV1	PA4467	>tr|Q9HVV1|Q9HVV1_PSEAE Uncharacterized protein OS=Pseudomonas aeruginosa (strain ATCC 15692 / DSM 22644 / CIP 104116 / JCM 14847 / LMG 12228 / 1C / PRS 101 / PAO1) OX=208964 GN=PA4467 PE=4 SV=1	1	12 of 19	41.8693	-1.26231	0.207275	0.997754
Q9HVV2	ptsH	>sp|Q9HVV2|PTHP_PSEAE Phosphocarrier protein HPr OS=Pseudomonas aeruginosa (strain ATCC 15692 / DSM 22644 / CIP 104116 / JCM 14847 / LMG 12228 / 1C / PRS 101 / PAO1) OX=208964 GN=ptsH PE=3 SV=1	2	14 of 23	45.9096	1.1462	0.20286	0.997754
Q9HVV3	PA4465	>sp|Q9HVV3|Y4465_PSEAE Nucleotide-binding protein PA4465 OS=Pseudomonas aeruginosa (strain ATCC 15692 / DSM 22644 / CIP 104116 / JCM 14847 / LMG 12228 / 1C / PRS 101 / PAO1) OX=208964 GN=PA4465 PE=3 SV=1	15	2 of 27	50.1763	0.220067	0.259219	0.997754
Q9HVV6	PA4461	>tr|Q9HVV6|Q9HVV6_PSEAE Lipopolysaccharide export system ATP-binding protein LptB OS=Pseudomonas aeruginosa (strain ATCC 15692 / DSM 22644 / CIP 104116 / JCM 14847 / LMG 12228 / 1C / PRS 101 / PAO1) OX=208964 GN=PA4461 PE=1 SV=1	18	1 of 27	52.1627	0.0753218	0.759229	0.997754
Q9HVV7	lptA	>tr|Q9HVV7|Q9HVV7_PSEAE Lipopolysaccharide export system protein LptA OS=Pseudomonas aeruginosa (strain ATCC 15692 / DSM 22644 / CIP 104116 / JCM 14847 / LMG 12228 / 1C / PRS 101 / PAO1) OX=208964 GN=lptA PE=1 SV=1	18	0 of 27	57.5891	-0.197938	0.213135	0.997754
Q9HVV8	lptC	>tr|Q9HVV8|Q9HVV8_PSEAE Lipopolysaccharide export system protein LptC OS=Pseudomonas aeruginosa (strain ATCC 15692 / DSM 22644 / CIP 104116 / JCM 14847 / LMG 12228 / 1C / PRS 101 / PAO1) OX=208964 GN=lptC PE=3 SV=1	11	0 of 27	54.3749	0.0825993	0.740902	0.997754
Q9HVV9	PA4458	>tr|Q9HVV9|Q9HVV9_PSEAE 3-deoxy-D-manno-octulosonate 8-phosphate phosphatase KdsC OS=Pseudomonas aeruginosa (strain ATCC 15692 / DSM 22644 / CIP 104116 / JCM 14847 / LMG 12228 / 1C / PRS 101 / PAO1) OX=208964 GN=PA4458 PE=3 SV=1	13	1 of 27	52.1419	-0.103769	0.715513	0.997754
Q9HVW0	kdsD	>sp|Q9HVW0|KDSD_PSEAE Arabinose 5-phosphate isomerase KdsD OS=Pseudomonas aeruginosa (strain ATCC 15692 / DSM 22644 / CIP 104116 / JCM 14847 / LMG 12228 / 1C / PRS 101 / PAO1) OX=208964 GN=kdsD PE=1 SV=1	14	1 of 27	53.3536	0.0346376	0.90458	0.997754
Q9HVW1	PA4456	>tr|Q9HVW1|Q9HVW1_PSEAE Probable ATP-binding component of ABC transporter OS=Pseudomonas aeruginosa (strain ATCC 15692 / DSM 22644 / CIP 104116 / JCM 14847 / LMG 12228 / 1C / PRS 101 / PAO1) OX=208964 GN=PA4456 PE=4 SV=1	15	8 of 27	52.6423	0.145747	0.655527	0.997754
Q9HVW2	PA4455	>tr|Q9HVW2|Q9HVW2_PSEAE Intermembrane phospholipid transport system permease protein MlaE OS=Pseudomonas aeruginosa (strain ATCC 15692 / DSM 22644 / CIP 104116 / JCM 14847 / LMG 12228 / 1C / PRS 101 / PAO1) OX=208964 GN=PA4455 PE=3 SV=1	8	0 of 27	51.3648	0.111312	0.738819	0.997754
Q9HVW3	PA4454	>tr|Q9HVW3|Q9HVW3_PSEAE MlaD domain-containing protein OS=Pseudomonas aeruginosa (strain ATCC 15692 / DSM 22644 / CIP 104116 / JCM 14847 / LMG 12228 / 1C / PRS 101 / PAO1) OX=208964 GN=PA4454 PE=4 SV=1	11	0 of 27	52.9021	0.178121	0.252698	0.997754
Q9HVW4	PA4453	>tr|Q9HVW4|Q9HVW4_PSEAE Uncharacterized protein OS=Pseudomonas aeruginosa (strain ATCC 15692 / DSM 22644 / CIP 104116 / JCM 14847 / LMG 12228 / 1C / PRS 101 / PAO1) OX=208964 GN=PA4453 PE=1 SV=1	20	2 of 27	51.1654	0.060177	0.828967	0.997754
Q9HVW5	PA4452	>tr|Q9HVW5|Q9HVW5_PSEAE STAS domain-containing protein OS=Pseudomonas aeruginosa (strain ATCC 15692 / DSM 22644 / CIP 104116 / JCM 14847 / LMG 12228 / 1C / PRS 101 / PAO1) OX=208964 GN=PA4452 PE=4 SV=1	1	0 of 15	40.1547	0.296834	0.550936	0.997754
Q9HVW7	murA	>sp|Q9HVW7|MURA_PSEAE UDP-N-acetylglucosamine 1-carboxyvinyltransferase OS=Pseudomonas aeruginosa (strain ATCC 15692 / DSM 22644 / CIP 104116 / JCM 14847 / LMG 12228 / 1C / PRS 101 / PAO1) OX=208964 GN=murA PE=1 SV=1	23	0 of 27	52.8579	0.136836	0.434439	0.997754
Q9HVW8	hisG	>sp|Q9HVW8|HIS1_PSEAE ATP phosphoribosyltransferase OS=Pseudomonas aeruginosa (strain ATCC 15692 / DSM 22644 / CIP 104116 / JCM 14847 / LMG 12228 / 1C / PRS 101 / PAO1) OX=208964 GN=hisG PE=3 SV=1	16	0 of 27	53.3399	0.0339252	0.774881	0.997754
Q9HVW9	hisD	>sp|Q9HVW9|HISX_PSEAE Histidinol dehydrogenase OS=Pseudomonas aeruginosa (strain ATCC 15692 / DSM 22644 / CIP 104116 / JCM 14847 / LMG 12228 / 1C / PRS 101 / PAO1) OX=208964 GN=hisD PE=3 SV=1	28	0 of 27	55.2554	0.126555	0.624766	0.997754
Q9HVX0	hisC1	>sp|Q9HVX0|HIS81_PSEAE Histidinol-phosphate aminotransferase 1 OS=Pseudomonas aeruginosa (strain ATCC 15692 / DSM 22644 / CIP 104116 / JCM 14847 / LMG 12228 / 1C / PRS 101 / PAO1) OX=208964 GN=hisC1 PE=3 SV=1	15	2 of 27	51.1364	0.174411	0.584498	0.997754
Q9HVX1	algW	>tr|Q9HVX1|Q9HVX1_PSEAE Probable periplasmic serine endoprotease DegP-like OS=Pseudomonas aeruginosa (strain ATCC 15692 / DSM 22644 / CIP 104116 / JCM 14847 / LMG 12228 / 1C / PRS 101 / PAO1) OX=208964 GN=algW PE=1 SV=1	16	2 of 27	57.2088	-0.0296634	0.898267	0.997754
Q9HVX2	PA4445	>sp|Q9HVX2|GCH1L_PSEAE GTP cyclohydrolase 1 type 2 homolog OS=Pseudomonas aeruginosa (strain ATCC 15692 / DSM 22644 / CIP 104116 / JCM 14847 / LMG 12228 / 1C / PRS 101 / PAO1) OX=208964 GN=PA4445 PE=3 SV=1	3	13 of 23	48.615	0.0584614	0.941341	0.997754
Q9HVX3	mltB1	>tr|Q9HVX3|Q9HVX3_PSEAE Soluble and membrane-bound lytic transglycosylase OS=Pseudomonas aeruginosa (strain ATCC 15692 / DSM 22644 / CIP 104116 / JCM 14847 / LMG 12228 / 1C / PRS 101 / PAO1) OX=208964 GN=mltB1 PE=4 SV=1	12	6 of 27	56.9493	-0.194152	0.578226	0.997754
Q9HVX4	PA4441	>tr|Q9HVX4|Q9HVX4_PSEAE Uncharacterized protein OS=Pseudomonas aeruginosa (strain ATCC 15692 / DSM 22644 / CIP 104116 / JCM 14847 / LMG 12228 / 1C / PRS 101 / PAO1) OX=208964 GN=PA4441 PE=4 SV=1	8	4 of 27	52.6065	-0.170285	0.754667	0.997754
Q9HVX6	trpS	>sp|Q9HVX6|SYW_PSEAE Tryptophan--tRNA ligase OS=Pseudomonas aeruginosa (strain ATCC 15692 / DSM 22644 / CIP 104116 / JCM 14847 / LMG 12228 / 1C / PRS 101 / PAO1) OX=208964 GN=trpS PE=3 SV=1	30	0 of 27	52.1538	0.121889	0.293079	0.997754
Q9HVX7	zapE	>tr|Q9HVX7|Q9HVX7_PSEAE Cell division protein ZapE OS=Pseudomonas aeruginosa (strain ATCC 15692 / DSM 22644 / CIP 104116 / JCM 14847 / LMG 12228 / 1C / PRS 101 / PAO1) OX=208964 GN=zapE PE=3 SV=1	25	2 of 27	54.1616	0.143984	0.629223	0.997754
Q9HVX9	PA4436	>tr|Q9HVX9|Q9HVX9_PSEAE Probable transcriptional regulator OS=Pseudomonas aeruginosa (strain ATCC 15692 / DSM 22644 / CIP 104116 / JCM 14847 / LMG 12228 / 1C / PRS 101 / PAO1) OX=208964 GN=PA4436 PE=4 SV=1	10	5 of 27	50.9558	-0.241145	0.582754	0.997754
Q9HVY0	PA4435	>tr|Q9HVY0|Q9HVY0_PSEAE Probable acyl-CoA dehydrogenase OS=Pseudomonas aeruginosa (strain ATCC 15692 / DSM 22644 / CIP 104116 / JCM 14847 / LMG 12228 / 1C / PRS 101 / PAO1) OX=208964 GN=PA4435 PE=3 SV=1	10	5 of 27	51.0673	0.223334	0.480224	0.997754
Q9HVY1	PA4434	>tr|Q9HVY1|Q9HVY1_PSEAE Probable oxidoreductase OS=Pseudomonas aeruginosa (strain ATCC 15692 / DSM 22644 / CIP 104116 / JCM 14847 / LMG 12228 / 1C / PRS 101 / PAO1) OX=208964 GN=PA4434 PE=4 SV=1	15	2 of 27	55.7977	0.143085	0.61204	0.997754
Q9HVY2	rplM	>sp|Q9HVY2|RL13_PSEAE 50S ribosomal protein L13 OS=Pseudomonas aeruginosa (strain ATCC 15692 / DSM 22644 / CIP 104116 / JCM 14847 / LMG 12228 / 1C / PRS 101 / PAO1) OX=208964 GN=rplM PE=3 SV=1	15	0 of 27	49.9192	0.211325	0.408394	0.997754
Q9HVY3	rpsI	>sp|Q9HVY3|RS9_PSEAE 30S ribosomal protein S9 OS=Pseudomonas aeruginosa (strain ATCC 15692 / DSM 22644 / CIP 104116 / JCM 14847 / LMG 12228 / 1C / PRS 101 / PAO1) OX=208964 GN=rpsI PE=3 SV=1	11	0 of 27	54.2765	0.199334	0.53604	0.997754
Q9HVY4	PA4431	>tr|Q9HVY4|Q9HVY4_PSEAE Ubiquinol-cytochrome c reductase iron-sulfur subunit OS=Pseudomonas aeruginosa (strain ATCC 15692 / DSM 22644 / CIP 104116 / JCM 14847 / LMG 12228 / 1C / PRS 101 / PAO1) OX=208964 GN=PA4431 PE=3 SV=1	9	1 of 27	54.4168	0.491563	0.225032	0.997754
Q9HVY5	PA4430	>tr|Q9HVY5|Q9HVY5_PSEAE Cytochrome b OS=Pseudomonas aeruginosa (strain ATCC 15692 / DSM 22644 / CIP 104116 / JCM 14847 / LMG 12228 / 1C / PRS 101 / PAO1) OX=208964 GN=PA4430 PE=3 SV=1	13	0 of 27	50.1829	0.197394	0.368711	0.997754
Q9HVY6	PA4429	>tr|Q9HVY6|Q9HVY6_PSEAE Probable cytochrome c1 OS=Pseudomonas aeruginosa (strain ATCC 15692 / DSM 22644 / CIP 104116 / JCM 14847 / LMG 12228 / 1C / PRS 101 / PAO1) OX=208964 GN=PA4429 PE=4 SV=1	15	2 of 27	56.9313	0.367547	0.357422	0.997754
Q9HVY7	sspA	>tr|Q9HVY7|Q9HVY7_PSEAE Stringent starvation protein A OS=Pseudomonas aeruginosa (strain ATCC 15692 / DSM 22644 / CIP 104116 / JCM 14847 / LMG 12228 / 1C / PRS 101 / PAO1) OX=208964 GN=sspA PE=3 SV=1	10	0 of 27	51.5592	0.170438	0.344253	0.997754
Q9HVY9	PA4426	>tr|Q9HVY9|Q9HVY9_PSEAE Uncharacterized protein OS=Pseudomonas aeruginosa (strain ATCC 15692 / DSM 22644 / CIP 104116 / JCM 14847 / LMG 12228 / 1C / PRS 101 / PAO1) OX=208964 GN=PA4426 PE=4 SV=1	14	0 of 27	54.7015	-0.0499578	0.786526	0.997754
Q9HVZ0	gmhA	>sp|Q9HVZ0|GMHA_PSEAE Phosphoheptose isomerase OS=Pseudomonas aeruginosa (strain ATCC 15692 / DSM 22644 / CIP 104116 / JCM 14847 / LMG 12228 / 1C / PRS 101 / PAO1) OX=208964 GN=gmhA PE=1 SV=1	3	1 of 26	41.0652	0.300499	0.279743	0.997754
Q9HVZ1	PA4424	>sp|Q9HVZ1|Y4424_PSEAE UPF0102 protein PA4424 OS=Pseudomonas aeruginosa (strain ATCC 15692 / DSM 22644 / CIP 104116 / JCM 14847 / LMG 12228 / 1C / PRS 101 / PAO1) OX=208964 GN=PA4424 PE=3 SV=1	4	4 of 27	53.461	-0.045911	0.935084	0.997754
Q9HVZ2	PA4423	>tr|Q9HVZ2|Q9HVZ2_PSEAE Uncharacterized protein OS=Pseudomonas aeruginosa (strain ATCC 15692 / DSM 22644 / CIP 104116 / JCM 14847 / LMG 12228 / 1C / PRS 101 / PAO1) OX=208964 GN=PA4423 PE=4 SV=1	24	1 of 27	59.2527	-0.0213973	0.947212	0.997754
Q9HVZ3	rsmI	>sp|Q9HVZ3|RSMI_PSEAE Ribosomal RNA small subunit methyltransferase I OS=Pseudomonas aeruginosa (strain ATCC 15692 / DSM 22644 / CIP 104116 / JCM 14847 / LMG 12228 / 1C / PRS 101 / PAO1) OX=208964 GN=rsmI PE=3 SV=1	10	2 of 26	53.388	0.282528	0.45743	0.997754
Q9HVZ5	rsmH	>sp|Q9HVZ5|RSMH_PSEAE Ribosomal RNA small subunit methyltransferase H OS=Pseudomonas aeruginosa (strain ATCC 15692 / DSM 22644 / CIP 104116 / JCM 14847 / LMG 12228 / 1C / PRS 101 / PAO1) OX=208964 GN=rsmH PE=3 SV=1	20	0 of 27	53.1292	0.00496903	0.9749	0.997754
Q9HVZ6	ftsL	>sp|Q9HVZ6|FTSL_PSEAE Cell division protein FtsL OS=Pseudomonas aeruginosa (strain ATCC 15692 / DSM 22644 / CIP 104116 / JCM 14847 / LMG 12228 / 1C / PRS 101 / PAO1) OX=208964 GN=ftsL PE=3 SV=1	4	6 of 27	50.1591	-0.118584	0.714631	0.997754
Q9HVZ7	murF	>tr|Q9HVZ7|Q9HVZ7_PSEAE UDP-N-acetylmuramoyl-tripeptide--D-alanyl-D-alanine ligase OS=Pseudomonas aeruginosa (strain ATCC 15692 / DSM 22644 / CIP 104116 / JCM 14847 / LMG 12228 / 1C / PRS 101 / PAO1) OX=208964 GN=murF PE=1 SV=1	22	1 of 27	52.5579	0.0148611	0.949994	0.997754
Q9HVZ8	mraY	>sp|Q9HVZ8|MRAY_PSEAE Phospho-N-acetylmuramoyl-pentapeptide-transferase OS=Pseudomonas aeruginosa (strain ATCC 15692 / DSM 22644 / CIP 104116 / JCM 14847 / LMG 12228 / 1C / PRS 101 / PAO1) OX=208964 GN=mraY PE=3 SV=1	3	15 of 27	42.152	-0.115158	0.757123	0.997754
Q9HVZ9	murD	>sp|Q9HVZ9|MURD_PSEAE UDP-N-acetylmuramoylalanine--D-glutamate ligase OS=Pseudomonas aeruginosa (strain ATCC 15692 / DSM 22644 / CIP 104116 / JCM 14847 / LMG 12228 / 1C / PRS 101 / PAO1) OX=208964 GN=murD PE=1 SV=1	26	0 of 27	52.973	-0.0522328	0.64396	0.997754
Q9HW00	ftsW	>tr|Q9HW00|Q9HW00_PSEAE Probable peptidoglycan glycosyltransferase FtsW OS=Pseudomonas aeruginosa (strain ATCC 15692 / DSM 22644 / CIP 104116 / JCM 14847 / LMG 12228 / 1C / PRS 101 / PAO1) OX=208964 GN=ftsW PE=3 SV=1	6	5 of 27	51.7908	-0.163567	0.699014	0.997754
Q9HW01	murG	>sp|Q9HW01|MURG_PSEAE UDP-N-acetylglucosamine--N-acetylmuramyl-(pentapeptide) pyrophosphoryl-undecaprenol N-acetylglucosamine transferase OS=Pseudomonas aeruginosa (strain ATCC 15692 / DSM 22644 / CIP 104116 / JCM 14847 / LMG 12228 / 1C / PRS 101 / PAO1) OX=208964 GN=murG PE=1 SV=1	23	0 of 27	53.532	0.0722867	0.764651	0.997754
Q9HW02	murC	>sp|Q9HW02|MURC_PSEAE UDP-N-acetylmuramate--L-alanine ligase OS=Pseudomonas aeruginosa (strain ATCC 15692 / DSM 22644 / CIP 104116 / JCM 14847 / LMG 12228 / 1C / PRS 101 / PAO1) OX=208964 GN=murC PE=1 SV=1	26	0 of 27	53.8794	-0.0338262	0.865833	0.997754
Q9HW03	PA4405	>tr|Q9HW03|Q9HW03_PSEAE Uncharacterized protein OS=Pseudomonas aeruginosa (strain ATCC 15692 / DSM 22644 / CIP 104116 / JCM 14847 / LMG 12228 / 1C / PRS 101 / PAO1) OX=208964 GN=PA4405 PE=4 SV=1	7	4 of 27	52.0845	0.0231902	0.941486	0.997754
Q9HW04	argJ	>sp|Q9HW04|ARGJ_PSEAE Arginine biosynthesis bifunctional protein ArgJ OS=Pseudomonas aeruginosa (strain ATCC 15692 / DSM 22644 / CIP 104116 / JCM 14847 / LMG 12228 / 1C / PRS 101 / PAO1) OX=208964 GN=argJ PE=3 SV=1	16	1 of 27	54.4806	0.146742	0.363165	0.997754
Q9HW06	PA4400	>tr|Q9HW06|Q9HW06_PSEAE Probable pyrophosphohydrolase OS=Pseudomonas aeruginosa (strain ATCC 15692 / DSM 22644 / CIP 104116 / JCM 14847 / LMG 12228 / 1C / PRS 101 / PAO1) OX=208964 GN=PA4400 PE=4 SV=1	8	6 of 26	47.9258	0.362392	0.371076	0.997754
Q9HW07	PA4399	>tr|Q9HW07|Q9HW07_PSEAE Corrinoid adenosyltransferase OS=Pseudomonas aeruginosa (strain ATCC 15692 / DSM 22644 / CIP 104116 / JCM 14847 / LMG 12228 / 1C / PRS 101 / PAO1) OX=208964 GN=PA4399 PE=3 SV=1	7	7 of 27	57.0027	0.0506537	0.871316	0.997754
Q9HW08	PA4398	>tr|Q9HW08|Q9HW08_PSEAE Histidine kinase OS=Pseudomonas aeruginosa (strain ATCC 15692 / DSM 22644 / CIP 104116 / JCM 14847 / LMG 12228 / 1C / PRS 101 / PAO1) OX=208964 GN=PA4398 PE=4 SV=1	22	4 of 27	55.7847	-0.0353602	0.921668	0.997754
Q9HW09	panE	>sp|Q9HW09|PANE_PSEAE 2-dehydropantoate 2-reductase OS=Pseudomonas aeruginosa (strain ATCC 15692 / DSM 22644 / CIP 104116 / JCM 14847 / LMG 12228 / 1C / PRS 101 / PAO1) OX=208964 GN=panE PE=1 SV=1	4	6 of 26	49.2717	0.345209	0.396986	0.997754
Q9HW10	PA4396	>tr|Q9HW10|Q9HW10_PSEAE Probable two-component response regulator OS=Pseudomonas aeruginosa (strain ATCC 15692 / DSM 22644 / CIP 104116 / JCM 14847 / LMG 12228 / 1C / PRS 101 / PAO1) OX=208964 GN=PA4396 PE=4 SV=1	13	2 of 27	51.4891	0.115567	0.720485	0.997754
Q9HW11	PA4395	>sp|Q9HW11|Y4395_PSEAE UPF0234 protein PA4395 OS=Pseudomonas aeruginosa (strain ATCC 15692 / DSM 22644 / CIP 104116 / JCM 14847 / LMG 12228 / 1C / PRS 101 / PAO1) OX=208964 GN=PA4395 PE=3 SV=1	14	2 of 27	53.0141	-0.00600014	0.982172	0.997754
Q9HW12	PA4394	>tr|Q9HW12|Q9HW12_PSEAE Uncharacterized protein OS=Pseudomonas aeruginosa (strain ATCC 15692 / DSM 22644 / CIP 104116 / JCM 14847 / LMG 12228 / 1C / PRS 101 / PAO1) OX=208964 GN=PA4394 PE=3 SV=1	8	1 of 27	52.0431	-0.196664	0.565214	0.997754
Q9HW13	PA4391	>tr|Q9HW13|Q9HW13_PSEAE Uncharacterized protein OS=Pseudomonas aeruginosa (strain ATCC 15692 / DSM 22644 / CIP 104116 / JCM 14847 / LMG 12228 / 1C / PRS 101 / PAO1) OX=208964 GN=PA4391 PE=4 SV=1	5	7 of 24	42.0241	0.293277	0.578112	0.997754
Q9HW14	PA4390	>tr|Q9HW14|Q9HW14_PSEAE Uncharacterized protein OS=Pseudomonas aeruginosa (strain ATCC 15692 / DSM 22644 / CIP 104116 / JCM 14847 / LMG 12228 / 1C / PRS 101 / PAO1) OX=208964 GN=PA4390 PE=4 SV=1	10	2 of 27	52.2878	0.398399	0.348537	0.997754
Q9HW15	speA	>tr|Q9HW15|Q9HW15_PSEAE Probable short-chain dehydrogenase OS=Pseudomonas aeruginosa (strain ATCC 15692 / DSM 22644 / CIP 104116 / JCM 14847 / LMG 12228 / 1C / PRS 101 / PAO1) OX=208964 GN=speA PE=4 SV=1	20	0 of 27	53.878	0.100192	0.397856	0.997754
Q9HW16	PA4388	>tr|Q9HW16|Q9HW16_PSEAE DUF2470 domain-containing protein OS=Pseudomonas aeruginosa (strain ATCC 15692 / DSM 22644 / CIP 104116 / JCM 14847 / LMG 12228 / 1C / PRS 101 / PAO1) OX=208964 GN=PA4388 PE=1 SV=1	3	14 of 24	49.176	0.152096	0.763632	0.997754
Q9HW17	PA4387	>tr|Q9HW17|Q9HW17_PSEAE Uncharacterized protein OS=Pseudomonas aeruginosa (strain ATCC 15692 / DSM 22644 / CIP 104116 / JCM 14847 / LMG 12228 / 1C / PRS 101 / PAO1) OX=208964 GN=PA4387 PE=4 SV=1	8	0 of 27	49.8413	-0.0928366	0.681608	0.997754
Q9HW18	PA4384	>tr|Q9HW18|Q9HW18_PSEAE Uncharacterized protein OS=Pseudomonas aeruginosa (strain ATCC 15692 / DSM 22644 / CIP 104116 / JCM 14847 / LMG 12228 / 1C / PRS 101 / PAO1) OX=208964 GN=PA4384 PE=4 SV=1	5	10 of 25	53.9099	-0.0357799	0.9577	0.997754
Q9HW21	PA4381	>tr|Q9HW21|Q9HW21_PSEAE Probable two-component response regulator OS=Pseudomonas aeruginosa (strain ATCC 15692 / DSM 22644 / CIP 104116 / JCM 14847 / LMG 12228 / 1C / PRS 101 / PAO1) OX=208964 GN=PA4381 PE=4 SV=1	3	11 of 27	49.3394	0.181029	0.670663	0.997754
Q9HW22	PA4380	>tr|Q9HW22|Q9HW22_PSEAE Histidine kinase OS=Pseudomonas aeruginosa (strain ATCC 15692 / DSM 22644 / CIP 104116 / JCM 14847 / LMG 12228 / 1C / PRS 101 / PAO1) OX=208964 GN=PA4380 PE=4 SV=1	10	14 of 27	46.6713	0.202764	0.623199	0.997754
Q9HW24	inaA	>tr|Q9HW24|Q9HW24_PSEAE InaA protein OS=Pseudomonas aeruginosa (strain ATCC 15692 / DSM 22644 / CIP 104116 / JCM 14847 / LMG 12228 / 1C / PRS 101 / PAO1) OX=208964 GN=inaA PE=4 SV=1	4	13 of 27	50.7264	0.353169	0.451225	0.997754
Q9HW26	pncB2	>sp|Q9HW26|PNCB2_PSEAE Nicotinate phosphoribosyltransferase 2 OS=Pseudomonas aeruginosa (strain ATCC 15692 / DSM 22644 / CIP 104116 / JCM 14847 / LMG 12228 / 1C / PRS 101 / PAO1) OX=208964 GN=pncB2 PE=1 SV=1	19	2 of 27	55.0126	0.0755369	0.715187	0.997754
Q9HW27	PA4375	>tr|Q9HW27|Q9HW27_PSEAE Probable Resistance-Nodulation-Cell Division (RND) efflux transporter OS=Pseudomonas aeruginosa (strain ATCC 15692 / DSM 22644 / CIP 104116 / JCM 14847 / LMG 12228 / 1C / PRS 101 / PAO1) OX=208964 GN=PA4375 PE=4 SV=1	24	3 of 27	56.476	-0.800963	0.0050831	0.0938088
Q9I2N8	PA1857	>tr|Q9I2N8|Q9I2N8_PSEAE Uncharacterized protein OS=Pseudomonas aeruginosa (strain ATCC 15692 / DSM 22644 / CIP 104116 / JCM 14847 / LMG 12228 / 1C / PRS 101 / PAO1) OX=208964 GN=PA1857 PE=4 SV=1	10	1 of 27	50.3472	-0.774731	0.00126531	0.0317293
Q9HW29	PA4373	>tr|Q9HW29|Q9HW29_PSEAE Uncharacterized protein OS=Pseudomonas aeruginosa (strain ATCC 15692 / DSM 22644 / CIP 104116 / JCM 14847 / LMG 12228 / 1C / PRS 101 / PAO1) OX=208964 GN=PA4373 PE=4 SV=1	16	6 of 27	58.7638	0.346565	0.326472	0.997754
Q9HW30	PA4372	>tr|Q9HW30|Q9HW30_PSEAE Peptidase_M75 domain-containing protein OS=Pseudomonas aeruginosa (strain ATCC 15692 / DSM 22644 / CIP 104116 / JCM 14847 / LMG 12228 / 1C / PRS 101 / PAO1) OX=208964 GN=PA4372 PE=4 SV=1	21	1 of 27	53.8494	0.490738	0.135231	0.923335
Q9HW31	PA4371	>tr|Q9HW31|Q9HW31_PSEAE Uncharacterized protein OS=Pseudomonas aeruginosa (strain ATCC 15692 / DSM 22644 / CIP 104116 / JCM 14847 / LMG 12228 / 1C / PRS 101 / PAO1) OX=208964 GN=PA4371 PE=4 SV=1	3	7 of 24	55.3652	0.896075	0.00789361	0.134076
Q9HW32	icmP	>tr|Q9HW32|Q9HW32_PSEAE Insulin-cleaving metalloproteinase outer membrane protein OS=Pseudomonas aeruginosa (strain ATCC 15692 / DSM 22644 / CIP 104116 / JCM 14847 / LMG 12228 / 1C / PRS 101 / PAO1) OX=208964 GN=icmP PE=4 SV=1	27	0 of 27	59.2527	0.20681	0.402532	0.997754
Q9HW33	PA4369	>tr|Q9HW33|Q9HW33_PSEAE Uncharacterized protein OS=Pseudomonas aeruginosa (strain ATCC 15692 / DSM 22644 / CIP 104116 / JCM 14847 / LMG 12228 / 1C / PRS 101 / PAO1) OX=208964 GN=PA4369 PE=3 SV=1	11	0 of 27	54.5545	0.30077	0.165801	0.997754
Q9HW34	PA4368	>tr|Q9HW34|Q9HW34_PSEAE RING-type E3 ubiquitin transferase OS=Pseudomonas aeruginosa (strain ATCC 15692 / DSM 22644 / CIP 104116 / JCM 14847 / LMG 12228 / 1C / PRS 101 / PAO1) OX=208964 GN=PA4368 PE=4 SV=1	10	4 of 27	55.057	0.00950407	0.976381	0.997754
Q9HW35	bifA	>tr|Q9HW35|Q9HW35_PSEAE BifA OS=Pseudomonas aeruginosa (strain ATCC 15692 / DSM 22644 / CIP 104116 / JCM 14847 / LMG 12228 / 1C / PRS 101 / PAO1) OX=208964 GN=bifA PE=4 SV=1	23	3 of 27	51.2307	-0.326316	0.188681	0.997754
Q9HW39	PA4362	>tr|Q9HW39|Q9HW39_PSEAE Sacchrp_dh_NADP domain-containing protein OS=Pseudomonas aeruginosa (strain ATCC 15692 / DSM 22644 / CIP 104116 / JCM 14847 / LMG 12228 / 1C / PRS 101 / PAO1) OX=208964 GN=PA4362 PE=4 SV=1	12	2 of 27	52.5553	-0.373975	0.37357	0.997754
Q9HW40	PA4361	>tr|Q9HW40|Q9HW40_PSEAE Probable oxidoreductase OS=Pseudomonas aeruginosa (strain ATCC 15692 / DSM 22644 / CIP 104116 / JCM 14847 / LMG 12228 / 1C / PRS 101 / PAO1) OX=208964 GN=PA4361 PE=4 SV=1	13	1 of 27	52.1377	0.0296204	0.884513	0.997754
Q9HW41	PA4360	>tr|Q9HW41|Q9HW41_PSEAE Uncharacterized protein OS=Pseudomonas aeruginosa (strain ATCC 15692 / DSM 22644 / CIP 104116 / JCM 14847 / LMG 12228 / 1C / PRS 101 / PAO1) OX=208964 GN=PA4360 PE=4 SV=1	6	15 of 23	56.6072	0.0729393	0.893686	0.997754
Q9HW42	PA4359	>tr|Q9HW42|Q9HW42_PSEAE FeoA domain-containing protein OS=Pseudomonas aeruginosa (strain ATCC 15692 / DSM 22644 / CIP 104116 / JCM 14847 / LMG 12228 / 1C / PRS 101 / PAO1) OX=208964 GN=PA4359 PE=1 SV=1	2	2 of 21	47.5294	0.570479	0.381201	0.997754
Q9HW43	PA4358	>tr|Q9HW43|Q9HW43_PSEAE Ferrous iron transport protein B OS=Pseudomonas aeruginosa (strain ATCC 15692 / DSM 22644 / CIP 104116 / JCM 14847 / LMG 12228 / 1C / PRS 101 / PAO1) OX=208964 GN=PA4358 PE=3 SV=1	25	3 of 27	51.1433	0.556683	0.114025	0.854721
Q9HW45	xenB	>tr|Q9HW45|Q9HW45_PSEAE Xenobiotic reductase OS=Pseudomonas aeruginosa (strain ATCC 15692 / DSM 22644 / CIP 104116 / JCM 14847 / LMG 12228 / 1C / PRS 101 / PAO1) OX=208964 GN=xenB PE=4 SV=1	11	15 of 27	48.7004	0.318664	0.53067	0.997754
Q9HW49	PA4352	>tr|Q9HW49|Q9HW49_PSEAE Uncharacterized protein OS=Pseudomonas aeruginosa (strain ATCC 15692 / DSM 22644 / CIP 104116 / JCM 14847 / LMG 12228 / 1C / PRS 101 / PAO1) OX=208964 GN=PA4352 PE=3 SV=1	22	4 of 27	52.9094	0.0424469	0.905603	0.997754
Q9HW54	PA4347	>tr|Q9HW54|Q9HW54_PSEAE Beta-lactamase domain-containing protein OS=Pseudomonas aeruginosa (strain ATCC 15692 / DSM 22644 / CIP 104116 / JCM 14847 / LMG 12228 / 1C / PRS 101 / PAO1) OX=208964 GN=PA4347 PE=4 SV=1	5	20 of 27	47.6696	0.774526	0.182236	0.997754
Q9HW56	PA4345	>tr|Q9HW56|Q9HW56_PSEAE YceI domain-containing protein OS=Pseudomonas aeruginosa (strain ATCC 15692 / DSM 22644 / CIP 104116 / JCM 14847 / LMG 12228 / 1C / PRS 101 / PAO1) OX=208964 GN=PA4345 PE=4 SV=1	4	12 of 23	42.5076	0.19679	0.729625	0.997754
Q9HW61	PA4340	>tr|Q9HW61|Q9HW61_PSEAE YceI domain-containing protein OS=Pseudomonas aeruginosa (strain ATCC 15692 / DSM 22644 / CIP 104116 / JCM 14847 / LMG 12228 / 1C / PRS 101 / PAO1) OX=208964 GN=PA4340 PE=4 SV=1	9	2 of 27	52.5891	0.0379275	0.867311	0.997754
Q9HW62	PA4339	>tr|Q9HW62|Q9HW62_PSEAE Probable phospholipase OS=Pseudomonas aeruginosa (strain ATCC 15692 / DSM 22644 / CIP 104116 / JCM 14847 / LMG 12228 / 1C / PRS 101 / PAO1) OX=208964 GN=PA4339 PE=4 SV=1	8	9 of 27	47.4925	-0.00742605	0.982407	0.997754
Q9HW63	PA4338	>tr|Q9HW63|Q9HW63_PSEAE Acyl_transf_3 domain-containing protein OS=Pseudomonas aeruginosa (strain ATCC 15692 / DSM 22644 / CIP 104116 / JCM 14847 / LMG 12228 / 1C / PRS 101 / PAO1) OX=208964 GN=PA4338 PE=4 SV=1	2	0 of 27	44.4271	-0.450168	0.126786	0.89105
Q9HW66	PA4335	>tr|Q9HW66|Q9HW66_PSEAE RHH_4 domain-containing protein OS=Pseudomonas aeruginosa (strain ATCC 15692 / DSM 22644 / CIP 104116 / JCM 14847 / LMG 12228 / 1C / PRS 101 / PAO1) OX=208964 GN=PA4335 PE=4 SV=1	4	9 of 27	50.9376	0.111961	0.823509	0.997754
Q9HW68	PA4333	>tr|Q9HW68|Q9HW68_PSEAE Fumarate hydratase class I OS=Pseudomonas aeruginosa (strain ATCC 15692 / DSM 22644 / CIP 104116 / JCM 14847 / LMG 12228 / 1C / PRS 101 / PAO1) OX=208964 GN=PA4333 PE=3 SV=1	24	2 of 27	51.7332	0.0864709	0.774051	0.997754
Q9HW69	PA4332	>tr|Q9HW69|Q9HW69_PSEAE GGDEF domain-containing protein OS=Pseudomonas aeruginosa (strain ATCC 15692 / DSM 22644 / CIP 104116 / JCM 14847 / LMG 12228 / 1C / PRS 101 / PAO1) OX=208964 GN=PA4332 PE=1 SV=1	5	7 of 27	51.6997	-1.01204	0.0440592	0.473103
Q9HW71	PA4330	>tr|Q9HW71|Q9HW71_PSEAE Probable enoyl-CoA hydratase/isomerase OS=Pseudomonas aeruginosa (strain ATCC 15692 / DSM 22644 / CIP 104116 / JCM 14847 / LMG 12228 / 1C / PRS 101 / PAO1) OX=208964 GN=PA4330 PE=1 SV=1	3	4 of 27	48.4265	-0.270488	0.602747	0.997754
Q9HW72	pykA	>tr|Q9HW72|Q9HW72_PSEAE Pyruvate kinase OS=Pseudomonas aeruginosa (strain ATCC 15692 / DSM 22644 / CIP 104116 / JCM 14847 / LMG 12228 / 1C / PRS 101 / PAO1) OX=208964 GN=pykA PE=1 SV=1	25	0 of 27	55.7784	0.215447	0.0126351	0.192159
Q9HW74	PA4327	>tr|Q9HW74|Q9HW74_PSEAE Uncharacterized protein OS=Pseudomonas aeruginosa (strain ATCC 15692 / DSM 22644 / CIP 104116 / JCM 14847 / LMG 12228 / 1C / PRS 101 / PAO1) OX=208964 GN=PA4327 PE=4 SV=1	12	4 of 27	52.8787	-0.122676	0.721774	0.997754
Q9HW75	PA4326	>tr|Q9HW75|Q9HW75_PSEAE Uncharacterized protein OS=Pseudomonas aeruginosa (strain ATCC 15692 / DSM 22644 / CIP 104116 / JCM 14847 / LMG 12228 / 1C / PRS 101 / PAO1) OX=208964 GN=PA4326 PE=4 SV=1	6	2 of 27	48.9636	-0.156235	0.526042	0.997754
Q9HW78	PA4323	>tr|Q9HW78|Q9HW78_PSEAE DUF58 domain-containing protein OS=Pseudomonas aeruginosa (strain ATCC 15692 / DSM 22644 / CIP 104116 / JCM 14847 / LMG 12228 / 1C / PRS 101 / PAO1) OX=208964 GN=PA4323 PE=4 SV=1	17	4 of 27	55.2349	-1.07908	0.00241275	0.0514669
Q9I5Y6	PA0550	>tr|Q9I5Y6|Q9I5Y6_PSEAE AP_endonuc_2 domain-containing protein OS=Pseudomonas aeruginosa (strain ATCC 15692 / DSM 22644 / CIP 104116 / JCM 14847 / LMG 12228 / 1C / PRS 101 / PAO1) OX=208964 GN=PA0550 PE=3 SV=1	2	0 of 27	39.7159	-0.789506	2.01015e-05	0.00106505
Q9I1N4	pslE	>tr|Q9I1N4|Q9I1N4_PSEAE PslE OS=Pseudomonas aeruginosa (strain ATCC 15692 / DSM 22644 / CIP 104116 / JCM 14847 / LMG 12228 / 1C / PRS 101 / PAO1) OX=208964 GN=pslE PE=4 SV=1	33	0 of 27	53.5799	-0.796495	8.53932e-05	0.00364307
Q9I1S2	hcnB	>sp|Q9I1S2|HCNB_PSEAE Hydrogen cyanide synthase subunit HcnB OS=Pseudomonas aeruginosa (strain ATCC 15692 / DSM 22644 / CIP 104116 / JCM 14847 / LMG 12228 / 1C / PRS 101 / PAO1) OX=208964 GN=hcnB PE=1 SV=1	25	0 of 27	54.0794	-0.853468	0.000520731	0.0159231
Q9I1H0	ambB	>tr|Q9I1H0|Q9I1H0_PSEAE AmbB OS=Pseudomonas aeruginosa (strain ATCC 15692 / DSM 22644 / CIP 104116 / JCM 14847 / LMG 12228 / 1C / PRS 101 / PAO1) OX=208964 GN=ambB PE=4 SV=1	44	0 of 27	55.7574	-0.881128	7.97916e-05	0.00349487
Q9HW83	PA4318	>tr|Q9HW83|Q9HW83_PSEAE RDD domain-containing protein OS=Pseudomonas aeruginosa (strain ATCC 15692 / DSM 22644 / CIP 104116 / JCM 14847 / LMG 12228 / 1C / PRS 101 / PAO1) OX=208964 GN=PA4318 PE=4 SV=1	3	2 of 27	47.2866	-1.32294	0.00785267	0.134076
Q9I1H1	ambC	>tr|Q9I1H1|Q9I1H1_PSEAE AmbC OS=Pseudomonas aeruginosa (strain ATCC 15692 / DSM 22644 / CIP 104116 / JCM 14847 / LMG 12228 / 1C / PRS 101 / PAO1) OX=208964 GN=ambC PE=4 SV=1	20	1 of 27	53.6427	-0.947439	0.00112683	0.029378
Q9HW85	sbcB	>tr|Q9HW85|Q9HW85_PSEAE Exodeoxyribonuclease I OS=Pseudomonas aeruginosa (strain ATCC 15692 / DSM 22644 / CIP 104116 / JCM 14847 / LMG 12228 / 1C / PRS 101 / PAO1) OX=208964 GN=sbcB PE=4 SV=1	19	2 of 27	55.3051	-0.0742063	0.815765	0.997754
Q9HW86	mvaT	>tr|Q9HW86|Q9HW86_PSEAE MvaT OS=Pseudomonas aeruginosa (strain ATCC 15692 / DSM 22644 / CIP 104116 / JCM 14847 / LMG 12228 / 1C / PRS 101 / PAO1) OX=208964 GN=mvaT PE=1 SV=1	19	0 of 27	50.4646	-0.119492	0.605962	0.997754
Q9HW87	purU1	>tr|Q9HW87|Q9HW87_PSEAE Formyltetrahydrofolate deformylase OS=Pseudomonas aeruginosa (strain ATCC 15692 / DSM 22644 / CIP 104116 / JCM 14847 / LMG 12228 / 1C / PRS 101 / PAO1) OX=208964 GN=purU1 PE=3 SV=1	16	3 of 27	52.2819	0.189323	0.338817	0.997754
Q9HW88	PA4313	>tr|Q9HW88|Q9HW88_PSEAE Uncharacterized protein OS=Pseudomonas aeruginosa (strain ATCC 15692 / DSM 22644 / CIP 104116 / JCM 14847 / LMG 12228 / 1C / PRS 101 / PAO1) OX=208964 GN=PA4313 PE=4 SV=1	1	5 of 12	44.2042	0.0538765	0.947719	0.997754
Q9HW89	PA4312	>tr|Q9HW89|Q9HW89_PSEAE Uncharacterized protein OS=Pseudomonas aeruginosa (strain ATCC 15692 / DSM 22644 / CIP 104116 / JCM 14847 / LMG 12228 / 1C / PRS 101 / PAO1) OX=208964 GN=PA4312 PE=4 SV=1	10	4 of 27	54.3461	-0.232891	0.605672	0.997754
Q9HW90	PA4311	>tr|Q9HW90|Q9HW90_PSEAE Glyco_trans_4-like_N domain-containing protein OS=Pseudomonas aeruginosa (strain ATCC 15692 / DSM 22644 / CIP 104116 / JCM 14847 / LMG 12228 / 1C / PRS 101 / PAO1) OX=208964 GN=PA4311 PE=4 SV=1	7	13 of 25	51.8864	-0.554918	0.400002	0.997754
Q9HW91	pctB	>sp|Q9HW91|PCTB_PSEAE Methyl-accepting chemotaxis protein PctB OS=Pseudomonas aeruginosa (strain ATCC 15692 / DSM 22644 / CIP 104116 / JCM 14847 / LMG 12228 / 1C / PRS 101 / PAO1) OX=208964 GN=pctB PE=1 SV=1	15	1 of 27	55.449	0.110859	0.439369	0.997754
Q9HW92	PA4308	>tr|Q9HW92|Q9HW92_PSEAE AAA domain-containing protein OS=Pseudomonas aeruginosa (strain ATCC 15692 / DSM 22644 / CIP 104116 / JCM 14847 / LMG 12228 / 1C / PRS 101 / PAO1) OX=208964 GN=PA4308 PE=4 SV=1	27	1 of 27	52.5097	-0.249675	0.325098	0.997754
Q9HW93	pctC	>sp|Q9HW93|PCTC_PSEAE Methyl-accepting chemotaxis protein PctC OS=Pseudomonas aeruginosa (strain ATCC 15692 / DSM 22644 / CIP 104116 / JCM 14847 / LMG 12228 / 1C / PRS 101 / PAO1) OX=208964 GN=pctC PE=1 SV=1	13	2 of 27	53.3408	0.0832365	0.799448	0.997754
Q9HW94	flp	>tr|Q9HW94|Q9HW94_PSEAE Type IVb pilin, Flp OS=Pseudomonas aeruginosa (strain ATCC 15692 / DSM 22644 / CIP 104116 / JCM 14847 / LMG 12228 / 1C / PRS 101 / PAO1) OX=208964 GN=flp PE=4 SV=1	1	1 of 11	38.3499	-Inf	NA	0
Q9HTX0	PA5220	>tr|Q9HTX0|Q9HTX0_PSEAE Uncharacterized protein OS=Pseudomonas aeruginosa (strain ATCC 15692 / DSM 22644 / CIP 104116 / JCM 14847 / LMG 12228 / 1C / PRS 101 / PAO1) OX=208964 GN=PA5220 PE=4 SV=1	12	0 of 27	52.5539	-1.0292	0.000290245	0.0100364
Q9HT23	PA5551	>tr|Q9HT23|Q9HT23_PSEAE Peptidase_M23 domain-containing protein OS=Pseudomonas aeruginosa (strain ATCC 15692 / DSM 22644 / CIP 104116 / JCM 14847 / LMG 12228 / 1C / PRS 101 / PAO1) OX=208964 GN=PA5551 PE=4 SV=1	5	2 of 26	50.9177	-1.03137	0.000519691	0.0159231
Q9HW98	tadA	>tr|Q9HW98|Q9HW98_PSEAE TadA ATPase OS=Pseudomonas aeruginosa (strain ATCC 15692 / DSM 22644 / CIP 104116 / JCM 14847 / LMG 12228 / 1C / PRS 101 / PAO1) OX=208964 GN=tadA PE=3 SV=1	12	14 of 27	53.4883	-1.81722	0.00239578	0.0514669
Q9HWA1	PA4299	>sp|Q9HWA1|Y4299_PSEAE TPR repeat-containing protein PA4299 OS=Pseudomonas aeruginosa (strain ATCC 15692 / DSM 22644 / CIP 104116 / JCM 14847 / LMG 12228 / 1C / PRS 101 / PAO1) OX=208964 GN=PA4299 PE=3 SV=1	8	11 of 25	51.6518	-1.50933	0.0111423	0.173395
Q9HWA4	pprB	>sp|Q9HWA4|PPRB_PSEAE Two-component response regulator PprB OS=Pseudomonas aeruginosa (strain ATCC 15692 / DSM 22644 / CIP 104116 / JCM 14847 / LMG 12228 / 1C / PRS 101 / PAO1) OX=208964 GN=pprB PE=1 SV=1	12	1 of 27	54.7357	-1.27064	0.00369261	0.0735166
Q9HWA7	pprA	>sp|Q9HWA7|PPRA_PSEAE Two-component sensor PprA OS=Pseudomonas aeruginosa (strain ATCC 15692 / DSM 22644 / CIP 104116 / JCM 14847 / LMG 12228 / 1C / PRS 101 / PAO1) OX=208964 GN=pprA PE=1 SV=1	2	0 of 27	40.2583	-0.414755	0.449073	0.997754
Q9HWA8	PA4292	>tr|Q9HWA8|Q9HWA8_PSEAE Phosphate transporter OS=Pseudomonas aeruginosa (strain ATCC 15692 / DSM 22644 / CIP 104116 / JCM 14847 / LMG 12228 / 1C / PRS 101 / PAO1) OX=208964 GN=PA4292 PE=3 SV=1	15	2 of 27	59.2114	0.340606	0.30988	0.997754
Q9HWB0	PA4290	>tr|Q9HWB0|Q9HWB0_PSEAE Probable chemotaxis transducer OS=Pseudomonas aeruginosa (strain ATCC 15692 / DSM 22644 / CIP 104116 / JCM 14847 / LMG 12228 / 1C / PRS 101 / PAO1) OX=208964 GN=PA4290 PE=4 SV=1	15	3 of 27	52.7449	0.166694	0.716867	0.997754
Q9HWB4	PA4286	>tr|Q9HWB4|Q9HWB4_PSEAE BPL/LPL catalytic domain-containing protein OS=Pseudomonas aeruginosa (strain ATCC 15692 / DSM 22644 / CIP 104116 / JCM 14847 / LMG 12228 / 1C / PRS 101 / PAO1) OX=208964 GN=PA4286 PE=4 SV=1	8	9 of 27	50.5503	0.0541858	0.838237	0.997754
Q9HWB5	recC	>tr|Q9HWB5|Q9HWB5_PSEAE RecBCD enzyme subunit RecC OS=Pseudomonas aeruginosa (strain ATCC 15692 / DSM 22644 / CIP 104116 / JCM 14847 / LMG 12228 / 1C / PRS 101 / PAO1) OX=208964 GN=recC PE=3 SV=1	38	4 of 27	58.3633	-0.210934	0.521658	0.997754
Q9HWB6	recB	>tr|Q9HWB6|Q9HWB6_PSEAE RecBCD enzyme subunit RecB OS=Pseudomonas aeruginosa (strain ATCC 15692 / DSM 22644 / CIP 104116 / JCM 14847 / LMG 12228 / 1C / PRS 101 / PAO1) OX=208964 GN=recB PE=3 SV=1	43	2 of 27	54.5558	-0.0638747	0.831465	0.997754
Q9HWB7	recD	>tr|Q9HWB7|Q9HWB7_PSEAE RecBCD enzyme subunit RecD OS=Pseudomonas aeruginosa (strain ATCC 15692 / DSM 22644 / CIP 104116 / JCM 14847 / LMG 12228 / 1C / PRS 101 / PAO1) OX=208964 GN=recD PE=3 SV=1	26	2 of 27	57.2194	-0.108891	0.720602	0.997754
Q9HWB8	sbcC	>sp|Q9HWB8|SBCC_PSEAE Nuclease SbcCD subunit C OS=Pseudomonas aeruginosa (strain ATCC 15692 / DSM 22644 / CIP 104116 / JCM 14847 / LMG 12228 / 1C / PRS 101 / PAO1) OX=208964 GN=sbcC PE=3 SV=1	45	2 of 27	53.8649	-0.235714	0.593792	0.997754
Q9HWC0	birA	>tr|Q9HWC0|Q9HWC0_PSEAE Bifunctional ligase/repressor BirA OS=Pseudomonas aeruginosa (strain ATCC 15692 / DSM 22644 / CIP 104116 / JCM 14847 / LMG 12228 / 1C / PRS 101 / PAO1) OX=208964 GN=birA PE=3 SV=1	9	2 of 27	54.0701	0.0338975	0.915467	0.997754
Q9HWC1	coaX	>sp|Q9HWC1|COAX_PSEAE Type III pantothenate kinase OS=Pseudomonas aeruginosa (strain ATCC 15692 / DSM 22644 / CIP 104116 / JCM 14847 / LMG 12228 / 1C / PRS 101 / PAO1) OX=208964 GN=coaX PE=1 SV=1	11	1 of 27	50.4919	0.111388	0.543214	0.997754
Q9HWC2	PA4278	>tr|Q9HWC2|Q9HWC2_PSEAE SPOR domain-containing protein OS=Pseudomonas aeruginosa (strain ATCC 15692 / DSM 22644 / CIP 104116 / JCM 14847 / LMG 12228 / 1C / PRS 101 / PAO1) OX=208964 GN=PA4278 PE=4 SV=1	6	2 of 27	58.5182	0.465236	0.210385	0.997754
Q9HWC3	secE	>sp|Q9HWC3|SECE_PSEAE Protein translocase subunit SecE OS=Pseudomonas aeruginosa (strain ATCC 15692 / DSM 22644 / CIP 104116 / JCM 14847 / LMG 12228 / 1C / PRS 101 / PAO1) OX=208964 GN=secE PE=3 SV=1	2	0 of 27	40.9514	-0.0105943	0.967102	0.997754
Q9HWC4	nusG	>sp|Q9HWC4|NUSG_PSEAE Transcription termination/antitermination protein NusG OS=Pseudomonas aeruginosa (strain ATCC 15692 / DSM 22644 / CIP 104116 / JCM 14847 / LMG 12228 / 1C / PRS 101 / PAO1) OX=208964 GN=nusG PE=3 SV=1	16	0 of 27	53.2473	0.323586	0.106444	0.818129
Q9HWC5	rplK	>sp|Q9HWC5|RL11_PSEAE 50S ribosomal protein L11 OS=Pseudomonas aeruginosa (strain ATCC 15692 / DSM 22644 / CIP 104116 / JCM 14847 / LMG 12228 / 1C / PRS 101 / PAO1) OX=208964 GN=rplK PE=3 SV=1	13	0 of 27	51.2568	0.176821	0.348219	0.997754
Q9HWC6	rplA	>sp|Q9HWC6|RL1_PSEAE 50S ribosomal protein L1 OS=Pseudomonas aeruginosa (strain ATCC 15692 / DSM 22644 / CIP 104116 / JCM 14847 / LMG 12228 / 1C / PRS 101 / PAO1) OX=208964 GN=rplA PE=3 SV=1	23	0 of 27	52.6323	0.0258576	0.894615	0.997754
Q9HWC7	rplJ	>sp|Q9HWC7|RL10_PSEAE 50S ribosomal protein L10 OS=Pseudomonas aeruginosa (strain ATCC 15692 / DSM 22644 / CIP 104116 / JCM 14847 / LMG 12228 / 1C / PRS 101 / PAO1) OX=208964 GN=rplJ PE=3 SV=1	17	0 of 27	48.4012	0.298044	0.0627685	0.590815
Q9HWC8	rplL	>sp|Q9HWC8|RL7_PSEAE 50S ribosomal protein L7/L12 OS=Pseudomonas aeruginosa (strain ATCC 15692 / DSM 22644 / CIP 104116 / JCM 14847 / LMG 12228 / 1C / PRS 101 / PAO1) OX=208964 GN=rplL PE=3 SV=1	6	6 of 27	47.591	0.741234	0.24928	0.997754
Q9HWC9	rpoC	>sp|Q9HWC9|RPOC_PSEAE DNA-directed RNA polymerase subunit beta' OS=Pseudomonas aeruginosa (strain ATCC 15692 / DSM 22644 / CIP 104116 / JCM 14847 / LMG 12228 / 1C / PRS 101 / PAO1) OX=208964 GN=rpoC PE=3 SV=1	37	0 of 27	55.0599	-0.057017	0.664661	0.997754
Q9HWD0	rpsL	>sp|Q9HWD0|RS12_PSEAE 30S ribosomal protein S12 OS=Pseudomonas aeruginosa (strain ATCC 15692 / DSM 22644 / CIP 104116 / JCM 14847 / LMG 12228 / 1C / PRS 101 / PAO1) OX=208964 GN=rpsL PE=3 SV=1	12	0 of 27	52.4737	0.0918945	0.656678	0.997754
Q9HWD1	rpsG	>sp|Q9HWD1|RS7_PSEAE 30S ribosomal protein S7 OS=Pseudomonas aeruginosa (strain ATCC 15692 / DSM 22644 / CIP 104116 / JCM 14847 / LMG 12228 / 1C / PRS 101 / PAO1) OX=208964 GN=rpsG PE=3 SV=1	17	0 of 27	54.9671	0.0415176	0.846529	0.997754
Q9HWD2	fusA	>sp|Q9HWD2|EFG1_PSEAE Elongation factor G 1 OS=Pseudomonas aeruginosa (strain ATCC 15692 / DSM 22644 / CIP 104116 / JCM 14847 / LMG 12228 / 1C / PRS 101 / PAO1) OX=208964 GN=fusA PE=1 SV=1	27	0 of 27	53.1531	0.0546667	0.664083	0.997754
Q9HWD4	rpsJ	>sp|Q9HWD4|RS10_PSEAE 30S ribosomal protein S10 OS=Pseudomonas aeruginosa (strain ATCC 15692 / DSM 22644 / CIP 104116 / JCM 14847 / LMG 12228 / 1C / PRS 101 / PAO1) OX=208964 GN=rpsJ PE=3 SV=1	15	0 of 27	48.5448	0.172127	0.437398	0.997754
Q9HWD5	rplC	>sp|Q9HWD5|RL3_PSEAE 50S ribosomal protein L3 OS=Pseudomonas aeruginosa (strain ATCC 15692 / DSM 22644 / CIP 104116 / JCM 14847 / LMG 12228 / 1C / PRS 101 / PAO1) OX=208964 GN=rplC PE=3 SV=1	24	0 of 27	54.5156	0.242712	0.371145	0.997754
Q9HWD6	rplD	>sp|Q9HWD6|RL4_PSEAE 50S ribosomal protein L4 OS=Pseudomonas aeruginosa (strain ATCC 15692 / DSM 22644 / CIP 104116 / JCM 14847 / LMG 12228 / 1C / PRS 101 / PAO1) OX=208964 GN=rplD PE=3 SV=1	16	0 of 27	51.6757	0.181191	0.349424	0.997754
Q9HWD7	rplW	>sp|Q9HWD7|RL23_PSEAE 50S ribosomal protein L23 OS=Pseudomonas aeruginosa (strain ATCC 15692 / DSM 22644 / CIP 104116 / JCM 14847 / LMG 12228 / 1C / PRS 101 / PAO1) OX=208964 GN=rplW PE=3 SV=1	11	0 of 27	50.5596	0.271892	0.379151	0.997754
Q9HWD8	rplB	>sp|Q9HWD8|RL2_PSEAE 50S ribosomal protein L2 OS=Pseudomonas aeruginosa (strain ATCC 15692 / DSM 22644 / CIP 104116 / JCM 14847 / LMG 12228 / 1C / PRS 101 / PAO1) OX=208964 GN=rplB PE=3 SV=1	18	0 of 27	50.691	0.143707	0.419135	0.997754
Q9HWD9	rpsS	>sp|Q9HWD9|RS19_PSEAE 30S ribosomal protein S19 OS=Pseudomonas aeruginosa (strain ATCC 15692 / DSM 22644 / CIP 104116 / JCM 14847 / LMG 12228 / 1C / PRS 101 / PAO1) OX=208964 GN=rpsS PE=3 SV=1	15	0 of 27	55.8576	0.255698	0.495959	0.997754
Q9HWE0	rplV	>sp|Q9HWE0|RL22_PSEAE 50S ribosomal protein L22 OS=Pseudomonas aeruginosa (strain ATCC 15692 / DSM 22644 / CIP 104116 / JCM 14847 / LMG 12228 / 1C / PRS 101 / PAO1) OX=208964 GN=rplV PE=3 SV=1	16	0 of 27	56.9165	0.103797	0.660173	0.997754
Q9HWE1	rpsC	>sp|Q9HWE1|RS3_PSEAE 30S ribosomal protein S3 OS=Pseudomonas aeruginosa (strain ATCC 15692 / DSM 22644 / CIP 104116 / JCM 14847 / LMG 12228 / 1C / PRS 101 / PAO1) OX=208964 GN=rpsC PE=3 SV=1	20	0 of 27	50.5825	0.191685	0.283896	0.997754
Q9HWE2	rplP	>sp|Q9HWE2|RL16_PSEAE 50S ribosomal protein L16 OS=Pseudomonas aeruginosa (strain ATCC 15692 / DSM 22644 / CIP 104116 / JCM 14847 / LMG 12228 / 1C / PRS 101 / PAO1) OX=208964 GN=rplP PE=3 SV=1	12	0 of 27	48.9645	0.0232017	0.876472	0.997754
Q9HWE3	rpmC	>sp|Q9HWE3|RL29_PSEAE 50S ribosomal protein L29 OS=Pseudomonas aeruginosa (strain ATCC 15692 / DSM 22644 / CIP 104116 / JCM 14847 / LMG 12228 / 1C / PRS 101 / PAO1) OX=208964 GN=rpmC PE=1 SV=1	6	2 of 27	50.175	0.375568	0.372399	0.997754
Q9HWE4	rpsQ	>sp|Q9HWE4|RS17_PSEAE 30S ribosomal protein S17 OS=Pseudomonas aeruginosa (strain ATCC 15692 / DSM 22644 / CIP 104116 / JCM 14847 / LMG 12228 / 1C / PRS 101 / PAO1) OX=208964 GN=rpsQ PE=3 SV=1	9	0 of 27	49.8543	0.24004	0.425906	0.997754
Q9HWE5	rplN	>sp|Q9HWE5|RL14_PSEAE 50S ribosomal protein L14 OS=Pseudomonas aeruginosa (strain ATCC 15692 / DSM 22644 / CIP 104116 / JCM 14847 / LMG 12228 / 1C / PRS 101 / PAO1) OX=208964 GN=rplN PE=3 SV=1	16	0 of 27	53.4385	-0.0885818	0.669289	0.997754
Q9HWE6	rplX	>sp|Q9HWE6|RL24_PSEAE 50S ribosomal protein L24 OS=Pseudomonas aeruginosa (strain ATCC 15692 / DSM 22644 / CIP 104116 / JCM 14847 / LMG 12228 / 1C / PRS 101 / PAO1) OX=208964 GN=rplX PE=3 SV=1	15	0 of 27	48.9587	-0.00401262	0.979435	0.997754
Q9HWE7	rplE	>sp|Q9HWE7|RL5_PSEAE 50S ribosomal protein L5 OS=Pseudomonas aeruginosa (strain ATCC 15692 / DSM 22644 / CIP 104116 / JCM 14847 / LMG 12228 / 1C / PRS 101 / PAO1) OX=208964 GN=rplE PE=3 SV=1	16	0 of 27	50.6879	0.206002	0.352665	0.997754
Q9HWE8	rpsN	>sp|Q9HWE8|RS14_PSEAE 30S ribosomal protein S14 OS=Pseudomonas aeruginosa (strain ATCC 15692 / DSM 22644 / CIP 104116 / JCM 14847 / LMG 12228 / 1C / PRS 101 / PAO1) OX=208964 GN=rpsN PE=3 SV=1	8	0 of 27	50.0297	0.50944	0.282239	0.997754
Q9HWE9	rpsH	>sp|Q9HWE9|RS8_PSEAE 30S ribosomal protein S8 OS=Pseudomonas aeruginosa (strain ATCC 15692 / DSM 22644 / CIP 104116 / JCM 14847 / LMG 12228 / 1C / PRS 101 / PAO1) OX=208964 GN=rpsH PE=3 SV=1	13	0 of 27	52.0322	0.192424	0.358972	0.997754
Q9HWF0	rplF	>sp|Q9HWF0|RL6_PSEAE 50S ribosomal protein L6 OS=Pseudomonas aeruginosa (strain ATCC 15692 / DSM 22644 / CIP 104116 / JCM 14847 / LMG 12228 / 1C / PRS 101 / PAO1) OX=208964 GN=rplF PE=3 SV=1	14	0 of 27	49.5481	0.182155	0.348958	0.997754
Q9HWF1	rplR	>sp|Q9HWF1|RL18_PSEAE 50S ribosomal protein L18 OS=Pseudomonas aeruginosa (strain ATCC 15692 / DSM 22644 / CIP 104116 / JCM 14847 / LMG 12228 / 1C / PRS 101 / PAO1) OX=208964 GN=rplR PE=3 SV=1	15	0 of 27	47.9072	0.227485	0.32486	0.997754
Q9HWF2	rpsE	>sp|Q9HWF2|RS5_PSEAE 30S ribosomal protein S5 OS=Pseudomonas aeruginosa (strain ATCC 15692 / DSM 22644 / CIP 104116 / JCM 14847 / LMG 12228 / 1C / PRS 101 / PAO1) OX=208964 GN=rpsE PE=3 SV=1	14	0 of 27	53.0686	0.0320437	0.844578	0.997754
Q9HWF3	rpmD	>sp|Q9HWF3|RL30_PSEAE 50S ribosomal protein L30 OS=Pseudomonas aeruginosa (strain ATCC 15692 / DSM 22644 / CIP 104116 / JCM 14847 / LMG 12228 / 1C / PRS 101 / PAO1) OX=208964 GN=rpmD PE=1 SV=3	2	0 of 27	46.0034	0.186739	0.262852	0.997754
Q9HWF4	rplO	>sp|Q9HWF4|RL15_PSEAE 50S ribosomal protein L15 OS=Pseudomonas aeruginosa (strain ATCC 15692 / DSM 22644 / CIP 104116 / JCM 14847 / LMG 12228 / 1C / PRS 101 / PAO1) OX=208964 GN=rplO PE=3 SV=1	14	0 of 27	48.007	0.0218162	0.923897	0.997754
Q9HWF5	secY	>sp|Q9HWF5|SECY_PSEAE Protein translocase subunit SecY OS=Pseudomonas aeruginosa (strain ATCC 15692 / DSM 22644 / CIP 104116 / JCM 14847 / LMG 12228 / 1C / PRS 101 / PAO1) OX=208964 GN=secY PE=3 SV=1	19	0 of 27	53.4155	0.0802794	0.72007	0.997754
Q9HWF6	rpmJ	>sp|Q9HWF6|RL36_PSEAE 50S ribosomal protein L36 OS=Pseudomonas aeruginosa (strain ATCC 15692 / DSM 22644 / CIP 104116 / JCM 14847 / LMG 12228 / 1C / PRS 101 / PAO1) OX=208964 GN=rpmJ PE=3 SV=1	1	0 of 27	40.5936	-0.0280216	0.8755	0.997754
Q9HWF7	rpsM	>sp|Q9HWF7|RS13_PSEAE 30S ribosomal protein S13 OS=Pseudomonas aeruginosa (strain ATCC 15692 / DSM 22644 / CIP 104116 / JCM 14847 / LMG 12228 / 1C / PRS 101 / PAO1) OX=208964 GN=rpsM PE=3 SV=1	15	0 of 27	51.3159	0.0218022	0.896824	0.997754
Q9HWF8	rpsK	>sp|Q9HWF8|RS11_PSEAE 30S ribosomal protein S11 OS=Pseudomonas aeruginosa (strain ATCC 15692 / DSM 22644 / CIP 104116 / JCM 14847 / LMG 12228 / 1C / PRS 101 / PAO1) OX=208964 GN=rpsK PE=3 SV=1	10	0 of 27	51.6632	0.128333	0.519014	0.997754
Q9HWF9	bfr	>sp|Q9HWF9|BFR_PSEAE Bacterioferritin OS=Pseudomonas aeruginosa (strain ATCC 15692 / DSM 22644 / CIP 104116 / JCM 14847 / LMG 12228 / 1C / PRS 101 / PAO1) OX=208964 GN=bfr PE=1 SV=1	9	5 of 27	54.2288	-0.111244	0.797804	0.997754
Q9HWG0	uvrA	>sp|Q9HWG0|UVRA_PSEAE UvrABC system protein A OS=Pseudomonas aeruginosa (strain ATCC 15692 / DSM 22644 / CIP 104116 / JCM 14847 / LMG 12228 / 1C / PRS 101 / PAO1) OX=208964 GN=uvrA PE=3 SV=1	38	0 of 27	59.2527	-0.0390043	0.789657	0.997754
Q9HWG1	PA4233	>tr|Q9HWG1|Q9HWG1_PSEAE Probable major facilitator superfamily (MFS) transporter OS=Pseudomonas aeruginosa (strain ATCC 15692 / DSM 22644 / CIP 104116 / JCM 14847 / LMG 12228 / 1C / PRS 101 / PAO1) OX=208964 GN=PA4233 PE=4 SV=1	5	0 of 27	49.506	0.280946	0.191654	0.997754
Q9HWG3	pchD	>tr|Q9HWG3|Q9HWG3_PSEAE Pyochelin biosynthesis protein PchD OS=Pseudomonas aeruginosa (strain ATCC 15692 / DSM 22644 / CIP 104116 / JCM 14847 / LMG 12228 / 1C / PRS 101 / PAO1) OX=208964 GN=pchD PE=4 SV=1	33	1 of 27	53.3657	-1.88012	0.0506404	0.521485
Q9HWG4	pchF	>tr|Q9HWG4|Q9HWG4_PSEAE Pyochelin synthetase OS=Pseudomonas aeruginosa (strain ATCC 15692 / DSM 22644 / CIP 104116 / JCM 14847 / LMG 12228 / 1C / PRS 101 / PAO1) OX=208964 GN=pchF PE=3 SV=1	49	4 of 27	57.3853	-2.27582	0.0502593	0.520036
Q9HWG5	pchG	>tr|Q9HWG5|Q9HWG5_PSEAE Pyochelin biosynthetic protein PchG OS=Pseudomonas aeruginosa (strain ATCC 15692 / DSM 22644 / CIP 104116 / JCM 14847 / LMG 12228 / 1C / PRS 101 / PAO1) OX=208964 GN=pchG PE=4 SV=1	13	10 of 27	55.1895	-2.1488	0.0784195	0.686955
Q9HWG6	PA4223	>tr|Q9HWG6|Q9HWG6_PSEAE Probable ATP-binding component of ABC transporter OS=Pseudomonas aeruginosa (strain ATCC 15692 / DSM 22644 / CIP 104116 / JCM 14847 / LMG 12228 / 1C / PRS 101 / PAO1) OX=208964 GN=PA4223 PE=4 SV=1	19	7 of 27	50.0176	-2.30054	0.0201828	0.275106
Q9HWG7	PA4222	>tr|Q9HWG7|Q9HWG7_PSEAE Probable ATP-binding component of ABC transporter OS=Pseudomonas aeruginosa (strain ATCC 15692 / DSM 22644 / CIP 104116 / JCM 14847 / LMG 12228 / 1C / PRS 101 / PAO1) OX=208964 GN=PA4222 PE=4 SV=1	29	7 of 27	54.1099	-2.40275	0.0568412	0.560602
Q9HWG8	PA4218	>tr|Q9HWG8|Q9HWG8_PSEAE Probable transporter OS=Pseudomonas aeruginosa (strain ATCC 15692 / DSM 22644 / CIP 104116 / JCM 14847 / LMG 12228 / 1C / PRS 101 / PAO1) OX=208964 GN=PA4218 PE=4 SV=1	6	11 of 27	50.5714	-0.874199	0.282374	0.997754
Q9HWG9	phzS	>sp|Q9HWG9|PHZS_PSEAE 5-methylphenazine-1-carboxylate 1-monooxygenase OS=Pseudomonas aeruginosa (strain ATCC 15692 / DSM 22644 / CIP 104116 / JCM 14847 / LMG 12228 / 1C / PRS 101 / PAO1) OX=208964 GN=phzS PE=1 SV=1	15	2 of 27	52.2194	-0.867428	0.0309642	0.382397
Q9HWH2	phzM	>sp|Q9HWH2|PHZM_PSEAE Phenazine-1-carboxylate N-methyltransferase OS=Pseudomonas aeruginosa (strain ATCC 15692 / DSM 22644 / CIP 104116 / JCM 14847 / LMG 12228 / 1C / PRS 101 / PAO1) OX=208964 GN=phzM PE=1 SV=1	17	0 of 27	53.1287	0.155235	0.499453	0.997754
Q9HWH3	opmD	>tr|Q9HWH3|Q9HWH3_PSEAE Probable outer membrane protein OS=Pseudomonas aeruginosa (strain ATCC 15692 / DSM 22644 / CIP 104116 / JCM 14847 / LMG 12228 / 1C / PRS 101 / PAO1) OX=208964 GN=opmD PE=3 SV=1	31	0 of 27	57.405	-0.752896	0.0107322	0.167882
Q9HWH4	mexI	>tr|Q9HWH4|Q9HWH4_PSEAE Probable Resistance-Nodulation-Cell Division (RND) efflux transporter OS=Pseudomonas aeruginosa (strain ATCC 15692 / DSM 22644 / CIP 104116 / JCM 14847 / LMG 12228 / 1C / PRS 101 / PAO1) OX=208964 GN=mexI PE=4 SV=1	35	0 of 27	56.0791	-0.861528	0.00402153	0.07817
Q9HWH5	mexH	>tr|Q9HWH5|Q9HWH5_PSEAE Probable Resistance-Nodulation-Cell Division (RND) efflux membrane fusion protein OS=Pseudomonas aeruginosa (strain ATCC 15692 / DSM 22644 / CIP 104116 / JCM 14847 / LMG 12228 / 1C / PRS 101 / PAO1) OX=208964 GN=mexH PE=3 SV=1	24	0 of 27	52.7148	-0.798069	0.00621057	0.109687
Q9I130	PA2452	>tr|Q9I130|Q9I130_PSEAE DUF3327 domain-containing protein OS=Pseudomonas aeruginosa (strain ATCC 15692 / DSM 22644 / CIP 104116 / JCM 14847 / LMG 12228 / 1C / PRS 101 / PAO1) OX=208964 GN=PA2452 PE=4 SV=1	17	0 of 27	51.7703	-1.03195	0.00199901	0.0459212
Q9HWH7	ppgL	>tr|Q9HWH7|Q9HWH7_PSEAE Periplasmic gluconolactonase, PpgL OS=Pseudomonas aeruginosa (strain ATCC 15692 / DSM 22644 / CIP 104116 / JCM 14847 / LMG 12228 / 1C / PRS 101 / PAO1) OX=208964 GN=ppgL PE=1 SV=1	4	11 of 19	47.6408	-0.596443	0.334335	0.997754
Q9HWH8	nmoR	>sp|Q9HWH8|NMOR_PSEAE HTH-type transcriptional regulator NmoR OS=Pseudomonas aeruginosa (strain ATCC 15692 / DSM 22644 / CIP 104116 / JCM 14847 / LMG 12228 / 1C / PRS 101 / PAO1) OX=208964 GN=nmoR PE=3 SV=1	5	11 of 26	49.6849	0.0383136	0.920159	0.997754
Q9HWH9	nmoA	>sp|Q9HWH9|NMO_PSEAE Nitronate monooxygenase OS=Pseudomonas aeruginosa (strain ATCC 15692 / DSM 22644 / CIP 104116 / JCM 14847 / LMG 12228 / 1C / PRS 101 / PAO1) OX=208964 GN=nmoA PE=1 SV=1	8	1 of 27	49.1937	-0.0347341	0.914233	0.997754
Q9HWI0	ddlA	>sp|Q9HWI0|DDLA_PSEAE D-alanine--D-alanine ligase A OS=Pseudomonas aeruginosa (strain ATCC 15692 / DSM 22644 / CIP 104116 / JCM 14847 / LMG 12228 / 1C / PRS 101 / PAO1) OX=208964 GN=ddlA PE=3 SV=1	9	2 of 27	48.438	-0.392376	0.270302	0.997754
Q9HWI2	PA4199	>tr|Q9HWI2|Q9HWI2_PSEAE Probable acyl-CoA dehydrogenase OS=Pseudomonas aeruginosa (strain ATCC 15692 / DSM 22644 / CIP 104116 / JCM 14847 / LMG 12228 / 1C / PRS 101 / PAO1) OX=208964 GN=PA4199 PE=3 SV=1	21	1 of 27	52.7885	0.0768463	0.728038	0.997754
Q9HWI3	PA4198	>tr|Q9HWI3|Q9HWI3_PSEAE Probable AMP-binding enzyme OS=Pseudomonas aeruginosa (strain ATCC 15692 / DSM 22644 / CIP 104116 / JCM 14847 / LMG 12228 / 1C / PRS 101 / PAO1) OX=208964 GN=PA4198 PE=4 SV=1	9	8 of 27	54.4044	-0.0615033	0.878611	0.997754
Q9HWI4	bfiS	>tr|Q9HWI4|Q9HWI4_PSEAE Histidine kinase OS=Pseudomonas aeruginosa (strain ATCC 15692 / DSM 22644 / CIP 104116 / JCM 14847 / LMG 12228 / 1C / PRS 101 / PAO1) OX=208964 GN=bfiS PE=4 SV=1	16	5 of 27	55.2188	-0.0120777	0.978828	0.997754
Q9HWH6	mexG	>tr|Q9HWH6|Q9HWH6_PSEAE Uncharacterized protein OS=Pseudomonas aeruginosa (strain ATCC 15692 / DSM 22644 / CIP 104116 / JCM 14847 / LMG 12228 / 1C / PRS 101 / PAO1) OX=208964 GN=mexG PE=4 SV=1	7	0 of 27	49.7677	-1.03614	0.00220065	0.0495147
Q9HWJ3	PA4188	>tr|Q9HWJ3|Q9HWJ3_PSEAE Uncharacterized protein OS=Pseudomonas aeruginosa (strain ATCC 15692 / DSM 22644 / CIP 104116 / JCM 14847 / LMG 12228 / 1C / PRS 101 / PAO1) OX=208964 GN=PA4188 PE=3 SV=1	3	5 of 25	46.997	-0.109523	0.879	0.997754
Q9HWJ7	PA4184	>tr|Q9HWJ7|Q9HWJ7_PSEAE Probable transcriptional regulator OS=Pseudomonas aeruginosa (strain ATCC 15692 / DSM 22644 / CIP 104116 / JCM 14847 / LMG 12228 / 1C / PRS 101 / PAO1) OX=208964 GN=PA4184 PE=4 SV=1	7	4 of 27	53.2236	0.161783	0.680125	0.997754
Q9HWJ9	PA4182	>tr|Q9HWJ9|Q9HWJ9_PSEAE Uncharacterized protein OS=Pseudomonas aeruginosa (strain ATCC 15692 / DSM 22644 / CIP 104116 / JCM 14847 / LMG 12228 / 1C / PRS 101 / PAO1) OX=208964 GN=PA4182 PE=4 SV=1	7	4 of 27	48.3771	0.172716	0.66804	0.997754
Q9HWK1	PA4180	>tr|Q9HWK1|Q9HWK1_PSEAE Probable acetolactate synthase large subunit OS=Pseudomonas aeruginosa (strain ATCC 15692 / DSM 22644 / CIP 104116 / JCM 14847 / LMG 12228 / 1C / PRS 101 / PAO1) OX=208964 GN=PA4180 PE=3 SV=1	20	0 of 27	59.1704	0.0152136	0.944823	0.997754
Q9HWK2	PA4179	>tr|Q9HWK2|Q9HWK2_PSEAE Probable porin OS=Pseudomonas aeruginosa (strain ATCC 15692 / DSM 22644 / CIP 104116 / JCM 14847 / LMG 12228 / 1C / PRS 101 / PAO1) OX=208964 GN=PA4179 PE=1 SV=1	11	1 of 27	53.506	0.899414	0.009277	0.152375
Q9HWK5	ppiC2	>tr|Q9HWK5|Q9HWK5_PSEAE Peptidyl-prolyl cis-trans isomerase C2 OS=Pseudomonas aeruginosa (strain ATCC 15692 / DSM 22644 / CIP 104116 / JCM 14847 / LMG 12228 / 1C / PRS 101 / PAO1) OX=208964 GN=ppiC2 PE=4 SV=1	3	11 of 25	51.9367	-0.109037	0.759595	0.997754
Q9HWK6	prpL	>sp|Q9HWK6|LYSC_PSEAE Lysyl endopeptidase OS=Pseudomonas aeruginosa (strain ATCC 15692 / DSM 22644 / CIP 104116 / JCM 14847 / LMG 12228 / 1C / PRS 101 / PAO1) OX=208964 GN=prpL PE=1 SV=1	18	7 of 27	52.2525	-1.16748	0.029472	0.369525
Q9HWK7	PA4174	>tr|Q9HWK7|Q9HWK7_PSEAE Probable transcriptional regulator OS=Pseudomonas aeruginosa (strain ATCC 15692 / DSM 22644 / CIP 104116 / JCM 14847 / LMG 12228 / 1C / PRS 101 / PAO1) OX=208964 GN=PA4174 PE=3 SV=1	11	7 of 27	52.4205	-0.064331	0.856342	0.997754
Q9HWL0	PA4171	>tr|Q9HWL0|Q9HWL0_PSEAE Probable protease OS=Pseudomonas aeruginosa (strain ATCC 15692 / DSM 22644 / CIP 104116 / JCM 14847 / LMG 12228 / 1C / PRS 101 / PAO1) OX=208964 GN=PA4171 PE=3 SV=1	4	11 of 19	49.8252	0.32876	0.73467	0.997754
Q9HWL1	PA4170	>tr|Q9HWL1|Q9HWL1_PSEAE Pyr_redox_2 domain-containing protein OS=Pseudomonas aeruginosa (strain ATCC 15692 / DSM 22644 / CIP 104116 / JCM 14847 / LMG 12228 / 1C / PRS 101 / PAO1) OX=208964 GN=PA4170 PE=4 SV=1	8	2 of 27	48.2201	0.266591	0.516078	0.997754
Q9HWL3	fpvB	>tr|Q9HWL3|Q9HWL3_PSEAE Second ferric pyoverdine receptor FpvB OS=Pseudomonas aeruginosa (strain ATCC 15692 / DSM 22644 / CIP 104116 / JCM 14847 / LMG 12228 / 1C / PRS 101 / PAO1) OX=208964 GN=fpvB PE=3 SV=1	16	7 of 27	51.0953	0.973945	0.0364918	0.428127
Q9HWL6	PA4165	>tr|Q9HWL6|Q9HWL6_PSEAE Probable transcriptional regulator OS=Pseudomonas aeruginosa (strain ATCC 15692 / DSM 22644 / CIP 104116 / JCM 14847 / LMG 12228 / 1C / PRS 101 / PAO1) OX=208964 GN=PA4165 PE=3 SV=1	16	6 of 27	55.5694	-0.193588	0.710481	0.997754
Q9HWL8	PA4163	>tr|Q9HWL8|Q9HWL8_PSEAE Uncharacterized protein OS=Pseudomonas aeruginosa (strain ATCC 15692 / DSM 22644 / CIP 104116 / JCM 14847 / LMG 12228 / 1C / PRS 101 / PAO1) OX=208964 GN=PA4163 PE=1 SV=1	12	10 of 27	49.0554	0.148444	0.827984	0.997754
Q9HWL9	PA4162	>tr|Q9HWL9|Q9HWL9_PSEAE Probable short-chain dehydrogenase OS=Pseudomonas aeruginosa (strain ATCC 15692 / DSM 22644 / CIP 104116 / JCM 14847 / LMG 12228 / 1C / PRS 101 / PAO1) OX=208964 GN=PA4162 PE=4 SV=1	7	3 of 27	49.0603	0.170409	0.634363	0.997754
Q9HWM4	PA4157	>tr|Q9HWM4|Q9HWM4_PSEAE Probable transcriptional regulator OS=Pseudomonas aeruginosa (strain ATCC 15692 / DSM 22644 / CIP 104116 / JCM 14847 / LMG 12228 / 1C / PRS 101 / PAO1) OX=208964 GN=PA4157 PE=4 SV=1	6	7 of 27	54.5206	-0.200162	0.510968	0.997754
Q9HWM5	PA4156	>tr|Q9HWM5|Q9HWM5_PSEAE Probable TonB-dependent receptor OS=Pseudomonas aeruginosa (strain ATCC 15692 / DSM 22644 / CIP 104116 / JCM 14847 / LMG 12228 / 1C / PRS 101 / PAO1) OX=208964 GN=PA4156 PE=3 SV=1	3	10 of 21	49.0267	0.374008	0.308111	0.997754
Q9HWM7	PA4154	>tr|Q9HWM7|Q9HWM7_PSEAE SH3b domain-containing protein OS=Pseudomonas aeruginosa (strain ATCC 15692 / DSM 22644 / CIP 104116 / JCM 14847 / LMG 12228 / 1C / PRS 101 / PAO1) OX=208964 GN=PA4154 PE=4 SV=1	13	3 of 27	52.3123	0.0809155	0.809623	0.997754
Q9HWN6	PA4145	>tr|Q9HWN6|Q9HWN6_PSEAE Probable transcriptional regulator OS=Pseudomonas aeruginosa (strain ATCC 15692 / DSM 22644 / CIP 104116 / JCM 14847 / LMG 12228 / 1C / PRS 101 / PAO1) OX=208964 GN=PA4145 PE=3 SV=1	9	2 of 27	53.1929	0.123992	0.732379	0.997754
Q9HWN7	PA4144	>tr|Q9HWN7|Q9HWN7_PSEAE Protein CyaE OS=Pseudomonas aeruginosa (strain ATCC 15692 / DSM 22644 / CIP 104116 / JCM 14847 / LMG 12228 / 1C / PRS 101 / PAO1) OX=208964 GN=PA4144 PE=3 SV=1	4	7 of 12	43.283	-0.000686987	0.999015	0.999852
Q9HWN8	PA4143	>tr|Q9HWN8|Q9HWN8_PSEAE Probable toxin transporter OS=Pseudomonas aeruginosa (strain ATCC 15692 / DSM 22644 / CIP 104116 / JCM 14847 / LMG 12228 / 1C / PRS 101 / PAO1) OX=208964 GN=PA4143 PE=4 SV=1	22	3 of 27	53.6237	0.078227	0.814672	0.997754
Q9HWN9	PA4142	>tr|Q9HWN9|Q9HWN9_PSEAE Probable secretion protein OS=Pseudomonas aeruginosa (strain ATCC 15692 / DSM 22644 / CIP 104116 / JCM 14847 / LMG 12228 / 1C / PRS 101 / PAO1) OX=208964 GN=PA4142 PE=4 SV=1	18	4 of 27	56.6017	0.368936	0.294982	0.997754
Q9HWP0	PA4141	>tr|Q9HWP0|Q9HWP0_PSEAE DUF5862 domain-containing protein OS=Pseudomonas aeruginosa (strain ATCC 15692 / DSM 22644 / CIP 104116 / JCM 14847 / LMG 12228 / 1C / PRS 101 / PAO1) OX=208964 GN=PA4141 PE=4 SV=1	2	1 of 27	44.7504	-0.545343	0.489233	0.997754
Q9HWP3	tyrS1	>sp|Q9HWP3|SYY1_PSEAE Tyrosine--tRNA ligase 1 OS=Pseudomonas aeruginosa (strain ATCC 15692 / DSM 22644 / CIP 104116 / JCM 14847 / LMG 12228 / 1C / PRS 101 / PAO1) OX=208964 GN=tyrS1 PE=3 SV=1	17	5 of 27	52.8399	0.767422	0.0140104	0.209201
Q9HWP6	PA4135	>tr|Q9HWP6|Q9HWP6_PSEAE Probable transcriptional regulator OS=Pseudomonas aeruginosa (strain ATCC 15692 / DSM 22644 / CIP 104116 / JCM 14847 / LMG 12228 / 1C / PRS 101 / PAO1) OX=208964 GN=PA4135 PE=1 SV=1	8	2 of 27	51.5857	-0.149683	0.689624	0.997754
Q9HWP8	PA4133	>tr|Q9HWP8|Q9HWP8_PSEAE Cytochrome-c oxidase OS=Pseudomonas aeruginosa (strain ATCC 15692 / DSM 22644 / CIP 104116 / JCM 14847 / LMG 12228 / 1C / PRS 101 / PAO1) OX=208964 GN=PA4133 PE=3 SV=1	5	0 of 27	49.3436	-0.297971	0.422774	0.997754
Q9HWP9	PA4132	>tr|Q9HWP9|Q9HWP9_PSEAE HTH gntR-type domain-containing protein OS=Pseudomonas aeruginosa (strain ATCC 15692 / DSM 22644 / CIP 104116 / JCM 14847 / LMG 12228 / 1C / PRS 101 / PAO1) OX=208964 GN=PA4132 PE=3 SV=1	24	0 of 27	52.3621	-0.152732	0.431939	0.997754
Q9HWQ0	PA4131	>tr|Q9HWQ0|Q9HWQ0_PSEAE Probable iron-sulfur protein OS=Pseudomonas aeruginosa (strain ATCC 15692 / DSM 22644 / CIP 104116 / JCM 14847 / LMG 12228 / 1C / PRS 101 / PAO1) OX=208964 GN=PA4131 PE=4 SV=1	24	0 of 27	52.0506	-0.216917	0.125752	0.887113
Q9HWQ1	PA4130	>tr|Q9HWQ1|Q9HWQ1_PSEAE Probable sulfite or nitrite reductase OS=Pseudomonas aeruginosa (strain ATCC 15692 / DSM 22644 / CIP 104116 / JCM 14847 / LMG 12228 / 1C / PRS 101 / PAO1) OX=208964 GN=PA4130 PE=4 SV=1	25	0 of 27	55.0732	-0.339908	0.00429266	0.0810424
Q9HWQ2	PA4129	>tr|Q9HWQ2|Q9HWQ2_PSEAE Uncharacterized protein OS=Pseudomonas aeruginosa (strain ATCC 15692 / DSM 22644 / CIP 104116 / JCM 14847 / LMG 12228 / 1C / PRS 101 / PAO1) OX=208964 GN=PA4129 PE=4 SV=1	5	4 of 27	50.8521	-0.194615	0.615101	0.997754
Q9HWQ5	PA4126	>tr|Q9HWQ5|Q9HWQ5_PSEAE Probable major facilitator superfamily (MFS) transporter OS=Pseudomonas aeruginosa (strain ATCC 15692 / DSM 22644 / CIP 104116 / JCM 14847 / LMG 12228 / 1C / PRS 101 / PAO1) OX=208964 GN=PA4126 PE=4 SV=1	2	2 of 9	37.2325	-0.343769	0.448298	0.997754
Q9HWQ7	hpcB	>tr|Q9HWQ7|Q9HWQ7_PSEAE Homoprotocatechuate 2,3-dioxygenase OS=Pseudomonas aeruginosa (strain ATCC 15692 / DSM 22644 / CIP 104116 / JCM 14847 / LMG 12228 / 1C / PRS 101 / PAO1) OX=208964 GN=hpcB PE=4 SV=1	2	6 of 11	39.0265	0.767921	0.399723	0.997754
Q9HWQ8	hpcC	>tr|Q9HWQ8|Q9HWQ8_PSEAE 5-carboxy-2-hydroxymuconate semialdehyde dehydrogenase OS=Pseudomonas aeruginosa (strain ATCC 15692 / DSM 22644 / CIP 104116 / JCM 14847 / LMG 12228 / 1C / PRS 101 / PAO1) OX=208964 GN=hpcC PE=3 SV=1	22	13 of 27	55.3903	0.167013	0.722866	0.997754
Q9HWQ9	PA4122	>tr|Q9HWQ9|Q9HWQ9_PSEAE FAA_hydrolase domain-containing protein OS=Pseudomonas aeruginosa (strain ATCC 15692 / DSM 22644 / CIP 104116 / JCM 14847 / LMG 12228 / 1C / PRS 101 / PAO1) OX=208964 GN=PA4122 PE=4 SV=1	6	6 of 15	46.7465	0.552358	0.420853	0.997754
Q9HWR3	bphP	>sp|Q9HWR3|BPHY_PSEAE Bacteriophytochrome OS=Pseudomonas aeruginosa (strain ATCC 15692 / DSM 22644 / CIP 104116 / JCM 14847 / LMG 12228 / 1C / PRS 101 / PAO1) OX=208964 GN=bphP PE=1 SV=1	29	2 of 27	53.3407	-0.0958682	0.765389	0.997754
Q9HWR5	PA4115	>tr|Q9HWR5|Q9HWR5_PSEAE AMP nucleosidase OS=Pseudomonas aeruginosa (strain ATCC 15692 / DSM 22644 / CIP 104116 / JCM 14847 / LMG 12228 / 1C / PRS 101 / PAO1) OX=208964 GN=PA4115 PE=4 SV=1	23	2 of 27	54.5956	-0.312532	0.182752	0.997754
Q9HWR6	PA4114	>tr|Q9HWR6|Q9HWR6_PSEAE Spermidine acetyltransferase OS=Pseudomonas aeruginosa (strain ATCC 15692 / DSM 22644 / CIP 104116 / JCM 14847 / LMG 12228 / 1C / PRS 101 / PAO1) OX=208964 GN=PA4114 PE=4 SV=1	4	14 of 27	53.8009	-0.352397	0.577389	0.997754
Q9HWR8	PA4112	>tr|Q9HWR8|Q9HWR8_PSEAE Histidine kinase OS=Pseudomonas aeruginosa (strain ATCC 15692 / DSM 22644 / CIP 104116 / JCM 14847 / LMG 12228 / 1C / PRS 101 / PAO1) OX=208964 GN=PA4112 PE=4 SV=1	43	5 of 27	57.3327	-0.724417	0.0510321	0.523877
Q9HWS0	PA4108	>sp|Q9HWS0|CDPD1_PSEAE Cyclic di-GMP phosphodiesterase PA4108 OS=Pseudomonas aeruginosa (strain ATCC 15692 / DSM 22644 / CIP 104116 / JCM 14847 / LMG 12228 / 1C / PRS 101 / PAO1) OX=208964 GN=PA4108 PE=1 SV=1	16	9 of 27	49.5525	0.27918	0.507097	0.997754
Q9HWS6	bfmS	>tr|Q9HWS6|Q9HWS6_PSEAE Histidine kinase OS=Pseudomonas aeruginosa (strain ATCC 15692 / DSM 22644 / CIP 104116 / JCM 14847 / LMG 12228 / 1C / PRS 101 / PAO1) OX=208964 GN=bfmS PE=4 SV=1	15	7 of 27	51.9369	-0.488263	0.249559	0.997754
Q9HWS7	bfmR	>tr|Q9HWS7|Q9HWS7_PSEAE BfmR OS=Pseudomonas aeruginosa (strain ATCC 15692 / DSM 22644 / CIP 104116 / JCM 14847 / LMG 12228 / 1C / PRS 101 / PAO1) OX=208964 GN=bfmR PE=4 SV=1	17	0 of 27	52.0282	-0.14723	0.462478	0.997754
Q9HWS8	PA4100	>tr|Q9HWS8|Q9HWS8_PSEAE Probable dehydrogenase OS=Pseudomonas aeruginosa (strain ATCC 15692 / DSM 22644 / CIP 104116 / JCM 14847 / LMG 12228 / 1C / PRS 101 / PAO1) OX=208964 GN=PA4100 PE=3 SV=1	21	13 of 27	58.267	0.136841	0.750411	0.997754
Q9HWT5	PA4093	>tr|Q9HWT5|Q9HWT5_PSEAE 4HBT domain-containing protein OS=Pseudomonas aeruginosa (strain ATCC 15692 / DSM 22644 / CIP 104116 / JCM 14847 / LMG 12228 / 1C / PRS 101 / PAO1) OX=208964 GN=PA4093 PE=4 SV=1	2	2 of 27	45.604	0.12815	0.631631	0.997754
Q9HWT7	hpaB	>sp|Q9HWT7|HPAB_PSEAE 4-hydroxyphenylacetate 3-monooxygenase oxygenase component OS=Pseudomonas aeruginosa (strain ATCC 15692 / DSM 22644 / CIP 104116 / JCM 14847 / LMG 12228 / 1C / PRS 101 / PAO1) OX=208964 GN=hpaB PE=1 SV=1	26	4 of 17	50.831	0.0437443	0.933261	0.997754
Q9HWU6	cupB5	>tr|Q9HWU6|Q9HWU6_PSEAE Adhesive protein CupB5 OS=Pseudomonas aeruginosa (strain ATCC 15692 / DSM 22644 / CIP 104116 / JCM 14847 / LMG 12228 / 1C / PRS 101 / PAO1) OX=208964 GN=cupB5 PE=4 SV=1	1	0 of 26	39.4274	0.227875	0.451669	0.997754
Q9HWU8	PA4080	>tr|Q9HWU8|Q9HWU8_PSEAE Probable response regulator OS=Pseudomonas aeruginosa (strain ATCC 15692 / DSM 22644 / CIP 104116 / JCM 14847 / LMG 12228 / 1C / PRS 101 / PAO1) OX=208964 GN=PA4080 PE=4 SV=1	3	16 of 24	49.4174	-0.146347	0.837728	0.997754
Q9HWU9	PA4079	>tr|Q9HWU9|Q9HWU9_PSEAE Probable dehydrogenase OS=Pseudomonas aeruginosa (strain ATCC 15692 / DSM 22644 / CIP 104116 / JCM 14847 / LMG 12228 / 1C / PRS 101 / PAO1) OX=208964 GN=PA4079 PE=1 SV=1	9	8 of 27	53.4001	-0.0852543	0.770831	0.997754
Q9HWV0	PA4078	>tr|Q9HWV0|Q9HWV0_PSEAE Probable nonribosomal peptide synthetase OS=Pseudomonas aeruginosa (strain ATCC 15692 / DSM 22644 / CIP 104116 / JCM 14847 / LMG 12228 / 1C / PRS 101 / PAO1) OX=208964 GN=PA4078 PE=4 SV=1	40	1 of 27	55.332	-0.262329	0.47315	0.997754
Q9HWV5	PA4073	>tr|Q9HWV5|Q9HWV5_PSEAE Probable aldehyde dehydrogenase OS=Pseudomonas aeruginosa (strain ATCC 15692 / DSM 22644 / CIP 104116 / JCM 14847 / LMG 12228 / 1C / PRS 101 / PAO1) OX=208964 GN=PA4073 PE=3 SV=1	11	3 of 17	47.9556	0.597753	0.160492	0.989432
Q9HWV9	PA4069	>tr|Q9HWV9|Q9HWV9_PSEAE dTDP-4-dehydrorhamnose reductase OS=Pseudomonas aeruginosa (strain ATCC 15692 / DSM 22644 / CIP 104116 / JCM 14847 / LMG 12228 / 1C / PRS 101 / PAO1) OX=208964 GN=PA4069 PE=3 SV=1	10	2 of 27	53.0295	0.0346551	0.89845	0.997754
Q9HWW0	PA4068	>tr|Q9HWW0|Q9HWW0_PSEAE Probable epimerase OS=Pseudomonas aeruginosa (strain ATCC 15692 / DSM 22644 / CIP 104116 / JCM 14847 / LMG 12228 / 1C / PRS 101 / PAO1) OX=208964 GN=PA4068 PE=4 SV=1	10	4 of 27	50.0178	0.117644	0.785844	0.997754
Q9HWW1	oprG	>tr|Q9HWW1|Q9HWW1_PSEAE Outer membrane protein OprG OS=Pseudomonas aeruginosa (strain ATCC 15692 / DSM 22644 / CIP 104116 / JCM 14847 / LMG 12228 / 1C / PRS 101 / PAO1) OX=208964 GN=oprG PE=1 SV=1	9	2 of 27	51.3813	0.684493	0.0776382	0.683758
Q9HWW3	PA4065	>tr|Q9HWW3|Q9HWW3_PSEAE Uncharacterized protein OS=Pseudomonas aeruginosa (strain ATCC 15692 / DSM 22644 / CIP 104116 / JCM 14847 / LMG 12228 / 1C / PRS 101 / PAO1) OX=208964 GN=PA4065 PE=3 SV=1	8	3 of 27	47.453	-0.255661	0.579756	0.997754
Q9HW28	PA4374	>tr|Q9HW28|Q9HW28_PSEAE Probable Resistance-Nodulation-Cell Division (RND) efflux membrane fusion protein OS=Pseudomonas aeruginosa (strain ATCC 15692 / DSM 22644 / CIP 104116 / JCM 14847 / LMG 12228 / 1C / PRS 101 / PAO1) OX=208964 GN=PA4374 PE=3 SV=1	17	1 of 27	54.3964	-1.05979	6.4374e-05	0.00297843
Q9HWX1	nrdR	>sp|Q9HWX1|NRDR_PSEAE Transcriptional repressor NrdR OS=Pseudomonas aeruginosa (strain ATCC 15692 / DSM 22644 / CIP 104116 / JCM 14847 / LMG 12228 / 1C / PRS 101 / PAO1) OX=208964 GN=nrdR PE=3 SV=1	12	2 of 27	53.7885	0.0519306	0.845978	0.997754
Q9HWX2	ribD	>tr|Q9HWX2|Q9HWX2_PSEAE Riboflavin biosynthesis protein RibD OS=Pseudomonas aeruginosa (strain ATCC 15692 / DSM 22644 / CIP 104116 / JCM 14847 / LMG 12228 / 1C / PRS 101 / PAO1) OX=208964 GN=ribD PE=3 SV=1	21	2 of 27	56.0484	0.0165644	0.957607	0.997754
Q9HWX3	ribC	>tr|Q9HWX3|Q9HWX3_PSEAE Riboflavin synthase alpha chain OS=Pseudomonas aeruginosa (strain ATCC 15692 / DSM 22644 / CIP 104116 / JCM 14847 / LMG 12228 / 1C / PRS 101 / PAO1) OX=208964 GN=ribC PE=4 SV=1	6	12 of 27	45.7784	-0.456753	0.167274	0.997754
Q9HWX4	ribB	>sp|Q9HWX4|RIBB_PSEAE 3,4-dihydroxy-2-butanone 4-phosphate synthase OS=Pseudomonas aeruginosa (strain ATCC 15692 / DSM 22644 / CIP 104116 / JCM 14847 / LMG 12228 / 1C / PRS 101 / PAO1) OX=208964 GN=ribB PE=3 SV=1	16	1 of 27	52.9269	0.294775	0.450925	0.997754
Q9HWX5	ribH	>sp|Q9HWX5|RISB_PSEAE 6,7-dimethyl-8-ribityllumazine synthase OS=Pseudomonas aeruginosa (strain ATCC 15692 / DSM 22644 / CIP 104116 / JCM 14847 / LMG 12228 / 1C / PRS 101 / PAO1) OX=208964 GN=ribH PE=3 SV=1	11	0 of 27	54.7196	0.274728	0.0974468	0.775091
Q9HWX6	nusB	>sp|Q9HWX6|NUSB_PSEAE Transcription antitermination protein NusB OS=Pseudomonas aeruginosa (strain ATCC 15692 / DSM 22644 / CIP 104116 / JCM 14847 / LMG 12228 / 1C / PRS 101 / PAO1) OX=208964 GN=nusB PE=3 SV=1	9	0 of 27	50.9855	-0.0321538	0.879314	0.997754
Q9HWX9	PA4049	>tr|Q9HWX9|Q9HWX9_PSEAE PBPb domain-containing protein OS=Pseudomonas aeruginosa (strain ATCC 15692 / DSM 22644 / CIP 104116 / JCM 14847 / LMG 12228 / 1C / PRS 101 / PAO1) OX=208964 GN=PA4049 PE=4 SV=1	9	9 of 27	50.1732	-0.0297495	0.907108	0.997754
Q9HWY0	PA4048	>tr|Q9HWY0|Q9HWY0_PSEAE Uncharacterized protein OS=Pseudomonas aeruginosa (strain ATCC 15692 / DSM 22644 / CIP 104116 / JCM 14847 / LMG 12228 / 1C / PRS 101 / PAO1) OX=208964 GN=PA4048 PE=4 SV=1	7	3 of 27	54.1977	0.203775	0.548098	0.997754
Q9HWY1	ribA	>sp|Q9HWY1|RIBA_PSEAE GTP cyclohydrolase-2 OS=Pseudomonas aeruginosa (strain ATCC 15692 / DSM 22644 / CIP 104116 / JCM 14847 / LMG 12228 / 1C / PRS 101 / PAO1) OX=208964 GN=ribA PE=3 SV=1	11	2 of 27	55.5866	0.125797	0.489769	0.997754
Q9HWY2	PA4046	>tr|Q9HWY2|Q9HWY2_PSEAE Uncharacterized protein OS=Pseudomonas aeruginosa (strain ATCC 15692 / DSM 22644 / CIP 104116 / JCM 14847 / LMG 12228 / 1C / PRS 101 / PAO1) OX=208964 GN=PA4046 PE=4 SV=1	2	16 of 27	54.992	0.0969804	0.724206	0.997754
Q9HWY6	PA4041	>tr|Q9HWY6|Q9HWY6_PSEAE MR_MLE domain-containing protein OS=Pseudomonas aeruginosa (strain ATCC 15692 / DSM 22644 / CIP 104116 / JCM 14847 / LMG 12228 / 1C / PRS 101 / PAO1) OX=208964 GN=PA4041 PE=4 SV=1	1	5 of 14	40.4159	-0.0316377	0.956681	0.997754
Q9HWZ1	PA4036	>tr|Q9HWZ1|Q9HWZ1_PSEAE Histidine kinase OS=Pseudomonas aeruginosa (strain ATCC 15692 / DSM 22644 / CIP 104116 / JCM 14847 / LMG 12228 / 1C / PRS 101 / PAO1) OX=208964 GN=PA4036 PE=4 SV=1	10	5 of 27	53.17	0.205572	0.707369	0.997754
Q9HWZ2	PA4035	>tr|Q9HWZ2|Q9HWZ2_PSEAE FecR domain-containing protein OS=Pseudomonas aeruginosa (strain ATCC 15692 / DSM 22644 / CIP 104116 / JCM 14847 / LMG 12228 / 1C / PRS 101 / PAO1) OX=208964 GN=PA4035 PE=4 SV=1	10	5 of 27	49.2258	-0.0905185	0.837285	0.997754
Q9HWZ5	PA4032	>tr|Q9HWZ5|Q9HWZ5_PSEAE Probable two-component response regulator OS=Pseudomonas aeruginosa (strain ATCC 15692 / DSM 22644 / CIP 104116 / JCM 14847 / LMG 12228 / 1C / PRS 101 / PAO1) OX=208964 GN=PA4032 PE=4 SV=1	5	5 of 27	50.2078	0.0554171	0.865784	0.997754
Q9HWZ6	ppa	>sp|Q9HWZ6|IPYR_PSEAE Inorganic pyrophosphatase OS=Pseudomonas aeruginosa (strain ATCC 15692 / DSM 22644 / CIP 104116 / JCM 14847 / LMG 12228 / 1C / PRS 101 / PAO1) OX=208964 GN=ppa PE=1 SV=1	1	1 of 25	43.9297	0.00257239	0.996191	0.999852
Q9HWZ8	PA4029	>tr|Q9HWZ8|Q9HWZ8_PSEAE Uncharacterized protein OS=Pseudomonas aeruginosa (strain ATCC 15692 / DSM 22644 / CIP 104116 / JCM 14847 / LMG 12228 / 1C / PRS 101 / PAO1) OX=208964 GN=PA4029 PE=3 SV=1	6	3 of 27	49.869	-0.179036	0.578148	0.997754
Q9HX01	PA4026	>tr|Q9HX01|Q9HX01_PSEAE Probable acetyltransferase OS=Pseudomonas aeruginosa (strain ATCC 15692 / DSM 22644 / CIP 104116 / JCM 14847 / LMG 12228 / 1C / PRS 101 / PAO1) OX=208964 GN=PA4026 PE=1 SV=1	9	1 of 27	50.9996	0.316618	0.224827	0.997754
Q9HX02	eutC	>sp|Q9HX02|EUTC_PSEAE Ethanolamine ammonia-lyase small subunit OS=Pseudomonas aeruginosa (strain ATCC 15692 / DSM 22644 / CIP 104116 / JCM 14847 / LMG 12228 / 1C / PRS 101 / PAO1) OX=208964 GN=eutC PE=3 SV=1	1	5 of 17	54.9463	0.181788	0.718447	0.997754
Q9HX03	eutB	>tr|Q9HX03|Q9HX03_PSEAE Ethanolamine ammonia-lyase large subunit OS=Pseudomonas aeruginosa (strain ATCC 15692 / DSM 22644 / CIP 104116 / JCM 14847 / LMG 12228 / 1C / PRS 101 / PAO1) OX=208964 GN=eutB PE=4 SV=1	6	12 of 26	49.5125	-0.0886078	0.807509	0.997754
Q9HX04	PA4023	>tr|Q9HX04|Q9HX04_PSEAE Probable transport protein OS=Pseudomonas aeruginosa (strain ATCC 15692 / DSM 22644 / CIP 104116 / JCM 14847 / LMG 12228 / 1C / PRS 101 / PAO1) OX=208964 GN=PA4023 PE=4 SV=1	3	8 of 27	49.0729	0.318037	0.552712	0.997754
Q9HX05	PA4022	>tr|Q9HX05|Q9HX05_PSEAE Probable aldehyde dehydrogenase OS=Pseudomonas aeruginosa (strain ATCC 15692 / DSM 22644 / CIP 104116 / JCM 14847 / LMG 12228 / 1C / PRS 101 / PAO1) OX=208964 GN=PA4022 PE=3 SV=1	25	0 of 27	55.2195	0.320312	0.184249	0.997754
Q9HX06	PA4021	>tr|Q9HX06|Q9HX06_PSEAE Probable transcriptional regulator OS=Pseudomonas aeruginosa (strain ATCC 15692 / DSM 22644 / CIP 104116 / JCM 14847 / LMG 12228 / 1C / PRS 101 / PAO1) OX=208964 GN=PA4021 PE=4 SV=1	18	5 of 27	53.3381	-0.0833779	0.861907	0.997754
Q9HX07	mpl	>tr|Q9HX07|Q9HX07_PSEAE UDP-N-acetylmuramate--L-alanyl-gamma-D-glutamyl-meso-2,6-diaminoheptandioate ligase OS=Pseudomonas aeruginosa (strain ATCC 15692 / DSM 22644 / CIP 104116 / JCM 14847 / LMG 12228 / 1C / PRS 101 / PAO1) OX=208964 GN=mpl PE=3 SV=1	11	3 of 27	47.4611	-0.0451686	0.904759	0.997754
Q9HX10	PA4017	>tr|Q9HX10|Q9HX10_PSEAE Uncharacterized protein OS=Pseudomonas aeruginosa (strain ATCC 15692 / DSM 22644 / CIP 104116 / JCM 14847 / LMG 12228 / 1C / PRS 101 / PAO1) OX=208964 GN=PA4017 PE=1 SV=1	4	12 of 23	46.038	-0.100268	0.785565	0.997754
Q9HX11	PA4016	>tr|Q9HX11|Q9HX11_PSEAE Uncharacterized protein OS=Pseudomonas aeruginosa (strain ATCC 15692 / DSM 22644 / CIP 104116 / JCM 14847 / LMG 12228 / 1C / PRS 101 / PAO1) OX=208964 GN=PA4016 PE=4 SV=1	19	14 of 27	53.5143	-0.183788	0.666474	0.997754
Q9HX12	PA4015	>tr|Q9HX12|Q9HX12_PSEAE MaoC-like domain-containing protein OS=Pseudomonas aeruginosa (strain ATCC 15692 / DSM 22644 / CIP 104116 / JCM 14847 / LMG 12228 / 1C / PRS 101 / PAO1) OX=208964 GN=PA4015 PE=4 SV=1	6	8 of 27	51.203	-0.807952	0.0479353	0.501489
Q9HX13	PA4014	>tr|Q9HX13|Q9HX13_PSEAE Uncharacterized protein OS=Pseudomonas aeruginosa (strain ATCC 15692 / DSM 22644 / CIP 104116 / JCM 14847 / LMG 12228 / 1C / PRS 101 / PAO1) OX=208964 GN=PA4014 PE=4 SV=1	1	3 of 26	37.5571	-0.466766	0.516365	0.997754
Q9HX16	PA4011	>tr|Q9HX16|Q9HX16_PSEAE acidPPc domain-containing protein OS=Pseudomonas aeruginosa (strain ATCC 15692 / DSM 22644 / CIP 104116 / JCM 14847 / LMG 12228 / 1C / PRS 101 / PAO1) OX=208964 GN=PA4011 PE=3 SV=1	8	2 of 27	53.76	-0.055379	0.765459	0.997754
Q9HX17	PA4010	>sp|Q9HX17|3MGH_PSEAE Putative 3-methyladenine DNA glycosylase OS=Pseudomonas aeruginosa (strain ATCC 15692 / DSM 22644 / CIP 104116 / JCM 14847 / LMG 12228 / 1C / PRS 101 / PAO1) OX=208964 GN=PA4010 PE=3 SV=1	16	0 of 27	54.9156	0.080152	0.71935	0.997754
Q9HX20	proA	>sp|Q9HX20|PROA_PSEAE Gamma-glutamyl phosphate reductase OS=Pseudomonas aeruginosa (strain ATCC 15692 / DSM 22644 / CIP 104116 / JCM 14847 / LMG 12228 / 1C / PRS 101 / PAO1) OX=208964 GN=proA PE=3 SV=1	18	0 of 27	52.1105	0.0122931	0.967366	0.997754
Q9HX23	rlmH	>sp|Q9HX23|RLMH_PSEAE Ribosomal RNA large subunit methyltransferase H OS=Pseudomonas aeruginosa (strain ATCC 15692 / DSM 22644 / CIP 104116 / JCM 14847 / LMG 12228 / 1C / PRS 101 / PAO1) OX=208964 GN=rlmH PE=3 SV=1	3	8 of 25	52.0631	0.0588655	0.877714	0.997754
Q9HX24	sltB1	>tr|Q9HX24|Q9HX24_PSEAE Soluble lytic transglycosylase B OS=Pseudomonas aeruginosa (strain ATCC 15692 / DSM 22644 / CIP 104116 / JCM 14847 / LMG 12228 / 1C / PRS 101 / PAO1) OX=208964 GN=sltB1 PE=1 SV=1	10	2 of 27	52.9014	0.098264	0.751043	0.997754
Q9HX25	lipA	>sp|Q9HX25|LIPA_PSEAE Lipoyl synthase OS=Pseudomonas aeruginosa (strain ATCC 15692 / DSM 22644 / CIP 104116 / JCM 14847 / LMG 12228 / 1C / PRS 101 / PAO1) OX=208964 GN=lipA PE=3 SV=1	23	0 of 27	55.6806	-0.0603794	0.700826	0.997754
Q9HX26	PA3995	>tr|Q9HX26|Q9HX26_PSEAE Probable transcriptional regulator OS=Pseudomonas aeruginosa (strain ATCC 15692 / DSM 22644 / CIP 104116 / JCM 14847 / LMG 12228 / 1C / PRS 101 / PAO1) OX=208964 GN=PA3995 PE=3 SV=1	11	3 of 27	55.2133	-0.099591	0.792068	0.997754
Q9HX28	PA3992	>tr|Q9HX28|Q9HX28_PSEAE Uncharacterized protein OS=Pseudomonas aeruginosa (strain ATCC 15692 / DSM 22644 / CIP 104116 / JCM 14847 / LMG 12228 / 1C / PRS 101 / PAO1) OX=208964 GN=PA3992 PE=1 SV=1	14	1 of 27	53.334	0.00574426	0.96428	0.997754
Q9HX31	holA	>tr|Q9HX31|Q9HX31_PSEAE DNA polymerase III subunit delta OS=Pseudomonas aeruginosa (strain ATCC 15692 / DSM 22644 / CIP 104116 / JCM 14847 / LMG 12228 / 1C / PRS 101 / PAO1) OX=208964 GN=holA PE=4 SV=1	4	14 of 26	48.8958	0.073206	0.840581	0.997754
Q9HX32	lptE	>tr|Q9HX32|Q9HX32_PSEAE LPS-assembly lipoprotein LptE OS=Pseudomonas aeruginosa (strain ATCC 15692 / DSM 22644 / CIP 104116 / JCM 14847 / LMG 12228 / 1C / PRS 101 / PAO1) OX=208964 GN=lptE PE=1 SV=1	14	0 of 27	55.5699	-0.0510774	0.7501	0.997754
Q9HX33	leuS	>sp|Q9HX33|SYL_PSEAE Leucine--tRNA ligase OS=Pseudomonas aeruginosa (strain ATCC 15692 / DSM 22644 / CIP 104116 / JCM 14847 / LMG 12228 / 1C / PRS 101 / PAO1) OX=208964 GN=leuS PE=3 SV=1	36	0 of 27	55.4339	-0.0901267	0.569943	0.997754
Q9HX35	PA3985	>tr|Q9HX35|Q9HX35_PSEAE DUF218 domain-containing protein OS=Pseudomonas aeruginosa (strain ATCC 15692 / DSM 22644 / CIP 104116 / JCM 14847 / LMG 12228 / 1C / PRS 101 / PAO1) OX=208964 GN=PA3985 PE=4 SV=1	5	2 of 27	51.5359	-0.221596	0.467926	0.997754
Q9HX36	PA3983	>tr|Q9HX36|Q9HX36_PSEAE Uncharacterized protein OS=Pseudomonas aeruginosa (strain ATCC 15692 / DSM 22644 / CIP 104116 / JCM 14847 / LMG 12228 / 1C / PRS 101 / PAO1) OX=208964 GN=PA3983 PE=1 SV=1	11	12 of 27	49.0541	-0.175561	0.65006	0.997754
Q9HX38	PA3981	>tr|Q9HX38|Q9HX38_PSEAE PhoH domain-containing protein OS=Pseudomonas aeruginosa (strain ATCC 15692 / DSM 22644 / CIP 104116 / JCM 14847 / LMG 12228 / 1C / PRS 101 / PAO1) OX=208964 GN=PA3981 PE=3 SV=1	19	0 of 27	55.5197	-0.0586379	0.630144	0.997754
Q9HX39	PA3979	>tr|Q9HX39|Q9HX39_PSEAE Uncharacterized protein OS=Pseudomonas aeruginosa (strain ATCC 15692 / DSM 22644 / CIP 104116 / JCM 14847 / LMG 12228 / 1C / PRS 101 / PAO1) OX=208964 GN=PA3979 PE=4 SV=1	1	7 of 27	42.0717	0.957728	0.055022	0.550108
Q9HX42	ladS	>tr|Q9HX42|Q9HX42_PSEAE Histidine kinase OS=Pseudomonas aeruginosa (strain ATCC 15692 / DSM 22644 / CIP 104116 / JCM 14847 / LMG 12228 / 1C / PRS 101 / PAO1) OX=208964 GN=ladS PE=4 SV=1	25	2 of 27	54.7133	-0.0353595	0.905386	0.997754
Q9HX44	PA3972	>tr|Q9HX44|Q9HX44_PSEAE Probable acyl-CoA dehydrogenase OS=Pseudomonas aeruginosa (strain ATCC 15692 / DSM 22644 / CIP 104116 / JCM 14847 / LMG 12228 / 1C / PRS 101 / PAO1) OX=208964 GN=PA3972 PE=3 SV=1	22	2 of 27	54.8767	0.218953	0.532254	0.997754
Q9HX46	amn	>tr|Q9HX46|Q9HX46_PSEAE AMP nucleosidase OS=Pseudomonas aeruginosa (strain ATCC 15692 / DSM 22644 / CIP 104116 / JCM 14847 / LMG 12228 / 1C / PRS 101 / PAO1) OX=208964 GN=amn PE=3 SV=1	30	0 of 27	53.0531	-0.0442859	0.854195	0.997754
Q9HX47	PA3969	>tr|Q9HX47|Q9HX47_PSEAE Lactamase_B domain-containing protein OS=Pseudomonas aeruginosa (strain ATCC 15692 / DSM 22644 / CIP 104116 / JCM 14847 / LMG 12228 / 1C / PRS 101 / PAO1) OX=208964 GN=PA3969 PE=4 SV=1	6	1 of 27	51.7135	0.00903205	0.96768	0.997754
Q9HX48	rluE	>sp|Q9HX48|RLUE_PSEAE Ribosomal large subunit pseudouridine synthase E OS=Pseudomonas aeruginosa (strain ATCC 15692 / DSM 22644 / CIP 104116 / JCM 14847 / LMG 12228 / 1C / PRS 101 / PAO1) OX=208964 GN=rluE PE=3 SV=1	13	3 of 27	55.2706	-0.0999167	0.758241	0.997754
Q9HX51	PA3965	>tr|Q9HX51|Q9HX51_PSEAE Probable transcriptional regulator OS=Pseudomonas aeruginosa (strain ATCC 15692 / DSM 22644 / CIP 104116 / JCM 14847 / LMG 12228 / 1C / PRS 101 / PAO1) OX=208964 GN=PA3965 PE=4 SV=1	9	1 of 27	50.6161	0.196537	0.534448	0.997754
Q9HX53	PA3963	>tr|Q9HX53|Q9HX53_PSEAE Probable transporter OS=Pseudomonas aeruginosa (strain ATCC 15692 / DSM 22644 / CIP 104116 / JCM 14847 / LMG 12228 / 1C / PRS 101 / PAO1) OX=208964 GN=PA3963 PE=4 SV=1	2	2 of 27	51.975	-0.190187	0.723471	0.997754
Q9HX54	PA3962	>tr|Q9HX54|Q9HX54_PSEAE Uncharacterized protein OS=Pseudomonas aeruginosa (strain ATCC 15692 / DSM 22644 / CIP 104116 / JCM 14847 / LMG 12228 / 1C / PRS 101 / PAO1) OX=208964 GN=PA3962 PE=4 SV=1	2	5 of 14	40.8632	-Inf	NA	0
Q9HX55	PA3961	>tr|Q9HX55|Q9HX55_PSEAE Probable ATP-dependent helicase OS=Pseudomonas aeruginosa (strain ATCC 15692 / DSM 22644 / CIP 104116 / JCM 14847 / LMG 12228 / 1C / PRS 101 / PAO1) OX=208964 GN=PA3961 PE=4 SV=1	31	4 of 27	55.9668	-0.130529	0.671817	0.997754
Q9HX58	PA3958	>tr|Q9HX58|Q9HX58_PSEAE Endo/exonuclease/phosphatase domain-containing protein OS=Pseudomonas aeruginosa (strain ATCC 15692 / DSM 22644 / CIP 104116 / JCM 14847 / LMG 12228 / 1C / PRS 101 / PAO1) OX=208964 GN=PA3958 PE=4 SV=1	11	3 of 27	54.7216	0.111662	0.679733	0.997754
Q9HX61	PA3955	>tr|Q9HX61|Q9HX61_PSEAE Uncharacterized protein OS=Pseudomonas aeruginosa (strain ATCC 15692 / DSM 22644 / CIP 104116 / JCM 14847 / LMG 12228 / 1C / PRS 101 / PAO1) OX=208964 GN=PA3955 PE=4 SV=1	4	10 of 26	48.5574	0.0340037	0.950795	0.997754
Q9HX66	PA3950	>tr|Q9HX66|Q9HX66_PSEAE Probable ATP-dependent RNA helicase OS=Pseudomonas aeruginosa (strain ATCC 15692 / DSM 22644 / CIP 104116 / JCM 14847 / LMG 12228 / 1C / PRS 101 / PAO1) OX=208964 GN=PA3950 PE=3 SV=1	30	2 of 27	54.5536	0.0084532	0.970844	0.997754
Q9HX67	PA3949	>tr|Q9HX67|Q9HX67_PSEAE Uncharacterized protein OS=Pseudomonas aeruginosa (strain ATCC 15692 / DSM 22644 / CIP 104116 / JCM 14847 / LMG 12228 / 1C / PRS 101 / PAO1) OX=208964 GN=PA3949 PE=4 SV=1	15	2 of 27	56.1966	0.0659055	0.801948	0.997754
Q9HX68	rocA1	>tr|Q9HX68|Q9HX68_PSEAE Two-component response regulator RocA1 OS=Pseudomonas aeruginosa (strain ATCC 15692 / DSM 22644 / CIP 104116 / JCM 14847 / LMG 12228 / 1C / PRS 101 / PAO1) OX=208964 GN=rocA1 PE=4 SV=1	8	3 of 27	55.2777	-0.26604	0.215966	0.997754
Q9HX70	rocS1	>tr|Q9HX70|Q9HX70_PSEAE Histidine kinase OS=Pseudomonas aeruginosa (strain ATCC 15692 / DSM 22644 / CIP 104116 / JCM 14847 / LMG 12228 / 1C / PRS 101 / PAO1) OX=208964 GN=rocS1 PE=4 SV=1	4	1 of 27	41.6717	-0.447889	0.0293927	0.369525
Q9HX73	PA3943	>tr|Q9HX73|Q9HX73_PSEAE Uncharacterized protein OS=Pseudomonas aeruginosa (strain ATCC 15692 / DSM 22644 / CIP 104116 / JCM 14847 / LMG 12228 / 1C / PRS 101 / PAO1) OX=208964 GN=PA3943 PE=4 SV=1	2	7 of 24	42.99	-0.879894	0.236904	0.997754
Q9HX76	PA3940	>tr|Q9HX76|Q9HX76_PSEAE Probable DNA binding protein OS=Pseudomonas aeruginosa (strain ATCC 15692 / DSM 22644 / CIP 104116 / JCM 14847 / LMG 12228 / 1C / PRS 101 / PAO1) OX=208964 GN=PA3940 PE=3 SV=1	9	3 of 27	49.7575	0.0233892	0.953229	0.997754
Q9HX79	tauB	>sp|Q9HX79|TAUB_PSEAE Taurine import ATP-binding protein TauB OS=Pseudomonas aeruginosa (strain ATCC 15692 / DSM 22644 / CIP 104116 / JCM 14847 / LMG 12228 / 1C / PRS 101 / PAO1) OX=208964 GN=tauB PE=3 SV=1	9	11 of 23	50.8977	-0.267558	0.68817	0.997754
Q9HX80	PA3936	>tr|Q9HX80|Q9HX80_PSEAE Probable permease of ABC taurine transporter OS=Pseudomonas aeruginosa (strain ATCC 15692 / DSM 22644 / CIP 104116 / JCM 14847 / LMG 12228 / 1C / PRS 101 / PAO1) OX=208964 GN=PA3936 PE=3 SV=1	1	1 of 12	44.9467	-0.38755	0.697882	0.997754
Q9HX82	PA3934	>tr|Q9HX82|Q9HX82_PSEAE Uncharacterized protein OS=Pseudomonas aeruginosa (strain ATCC 15692 / DSM 22644 / CIP 104116 / JCM 14847 / LMG 12228 / 1C / PRS 101 / PAO1) OX=208964 GN=PA3934 PE=1 SV=1	10	0 of 27	51.6009	-0.210836	0.38144	0.997754
Q9HX83	PA3933	>tr|Q9HX83|Q9HX83_PSEAE Probable choline transporter OS=Pseudomonas aeruginosa (strain ATCC 15692 / DSM 22644 / CIP 104116 / JCM 14847 / LMG 12228 / 1C / PRS 101 / PAO1) OX=208964 GN=PA3933 PE=3 SV=1	7	7 of 20	50.328	-0.524941	0.117237	0.87016
Q9HX85	PA3931	>tr|Q9HX85|Q9HX85_PSEAE Uncharacterized protein OS=Pseudomonas aeruginosa (strain ATCC 15692 / DSM 22644 / CIP 104116 / JCM 14847 / LMG 12228 / 1C / PRS 101 / PAO1) OX=208964 GN=PA3931 PE=3 SV=1	2	3 of 9	44.4235	-0.252834	0.804076	0.997754
Q9HX87	PA3927	>tr|Q9HX87|Q9HX87_PSEAE Probable transcriptional regulator OS=Pseudomonas aeruginosa (strain ATCC 15692 / DSM 22644 / CIP 104116 / JCM 14847 / LMG 12228 / 1C / PRS 101 / PAO1) OX=208964 GN=PA3927 PE=4 SV=1	3	11 of 20	44.0337	-0.602807	0.407199	0.997754
Q9HX89	PA3924	>tr|Q9HX89|Q9HX89_PSEAE Probable medium-chain acyl-CoA ligase OS=Pseudomonas aeruginosa (strain ATCC 15692 / DSM 22644 / CIP 104116 / JCM 14847 / LMG 12228 / 1C / PRS 101 / PAO1) OX=208964 GN=PA3924 PE=4 SV=1	27	0 of 27	58.1224	-0.474092	0.0158629	0.229557
Q9HX90	PA3923	>tr|Q9HX90|Q9HX90_PSEAE Uncharacterized protein OS=Pseudomonas aeruginosa (strain ATCC 15692 / DSM 22644 / CIP 104116 / JCM 14847 / LMG 12228 / 1C / PRS 101 / PAO1) OX=208964 GN=PA3923 PE=4 SV=1	9	16 of 27	49.7012	-1.27053	0.00791805	0.134076
Q9HX91	PA3922	>sp|Q9HX91|Y3922_PSEAE Uncharacterized protein PA3922 OS=Pseudomonas aeruginosa (strain ATCC 15692 / DSM 22644 / CIP 104116 / JCM 14847 / LMG 12228 / 1C / PRS 101 / PAO1) OX=208964 GN=PA3922 PE=1 SV=1	27	0 of 27	54.3052	-0.490391	0.0414254	0.456707
Q9HX92	PA3921	>tr|Q9HX92|Q9HX92_PSEAE Probable transcriptional regulator OS=Pseudomonas aeruginosa (strain ATCC 15692 / DSM 22644 / CIP 104116 / JCM 14847 / LMG 12228 / 1C / PRS 101 / PAO1) OX=208964 GN=PA3921 PE=4 SV=1	30	6 of 27	52.1136	-0.4413	0.231753	0.997754
Q9HX93	PA3920	>tr|Q9HX93|Q9HX93_PSEAE Probable metal transporting P-type ATPase OS=Pseudomonas aeruginosa (strain ATCC 15692 / DSM 22644 / CIP 104116 / JCM 14847 / LMG 12228 / 1C / PRS 101 / PAO1) OX=208964 GN=PA3920 PE=3 SV=1	23	4 of 27	56.7399	-0.313165	0.323354	0.997754
Q9HX94	PA3919	>tr|Q9HX94|Q9HX94_PSEAE PINc domain-containing protein OS=Pseudomonas aeruginosa (strain ATCC 15692 / DSM 22644 / CIP 104116 / JCM 14847 / LMG 12228 / 1C / PRS 101 / PAO1) OX=208964 GN=PA3919 PE=3 SV=1	16	6 of 27	54.7949	-0.261555	0.453519	0.997754
Q9HX95	moaC	>sp|Q9HX95|MOAC_PSEAE Cyclic pyranopterin monophosphate synthase OS=Pseudomonas aeruginosa (strain ATCC 15692 / DSM 22644 / CIP 104116 / JCM 14847 / LMG 12228 / 1C / PRS 101 / PAO1) OX=208964 GN=moaC PE=3 SV=1	2	8 of 25	49.236	0.174194	0.775024	0.997754
Q9HX99	moeA1	>tr|Q9HX99|Q9HX99_PSEAE Molybdopterin molybdenumtransferase OS=Pseudomonas aeruginosa (strain ATCC 15692 / DSM 22644 / CIP 104116 / JCM 14847 / LMG 12228 / 1C / PRS 101 / PAO1) OX=208964 GN=moeA1 PE=3 SV=1	3	5 of 19	45.2623	0.413984	0.415575	0.997754
Q9HXA0	ubiU	>tr|Q9HXA0|Q9HXA0_PSEAE Ubiquinone biosynthesis protein UbiU OS=Pseudomonas aeruginosa (strain ATCC 15692 / DSM 22644 / CIP 104116 / JCM 14847 / LMG 12228 / 1C / PRS 101 / PAO1) OX=208964 GN=ubiU PE=3 SV=1	10	15 of 20	45.1057	1.43168	0.045176	0.480269
Q9HXA2	ubiT	>tr|Q9HXA2|Q9HXA2_PSEAE Ubiquinone biosynthesis accessory factor UbiT OS=Pseudomonas aeruginosa (strain ATCC 15692 / DSM 22644 / CIP 104116 / JCM 14847 / LMG 12228 / 1C / PRS 101 / PAO1) OX=208964 GN=ubiT PE=3 SV=1	7	14 of 27	49.1547	1.1381	0.102685	0.806989
Q9HXA5	PA3908	>tr|Q9HXA5|Q9HXA5_PSEAE Imm52 domain-containing protein OS=Pseudomonas aeruginosa (strain ATCC 15692 / DSM 22644 / CIP 104116 / JCM 14847 / LMG 12228 / 1C / PRS 101 / PAO1) OX=208964 GN=PA3908 PE=1 SV=1	5	11 of 27	44.7907	-0.284718	0.338751	0.997754
Q9HXA6	PA3907	>tr|Q9HXA6|Q9HXA6_PSEAE Tox-REase-5 domain-containing protein OS=Pseudomonas aeruginosa (strain ATCC 15692 / DSM 22644 / CIP 104116 / JCM 14847 / LMG 12228 / 1C / PRS 101 / PAO1) OX=208964 GN=PA3907 PE=4 SV=1	4	12 of 19	44.9435	2.26549	0.0324784	0.398102
Q9HXB0	prfC	>sp|Q9HXB0|RF3_PSEAE Peptide chain release factor 3 OS=Pseudomonas aeruginosa (strain ATCC 15692 / DSM 22644 / CIP 104116 / JCM 14847 / LMG 12228 / 1C / PRS 101 / PAO1) OX=208964 GN=prfC PE=3 SV=1	27	0 of 27	56.6619	-0.00472497	0.96911	0.997754
Q9HXB2	fecA	>tr|Q9HXB2|Q9HXB2_PSEAE Fe(III) dicitrate transport protein FecA OS=Pseudomonas aeruginosa (strain ATCC 15692 / DSM 22644 / CIP 104116 / JCM 14847 / LMG 12228 / 1C / PRS 101 / PAO1) OX=208964 GN=fecA PE=3 SV=1	32	0 of 27	54.6498	0.480128	0.0950141	0.771914
Q9HXB7	PA3896	>tr|Q9HXB7|Q9HXB7_PSEAE Probable 2-hydroxyacid dehydrogenase OS=Pseudomonas aeruginosa (strain ATCC 15692 / DSM 22644 / CIP 104116 / JCM 14847 / LMG 12228 / 1C / PRS 101 / PAO1) OX=208964 GN=PA3896 PE=3 SV=1	14	0 of 27	54.3925	0.149294	0.556835	0.997754
Q9HXB8	PA3895	>tr|Q9HXB8|Q9HXB8_PSEAE Probable transcriptional regulator OS=Pseudomonas aeruginosa (strain ATCC 15692 / DSM 22644 / CIP 104116 / JCM 14847 / LMG 12228 / 1C / PRS 101 / PAO1) OX=208964 GN=PA3895 PE=3 SV=1	11	5 of 27	59.2527	0.0662398	0.843382	0.997754
Q9HXB9	PA3894	>tr|Q9HXB9|Q9HXB9_PSEAE Probable outer membrane protein OS=Pseudomonas aeruginosa (strain ATCC 15692 / DSM 22644 / CIP 104116 / JCM 14847 / LMG 12228 / 1C / PRS 101 / PAO1) OX=208964 GN=PA3894 PE=3 SV=1	2	11 of 15	42.2071	-0.881675	0.0936113	0.764958
Q9HXC1	PA3892	>tr|Q9HXC1|Q9HXC1_PSEAE Biotin_lipoyl_2 domain-containing protein OS=Pseudomonas aeruginosa (strain ATCC 15692 / DSM 22644 / CIP 104116 / JCM 14847 / LMG 12228 / 1C / PRS 101 / PAO1) OX=208964 GN=PA3892 PE=3 SV=1	4	15 of 25	46.0606	-0.663212	0.304072	0.997754
Q9HXC2	PA3891	>tr|Q9HXC2|Q9HXC2_PSEAE Probable ATP-binding component of ABC transporter OS=Pseudomonas aeruginosa (strain ATCC 15692 / DSM 22644 / CIP 104116 / JCM 14847 / LMG 12228 / 1C / PRS 101 / PAO1) OX=208964 GN=PA3891 PE=3 SV=1	19	13 of 27	50.2278	-0.113834	0.816235	0.997754
Q9HXC3	PA3890	>tr|Q9HXC3|Q9HXC3_PSEAE Probable permease of ABC transporter OS=Pseudomonas aeruginosa (strain ATCC 15692 / DSM 22644 / CIP 104116 / JCM 14847 / LMG 12228 / 1C / PRS 101 / PAO1) OX=208964 GN=PA3890 PE=3 SV=1	3	6 of 15	51.5812	-0.88698	0.232062	0.997754
Q9HXC4	PA3889	>tr|Q9HXC4|Q9HXC4_PSEAE Probable binding protein component of ABC transporter OS=Pseudomonas aeruginosa (strain ATCC 15692 / DSM 22644 / CIP 104116 / JCM 14847 / LMG 12228 / 1C / PRS 101 / PAO1) OX=208964 GN=PA3889 PE=4 SV=1	14	8 of 21	54.5362	0.171407	0.692765	0.997754
Q9HXC5	PA3888	>tr|Q9HXC5|Q9HXC5_PSEAE Probable permease of ABC transporter OS=Pseudomonas aeruginosa (strain ATCC 15692 / DSM 22644 / CIP 104116 / JCM 14847 / LMG 12228 / 1C / PRS 101 / PAO1) OX=208964 GN=PA3888 PE=3 SV=1	3	6 of 16	58.459	-0.124631	0.706369	0.997754
Q9HXC6	PA3886	>tr|Q9HXC6|Q9HXC6_PSEAE Uncharacterized protein OS=Pseudomonas aeruginosa (strain ATCC 15692 / DSM 22644 / CIP 104116 / JCM 14847 / LMG 12228 / 1C / PRS 101 / PAO1) OX=208964 GN=PA3886 PE=4 SV=1	7	2 of 27	50.3725	0.0543681	0.885074	0.997754
Q9HXC9	PA3883	>tr|Q9HXC9|Q9HXC9_PSEAE Probable short-chain dehydrogenase OS=Pseudomonas aeruginosa (strain ATCC 15692 / DSM 22644 / CIP 104116 / JCM 14847 / LMG 12228 / 1C / PRS 101 / PAO1) OX=208964 GN=PA3883 PE=3 SV=1	13	2 of 27	52.8568	-0.0777543	0.822223	0.997754
Q9HXD0	PA3882	>tr|Q9HXD0|Q9HXD0_PSEAE Methyltransf_11 domain-containing protein OS=Pseudomonas aeruginosa (strain ATCC 15692 / DSM 22644 / CIP 104116 / JCM 14847 / LMG 12228 / 1C / PRS 101 / PAO1) OX=208964 GN=PA3882 PE=4 SV=1	9	2 of 27	52.3364	-0.268437	0.413103	0.997754
Q9HXD1	PA3881	>tr|Q9HXD1|Q9HXD1_PSEAE Uncharacterized protein OS=Pseudomonas aeruginosa (strain ATCC 15692 / DSM 22644 / CIP 104116 / JCM 14847 / LMG 12228 / 1C / PRS 101 / PAO1) OX=208964 GN=PA3881 PE=4 SV=1	5	2 of 27	50.5834	-0.932785	0.00804345	0.135501
Q9HXD3	narL	>tr|Q9HXD3|Q9HXD3_PSEAE Two-component response regulator NarL OS=Pseudomonas aeruginosa (strain ATCC 15692 / DSM 22644 / CIP 104116 / JCM 14847 / LMG 12228 / 1C / PRS 101 / PAO1) OX=208964 GN=narL PE=4 SV=1	9	8 of 27	51.2038	0.43795	0.402732	0.997754
Q9HXD4	narK2	>tr|Q9HXD4|Q9HXD4_PSEAE Nitrate/nitrite transporter OS=Pseudomonas aeruginosa (strain ATCC 15692 / DSM 22644 / CIP 104116 / JCM 14847 / LMG 12228 / 1C / PRS 101 / PAO1) OX=208964 GN=narK2 PE=3 SV=1	5	12 of 27	46.7278	0.842485	0.241861	0.997754
Q9HXE0	PA3866	>tr|Q9HXE0|Q9HXE0_PSEAE Pyocin protein OS=Pseudomonas aeruginosa (strain ATCC 15692 / DSM 22644 / CIP 104116 / JCM 14847 / LMG 12228 / 1C / PRS 101 / PAO1) OX=208964 GN=PA3866 PE=4 SV=1	31	0 of 27	53.3446	0.130045	0.613301	0.997754
Q9HXE1	PA3865	>tr|Q9HXE1|Q9HXE1_PSEAE Probable amino acid binding protein OS=Pseudomonas aeruginosa (strain ATCC 15692 / DSM 22644 / CIP 104116 / JCM 14847 / LMG 12228 / 1C / PRS 101 / PAO1) OX=208964 GN=PA3865 PE=3 SV=1	14	1 of 27	49.6827	0.00525265	0.97574	0.997754
Q9HXE2	dauR	>sp|Q9HXE2|DAUR_PSEAE Transcriptional regulator DauR OS=Pseudomonas aeruginosa (strain ATCC 15692 / DSM 22644 / CIP 104116 / JCM 14847 / LMG 12228 / 1C / PRS 101 / PAO1) OX=208964 GN=dauR PE=2 SV=1	6	9 of 26	49.7963	-0.114013	0.811356	0.997754
Q9HXE3	dauA	>sp|Q9HXE3|DAUA_PSEAE FAD-dependent catabolic D-arginine dehydrogenase DauA OS=Pseudomonas aeruginosa (strain ATCC 15692 / DSM 22644 / CIP 104116 / JCM 14847 / LMG 12228 / 1C / PRS 101 / PAO1) OX=208964 GN=dauA PE=1 SV=1	11	5 of 27	55.8219	-0.167432	0.287635	0.997754
Q9HXE5	rhlB	>sp|Q9HXE5|RHLB_PSEAE ATP-dependent RNA helicase RhlB OS=Pseudomonas aeruginosa (strain ATCC 15692 / DSM 22644 / CIP 104116 / JCM 14847 / LMG 12228 / 1C / PRS 101 / PAO1) OX=208964 GN=rhlB PE=3 SV=1	19	0 of 27	54.8233	-0.0627028	0.54688	0.997754
Q9HXE8	PA3858	>tr|Q9HXE8|Q9HXE8_PSEAE Probable amino acid-binding protein OS=Pseudomonas aeruginosa (strain ATCC 15692 / DSM 22644 / CIP 104116 / JCM 14847 / LMG 12228 / 1C / PRS 101 / PAO1) OX=208964 GN=PA3858 PE=3 SV=1	20	2 of 27	56.6487	-0.311414	0.30123	0.997754
Q9HXF0	PA3856	>tr|Q9HXF0|Q9HXF0_PSEAE SnoaL-like domain-containing protein OS=Pseudomonas aeruginosa (strain ATCC 15692 / DSM 22644 / CIP 104116 / JCM 14847 / LMG 12228 / 1C / PRS 101 / PAO1) OX=208964 GN=PA3856 PE=4 SV=1	8	0 of 27	49.9755	-0.116792	0.672066	0.997754
Q9HXF1	PA3855	>tr|Q9HXF1|Q9HXF1_PSEAE Uncharacterized protein OS=Pseudomonas aeruginosa (strain ATCC 15692 / DSM 22644 / CIP 104116 / JCM 14847 / LMG 12228 / 1C / PRS 101 / PAO1) OX=208964 GN=PA3855 PE=4 SV=1	10	2 of 27	56.9776	-0.0922823	0.777135	0.997754
Q9HXF2	PA3854	>sp|Q9HXF2|Y3854_PSEAE UPF0213 protein PA3854 OS=Pseudomonas aeruginosa (strain ATCC 15692 / DSM 22644 / CIP 104116 / JCM 14847 / LMG 12228 / 1C / PRS 101 / PAO1) OX=208964 GN=PA3854 PE=3 SV=1	3	14 of 27	47.4343	-0.0926847	0.673063	0.997754
Q9HXF3	PA3853	>tr|Q9HXF3|Q9HXF3_PSEAE Probable transferase OS=Pseudomonas aeruginosa (strain ATCC 15692 / DSM 22644 / CIP 104116 / JCM 14847 / LMG 12228 / 1C / PRS 101 / PAO1) OX=208964 GN=PA3853 PE=4 SV=1	13	2 of 27	53.4978	0.0790244	0.79184	0.997754
Q9HXF4	PA3852	>tr|Q9HXF4|Q9HXF4_PSEAE Uncharacterized protein OS=Pseudomonas aeruginosa (strain ATCC 15692 / DSM 22644 / CIP 104116 / JCM 14847 / LMG 12228 / 1C / PRS 101 / PAO1) OX=208964 GN=PA3852 PE=4 SV=1	1	1 of 17	47.2678	0.0943347	0.858979	0.997754
Q9HXF7	PA3849	>sp|Q9HXF7|NDPA_PSEAE Nucleoid-associated protein PA3849 OS=Pseudomonas aeruginosa (strain ATCC 15692 / DSM 22644 / CIP 104116 / JCM 14847 / LMG 12228 / 1C / PRS 101 / PAO1) OX=208964 GN=PA3849 PE=3 SV=1	20	2 of 27	58.6841	0.0230266	0.934727	0.997754
Q9HXF8	PA3848	>tr|Q9HXF8|Q9HXF8_PSEAE Uncharacterized protein OS=Pseudomonas aeruginosa (strain ATCC 15692 / DSM 22644 / CIP 104116 / JCM 14847 / LMG 12228 / 1C / PRS 101 / PAO1) OX=208964 GN=PA3848 PE=4 SV=1	27	0 of 27	56.5859	-0.267083	0.294311	0.997754
Q9HXF9	PA3847	>tr|Q9HXF9|Q9HXF9_PSEAE Uncharacterized protein OS=Pseudomonas aeruginosa (strain ATCC 15692 / DSM 22644 / CIP 104116 / JCM 14847 / LMG 12228 / 1C / PRS 101 / PAO1) OX=208964 GN=PA3847 PE=4 SV=1	2	3 of 26	54.2875	-0.461009	0.417751	0.997754
Q9HXG0	PA3846	>tr|Q9HXG0|Q9HXG0_PSEAE Isochorismatase domain-containing protein OS=Pseudomonas aeruginosa (strain ATCC 15692 / DSM 22644 / CIP 104116 / JCM 14847 / LMG 12228 / 1C / PRS 101 / PAO1) OX=208964 GN=PA3846 PE=4 SV=1	8	2 of 27	56.9231	0.212093	0.48168	0.997754
Q9HXG1	PA3845	>tr|Q9HXG1|Q9HXG1_PSEAE Probable transcriptional regulator OS=Pseudomonas aeruginosa (strain ATCC 15692 / DSM 22644 / CIP 104116 / JCM 14847 / LMG 12228 / 1C / PRS 101 / PAO1) OX=208964 GN=PA3845 PE=3 SV=1	12	5 of 27	52.6609	0.447747	0.225347	0.997754
Q9HXG2	PA3844	>tr|Q9HXG2|Q9HXG2_PSEAE GST N-terminal domain-containing protein OS=Pseudomonas aeruginosa (strain ATCC 15692 / DSM 22644 / CIP 104116 / JCM 14847 / LMG 12228 / 1C / PRS 101 / PAO1) OX=208964 GN=PA3844 PE=4 SV=1	7	3 of 27	52.768	0.269927	0.450048	0.997754
Q9HXG4	rlmF	>sp|Q9HXG4|RLMF_PSEAE Ribosomal RNA large subunit methyltransferase F OS=Pseudomonas aeruginosa (strain ATCC 15692 / DSM 22644 / CIP 104116 / JCM 14847 / LMG 12228 / 1C / PRS 101 / PAO1) OX=208964 GN=rlmF PE=3 SV=1	8	4 of 27	49.2601	-0.033673	0.918849	0.997754
Q9HXG5	PA3839	>tr|Q9HXG5|Q9HXG5_PSEAE Probable sodium:sulfate symporter OS=Pseudomonas aeruginosa (strain ATCC 15692 / DSM 22644 / CIP 104116 / JCM 14847 / LMG 12228 / 1C / PRS 101 / PAO1) OX=208964 GN=PA3839 PE=4 SV=1	7	6 of 27	51.7226	-0.125863	0.764691	0.997754
Q9HXG6	PA3838	>tr|Q9HXG6|Q9HXG6_PSEAE Probable ATP-binding component of ABC transporter OS=Pseudomonas aeruginosa (strain ATCC 15692 / DSM 22644 / CIP 104116 / JCM 14847 / LMG 12228 / 1C / PRS 101 / PAO1) OX=208964 GN=PA3838 PE=4 SV=1	12	2 of 27	51.8918	0.154701	0.716023	0.997754
Q9HXG8	PA3836	>tr|Q9HXG8|Q9HXG8_PSEAE Uncharacterized protein OS=Pseudomonas aeruginosa (strain ATCC 15692 / DSM 22644 / CIP 104116 / JCM 14847 / LMG 12228 / 1C / PRS 101 / PAO1) OX=208964 GN=PA3836 PE=4 SV=1	18	2 of 27	55.2834	-0.0605944	0.885912	0.997754
Q9HXH0	valS	>sp|Q9HXH0|SYV_PSEAE Valine--tRNA ligase OS=Pseudomonas aeruginosa (strain ATCC 15692 / DSM 22644 / CIP 104116 / JCM 14847 / LMG 12228 / 1C / PRS 101 / PAO1) OX=208964 GN=valS PE=1 SV=1	36	0 of 27	56.9987	-0.104722	0.440357	0.997754
Q9HXH4	PA3828	>tr|Q9HXH4|Q9HXH4_PSEAE Lipopolysaccharide export system permease protein LptF OS=Pseudomonas aeruginosa (strain ATCC 15692 / DSM 22644 / CIP 104116 / JCM 14847 / LMG 12228 / 1C / PRS 101 / PAO1) OX=208964 GN=PA3828 PE=1 SV=1	15	0 of 27	53.5512	0.0414604	0.83278	0.997754
Q9HXH5	PA3827	>tr|Q9HXH5|Q9HXH5_PSEAE Uncharacterized protein OS=Pseudomonas aeruginosa (strain ATCC 15692 / DSM 22644 / CIP 104116 / JCM 14847 / LMG 12228 / 1C / PRS 101 / PAO1) OX=208964 GN=PA3827 PE=1 SV=1	10	5 of 27	52.303	-0.0286687	0.934875	0.997754
Q9HXH6	PA3826	>tr|Q9HXH6|Q9HXH6_PSEAE RDD domain-containing protein OS=Pseudomonas aeruginosa (strain ATCC 15692 / DSM 22644 / CIP 104116 / JCM 14847 / LMG 12228 / 1C / PRS 101 / PAO1) OX=208964 GN=PA3826 PE=4 SV=1	3	6 of 27	48.7732	0.198256	0.554095	0.997754
Q9HXH7	PA3825	>tr|Q9HXH7|Q9HXH7_PSEAE Cyclic-guanylate-specific phosphodiesterase OS=Pseudomonas aeruginosa (strain ATCC 15692 / DSM 22644 / CIP 104116 / JCM 14847 / LMG 12228 / 1C / PRS 101 / PAO1) OX=208964 GN=PA3825 PE=1 SV=1	16	11 of 27	52.4536	-0.336681	0.435922	0.997754
Q9HXH8	queA	>sp|Q9HXH8|QUEA_PSEAE S-adenosylmethionine:tRNA ribosyltransferase-isomerase OS=Pseudomonas aeruginosa (strain ATCC 15692 / DSM 22644 / CIP 104116 / JCM 14847 / LMG 12228 / 1C / PRS 101 / PAO1) OX=208964 GN=queA PE=3 SV=1	13	2 of 27	49.1784	0.114203	0.639469	0.997754
Q9HXH9	tgt	>sp|Q9HXH9|TGT_PSEAE Queuine tRNA-ribosyltransferase OS=Pseudomonas aeruginosa (strain ATCC 15692 / DSM 22644 / CIP 104116 / JCM 14847 / LMG 12228 / 1C / PRS 101 / PAO1) OX=208964 GN=tgt PE=3 SV=1	12	7 of 27	52.5593	-0.125175	0.768479	0.997754
Q9HXI0	yajC	>tr|Q9HXI0|Q9HXI0_PSEAE Sec translocon accessory complex subunit YajC OS=Pseudomonas aeruginosa (strain ATCC 15692 / DSM 22644 / CIP 104116 / JCM 14847 / LMG 12228 / 1C / PRS 101 / PAO1) OX=208964 GN=yajC PE=3 SV=1	6	0 of 27	49.9697	0.329251	0.0895704	0.747431
Q9HXI1	secD	>sp|Q9HXI1|SECD_PSEAE Protein translocase subunit SecD OS=Pseudomonas aeruginosa (strain ATCC 15692 / DSM 22644 / CIP 104116 / JCM 14847 / LMG 12228 / 1C / PRS 101 / PAO1) OX=208964 GN=secD PE=3 SV=1	29	0 of 27	53.6757	0.00397765	0.976216	0.997754
Q9HXI2	secF	>sp|Q9HXI2|SECF_PSEAE Protein translocase subunit SecF OS=Pseudomonas aeruginosa (strain ATCC 15692 / DSM 22644 / CIP 104116 / JCM 14847 / LMG 12228 / 1C / PRS 101 / PAO1) OX=208964 GN=secF PE=3 SV=1	13	0 of 27	55.0746	0.122894	0.60475	0.997754
Q9HXI3	PA3819	>tr|Q9HXI3|Q9HXI3_PSEAE Rick_17kDa_Anti domain-containing protein OS=Pseudomonas aeruginosa (strain ATCC 15692 / DSM 22644 / CIP 104116 / JCM 14847 / LMG 12228 / 1C / PRS 101 / PAO1) OX=208964 GN=PA3819 PE=4 SV=1	11	8 of 27	51.5345	0.289682	0.321868	0.997754
Q9HXI4	suhB	>sp|Q9HXI4|SUHB_PSEAE Nus factor SuhB OS=Pseudomonas aeruginosa (strain ATCC 15692 / DSM 22644 / CIP 104116 / JCM 14847 / LMG 12228 / 1C / PRS 101 / PAO1) OX=208964 GN=suhB PE=1 SV=1	24	0 of 27	54.7625	0.0492175	0.757055	0.997754
Q9HXI5	trmJ	>tr|Q9HXI5|Q9HXI5_PSEAE tRNA (cytidine/uridine-2'-O-)-methyltransferase TrmJ OS=Pseudomonas aeruginosa (strain ATCC 15692 / DSM 22644 / CIP 104116 / JCM 14847 / LMG 12228 / 1C / PRS 101 / PAO1) OX=208964 GN=trmJ PE=3 SV=1	13	2 of 27	57.8536	0.189772	0.239603	0.997754
Q9HXI6	cysE	>tr|Q9HXI6|Q9HXI6_PSEAE Serine O-acetyltransferase OS=Pseudomonas aeruginosa (strain ATCC 15692 / DSM 22644 / CIP 104116 / JCM 14847 / LMG 12228 / 1C / PRS 101 / PAO1) OX=208964 GN=cysE PE=3 SV=1	11	4 of 27	53.7583	0.0660325	0.883744	0.997754
Q9HXI7	iscR	>tr|Q9HXI7|Q9HXI7_PSEAE IscR OS=Pseudomonas aeruginosa (strain ATCC 15692 / DSM 22644 / CIP 104116 / JCM 14847 / LMG 12228 / 1C / PRS 101 / PAO1) OX=208964 GN=iscR PE=4 SV=1	7	0 of 27	52.2452	0.0358518	0.839841	0.997754
Q9HXI8	iscS	>sp|Q9HXI8|ISCS_PSEAE Cysteine desulfurase IscS OS=Pseudomonas aeruginosa (strain ATCC 15692 / DSM 22644 / CIP 104116 / JCM 14847 / LMG 12228 / 1C / PRS 101 / PAO1) OX=208964 GN=iscS PE=3 SV=1	23	0 of 27	54.5259	-0.010187	0.920705	0.997754
Q9HXI9	iscU	>tr|Q9HXI9|Q9HXI9_PSEAE Iron-sulfur cluster assembly scaffold protein IscU OS=Pseudomonas aeruginosa (strain ATCC 15692 / DSM 22644 / CIP 104116 / JCM 14847 / LMG 12228 / 1C / PRS 101 / PAO1) OX=208964 GN=iscU PE=3 SV=1	3	6 of 27	46.6767	0.552309	0.199496	0.997754
Q9HXJ0	iscA	>tr|Q9HXJ0|Q9HXJ0_PSEAE Iron-binding protein IscA OS=Pseudomonas aeruginosa (strain ATCC 15692 / DSM 22644 / CIP 104116 / JCM 14847 / LMG 12228 / 1C / PRS 101 / PAO1) OX=208964 GN=iscA PE=3 SV=1	4	2 of 27	53.0156	0.0846971	0.750596	0.997754
Q9HXJ2	pilF	>sp|Q9HXJ2|PILF_PSEAE Type IV pilus assembly protein PilF OS=Pseudomonas aeruginosa (strain ATCC 15692 / DSM 22644 / CIP 104116 / JCM 14847 / LMG 12228 / 1C / PRS 101 / PAO1) OX=208964 GN=pilF PE=1 SV=1	16	0 of 27	53.5277	0.234918	0.270697	0.997754
Q9HXJ3	PA3804	>tr|Q9HXJ3|Q9HXJ3_PSEAE HTH cro/C1-type domain-containing protein OS=Pseudomonas aeruginosa (strain ATCC 15692 / DSM 22644 / CIP 104116 / JCM 14847 / LMG 12228 / 1C / PRS 101 / PAO1) OX=208964 GN=PA3804 PE=4 SV=1	10	1 of 27	52.7023	0.0460326	0.813862	0.997754
Q9HXJ4	ispG	>sp|Q9HXJ4|ISPG_PSEAE 4-hydroxy-3-methylbut-2-en-1-yl diphosphate synthase (flavodoxin) OS=Pseudomonas aeruginosa (strain ATCC 15692 / DSM 22644 / CIP 104116 / JCM 14847 / LMG 12228 / 1C / PRS 101 / PAO1) OX=208964 GN=ispG PE=3 SV=1	28	0 of 27	53.3806	0.0413806	0.758991	0.997754
Q9HXJ5	hisS	>sp|Q9HXJ5|SYH_PSEAE Histidine--tRNA ligase OS=Pseudomonas aeruginosa (strain ATCC 15692 / DSM 22644 / CIP 104116 / JCM 14847 / LMG 12228 / 1C / PRS 101 / PAO1) OX=208964 GN=hisS PE=3 SV=1	23	0 of 27	58.8496	0.119765	0.53356	0.997754
Q9HXJ6	PA3801	>tr|Q9HXJ6|Q9HXJ6_PSEAE Ancillary SecYEG translocon subunit OS=Pseudomonas aeruginosa (strain ATCC 15692 / DSM 22644 / CIP 104116 / JCM 14847 / LMG 12228 / 1C / PRS 101 / PAO1) OX=208964 GN=PA3801 PE=3 SV=1	12	3 of 27	49.6805	0.261741	0.531706	0.997754
Q9HXJ7	bamB	>sp|Q9HXJ7|BAMB_PSEAE Outer membrane protein assembly factor BamB OS=Pseudomonas aeruginosa (strain ATCC 15692 / DSM 22644 / CIP 104116 / JCM 14847 / LMG 12228 / 1C / PRS 101 / PAO1) OX=208964 GN=bamB PE=1 SV=1	24	0 of 27	56.2842	-0.0110881	0.941423	0.997754
Q9HXJ8	der	>sp|Q9HXJ8|DER_PSEAE GTPase Der OS=Pseudomonas aeruginosa (strain ATCC 15692 / DSM 22644 / CIP 104116 / JCM 14847 / LMG 12228 / 1C / PRS 101 / PAO1) OX=208964 GN=der PE=3 SV=1	29	0 of 27	56.9896	0.0118358	0.92724	0.997754
Q9HXJ9	PA3798	>tr|Q9HXJ9|Q9HXJ9_PSEAE Probable aminotransferase OS=Pseudomonas aeruginosa (strain ATCC 15692 / DSM 22644 / CIP 104116 / JCM 14847 / LMG 12228 / 1C / PRS 101 / PAO1) OX=208964 GN=PA3798 PE=4 SV=1	16	1 of 27	53.6111	0.176641	0.489713	0.997754
Q9HXK2	PA3795	>tr|Q9HXK2|Q9HXK2_PSEAE Probable oxidoreductase OS=Pseudomonas aeruginosa (strain ATCC 15692 / DSM 22644 / CIP 104116 / JCM 14847 / LMG 12228 / 1C / PRS 101 / PAO1) OX=208964 GN=PA3795 PE=4 SV=1	8	0 of 27	54.9245	-0.289438	0.187187	0.997754
Q9HXK3	PA3794	>tr|Q9HXK3|Q9HXK3_PSEAE Uncharacterized protein OS=Pseudomonas aeruginosa (strain ATCC 15692 / DSM 22644 / CIP 104116 / JCM 14847 / LMG 12228 / 1C / PRS 101 / PAO1) OX=208964 GN=PA3794 PE=4 SV=1	4	6 of 27	52.4005	-1.59452	0.00374219	0.0736113
Q9HXK5	leuA	>sp|Q9HXK5|LEU1_PSEAE 2-isopropylmalate synthase OS=Pseudomonas aeruginosa (strain ATCC 15692 / DSM 22644 / CIP 104116 / JCM 14847 / LMG 12228 / 1C / PRS 101 / PAO1) OX=208964 GN=leuA PE=3 SV=2	30	2 of 27	53.7139	0.0166809	0.951236	0.997754
Q9HXK8	PA3787	>tr|Q9HXK8|Q9HXK8_PSEAE Uncharacterized protein OS=Pseudomonas aeruginosa (strain ATCC 15692 / DSM 22644 / CIP 104116 / JCM 14847 / LMG 12228 / 1C / PRS 101 / PAO1) OX=208964 GN=PA3787 PE=1 SV=1	18	2 of 27	53.1874	0.0853189	0.770082	0.997754
Q9HXL3	PA3782	>tr|Q9HXL3|Q9HXL3_PSEAE Probable transcriptional regulator OS=Pseudomonas aeruginosa (strain ATCC 15692 / DSM 22644 / CIP 104116 / JCM 14847 / LMG 12228 / 1C / PRS 101 / PAO1) OX=208964 GN=PA3782 PE=4 SV=1	4	14 of 27	41.1162	-0.120692	0.765513	0.997754
Q9HXL5	PA3780	>tr|Q9HXL5|Q9HXL5_PSEAE Uncharacterized protein OS=Pseudomonas aeruginosa (strain ATCC 15692 / DSM 22644 / CIP 104116 / JCM 14847 / LMG 12228 / 1C / PRS 101 / PAO1) OX=208964 GN=PA3780 PE=4 SV=1	1	1 of 25	40.7357	-0.0122783	0.982733	0.997754
Q9HXL7	PA3778	>tr|Q9HXL7|Q9HXL7_PSEAE Probable transcriptional regulator OS=Pseudomonas aeruginosa (strain ATCC 15692 / DSM 22644 / CIP 104116 / JCM 14847 / LMG 12228 / 1C / PRS 101 / PAO1) OX=208964 GN=PA3778 PE=3 SV=1	9	3 of 27	56.1776	-0.245495	0.505134	0.997754
Q9HXL8	xseA	>sp|Q9HXL8|EX7L_PSEAE Exodeoxyribonuclease 7 large subunit OS=Pseudomonas aeruginosa (strain ATCC 15692 / DSM 22644 / CIP 104116 / JCM 14847 / LMG 12228 / 1C / PRS 101 / PAO1) OX=208964 GN=xseA PE=3 SV=1	22	2 of 27	57.1578	0.0239307	0.927554	0.997754
Q9HXL9	PA3776	>tr|Q9HXL9|Q9HXL9_PSEAE Probable transcriptional regulator OS=Pseudomonas aeruginosa (strain ATCC 15692 / DSM 22644 / CIP 104116 / JCM 14847 / LMG 12228 / 1C / PRS 101 / PAO1) OX=208964 GN=PA3776 PE=3 SV=1	11	10 of 27	48.1228	-0.0435186	0.89936	0.997754
Q9HXM5	guaB	>tr|Q9HXM5|Q9HXM5_PSEAE Inosine-5'-monophosphate dehydrogenase OS=Pseudomonas aeruginosa (strain ATCC 15692 / DSM 22644 / CIP 104116 / JCM 14847 / LMG 12228 / 1C / PRS 101 / PAO1) OX=208964 GN=guaB PE=1 SV=1	26	0 of 27	56.7485	0.114016	0.348482	0.997754
Q9HXM6	guaA	>sp|Q9HXM6|GUAA_PSEAE GMP synthase [glutamine-hydrolyzing] OS=Pseudomonas aeruginosa (strain ATCC 15692 / DSM 22644 / CIP 104116 / JCM 14847 / LMG 12228 / 1C / PRS 101 / PAO1) OX=208964 GN=guaA PE=3 SV=1	25	0 of 27	57.254	0.0630156	0.538049	0.997754
Q9HXM7	PA3768	>tr|Q9HXM7|Q9HXM7_PSEAE Probable metallo-oxidoreductase OS=Pseudomonas aeruginosa (strain ATCC 15692 / DSM 22644 / CIP 104116 / JCM 14847 / LMG 12228 / 1C / PRS 101 / PAO1) OX=208964 GN=PA3768 PE=4 SV=1	14	2 of 27	56.3721	0.263888	0.429825	0.997754
Q9HXM8	tadA	>tr|Q9HXM8|Q9HXM8_PSEAE tRNA-specific adenosine deaminase OS=Pseudomonas aeruginosa (strain ATCC 15692 / DSM 22644 / CIP 104116 / JCM 14847 / LMG 12228 / 1C / PRS 101 / PAO1) OX=208964 GN=tadA PE=3 SV=1	7	4 of 27	48.9361	-0.0528932	0.84721	0.997754
Q9HXM9	PA3766	>tr|Q9HXM9|Q9HXM9_PSEAE Probable aromatic amino acid transporter OS=Pseudomonas aeruginosa (strain ATCC 15692 / DSM 22644 / CIP 104116 / JCM 14847 / LMG 12228 / 1C / PRS 101 / PAO1) OX=208964 GN=PA3766 PE=4 SV=1	6	3 of 27	50.099	0.449279	0.212062	0.997754
Q9HXN1	mltF	>sp|Q9HXN1|MLTF_PSEAE Membrane-bound lytic murein transglycosylase F OS=Pseudomonas aeruginosa (strain ATCC 15692 / DSM 22644 / CIP 104116 / JCM 14847 / LMG 12228 / 1C / PRS 101 / PAO1) OX=208964 GN=mltF PE=1 SV=2	15	4 of 27	53.7014	-0.135703	0.774889	0.997754
Q9HXN2	purL	>sp|Q9HXN2|PUR4_PSEAE Phosphoribosylformylglycinamidine synthase OS=Pseudomonas aeruginosa (strain ATCC 15692 / DSM 22644 / CIP 104116 / JCM 14847 / LMG 12228 / 1C / PRS 101 / PAO1) OX=208964 GN=purL PE=3 SV=1	37	0 of 27	54.7579	-0.0755536	0.749846	0.997754
Q9HXN4	PA3761	>tr|Q9HXN4|Q9HXN4_PSEAE N-Acetyl-D-Glucosamine phosphotransferase system transporter OS=Pseudomonas aeruginosa (strain ATCC 15692 / DSM 22644 / CIP 104116 / JCM 14847 / LMG 12228 / 1C / PRS 101 / PAO1) OX=208964 GN=PA3761 PE=4 SV=1	10	3 of 27	55.2415	-0.121115	0.721359	0.997754
Q9HXN5	PA3760	>tr|Q9HXN5|Q9HXN5_PSEAE Phosphoenolpyruvate--protein phosphotransferase OS=Pseudomonas aeruginosa (strain ATCC 15692 / DSM 22644 / CIP 104116 / JCM 14847 / LMG 12228 / 1C / PRS 101 / PAO1) OX=208964 GN=PA3760 PE=3 SV=1	12	9 of 27	55.1353	-0.18345	0.711038	0.997754
Q9HXN9	PA3756	>tr|Q9HXN9|Q9HXN9_PSEAE YkuD domain-containing protein OS=Pseudomonas aeruginosa (strain ATCC 15692 / DSM 22644 / CIP 104116 / JCM 14847 / LMG 12228 / 1C / PRS 101 / PAO1) OX=208964 GN=PA3756 PE=3 SV=1	5	7 of 27	47.959	-0.0655625	0.836161	0.997754
Q9HXP3	purT	>sp|Q9HXP3|PURT_PSEAE Formate-dependent phosphoribosylglycinamide formyltransferase OS=Pseudomonas aeruginosa (strain ATCC 15692 / DSM 22644 / CIP 104116 / JCM 14847 / LMG 12228 / 1C / PRS 101 / PAO1) OX=208964 GN=purT PE=3 SV=1	27	0 of 27	55.4982	0.130445	0.562111	0.997754
Q9HXP6	PA3748	>tr|Q9HXP6|Q9HXP6_PSEAE Uncharacterized protein OS=Pseudomonas aeruginosa (strain ATCC 15692 / DSM 22644 / CIP 104116 / JCM 14847 / LMG 12228 / 1C / PRS 101 / PAO1) OX=208964 GN=PA3748 PE=3 SV=1	9	7 of 27	51.9859	-0.248351	0.609989	0.997754
Q9HXP8	ffh	>tr|Q9HXP8|Q9HXP8_PSEAE Signal recognition particle protein OS=Pseudomonas aeruginosa (strain ATCC 15692 / DSM 22644 / CIP 104116 / JCM 14847 / LMG 12228 / 1C / PRS 101 / PAO1) OX=208964 GN=ffh PE=3 SV=1	25	0 of 27	55.2581	-0.0394761	0.805695	0.997754
Q9HXP9	rpsP	>sp|Q9HXP9|RS16_PSEAE 30S ribosomal protein S16 OS=Pseudomonas aeruginosa (strain ATCC 15692 / DSM 22644 / CIP 104116 / JCM 14847 / LMG 12228 / 1C / PRS 101 / PAO1) OX=208964 GN=rpsP PE=3 SV=1	6	0 of 27	50.2983	0.153331	0.453406	0.997754
Q9HXQ0	rimM	>sp|Q9HXQ0|RIMM_PSEAE Ribosome maturation factor RimM OS=Pseudomonas aeruginosa (strain ATCC 15692 / DSM 22644 / CIP 104116 / JCM 14847 / LMG 12228 / 1C / PRS 101 / PAO1) OX=208964 GN=rimM PE=1 SV=1	7	3 of 27	48.2009	0.260586	0.0601417	0.570907
Q9HXQ1	trmD	>sp|Q9HXQ1|TRMD_PSEAE tRNA (guanine-N(1)-)-methyltransferase OS=Pseudomonas aeruginosa (strain ATCC 15692 / DSM 22644 / CIP 104116 / JCM 14847 / LMG 12228 / 1C / PRS 101 / PAO1) OX=208964 GN=trmD PE=1 SV=1	9	10 of 27	48.1574	0.00706954	0.985371	0.997754
Q9HXQ2	rplS	>sp|Q9HXQ2|RL19_PSEAE 50S ribosomal protein L19 OS=Pseudomonas aeruginosa (strain ATCC 15692 / DSM 22644 / CIP 104116 / JCM 14847 / LMG 12228 / 1C / PRS 101 / PAO1) OX=208964 GN=rplS PE=3 SV=1	15	0 of 27	49.1139	0.0887591	0.582903	0.997754
Q9HXQ5	PA3739	>tr|Q9HXQ5|Q9HXQ5_PSEAE Probable sodium/hydrogen antiporter OS=Pseudomonas aeruginosa (strain ATCC 15692 / DSM 22644 / CIP 104116 / JCM 14847 / LMG 12228 / 1C / PRS 101 / PAO1) OX=208964 GN=PA3739 PE=4 SV=1	7	1 of 27	51.5841	-0.822905	0.0344465	0.416018
Q9HXQ6	xerD	>sp|Q9HXQ6|XERD_PSEAE Tyrosine recombinase XerD OS=Pseudomonas aeruginosa (strain ATCC 15692 / DSM 22644 / CIP 104116 / JCM 14847 / LMG 12228 / 1C / PRS 101 / PAO1) OX=208964 GN=xerD PE=3 SV=1	10	2 of 27	57.6799	0.0964183	0.778586	0.997754
Q9HXQ8	PA3734	>tr|Q9HXQ8|Q9HXQ8_PSEAE Uncharacterized protein OS=Pseudomonas aeruginosa (strain ATCC 15692 / DSM 22644 / CIP 104116 / JCM 14847 / LMG 12228 / 1C / PRS 101 / PAO1) OX=208964 GN=PA3734 PE=4 SV=1	6	6 of 25	50.6878	0.162833	0.691978	0.997754
Q9HXQ9	PA3733	>tr|Q9HXQ9|Q9HXQ9_PSEAE Uncharacterized protein OS=Pseudomonas aeruginosa (strain ATCC 15692 / DSM 22644 / CIP 104116 / JCM 14847 / LMG 12228 / 1C / PRS 101 / PAO1) OX=208964 GN=PA3733 PE=4 SV=1	13	13 of 27	48.1146	0.0665672	0.820202	0.997754
Q9HXR0	PA3732	>tr|Q9HXR0|Q9HXR0_PSEAE Uncharacterized protein OS=Pseudomonas aeruginosa (strain ATCC 15692 / DSM 22644 / CIP 104116 / JCM 14847 / LMG 12228 / 1C / PRS 101 / PAO1) OX=208964 GN=PA3732 PE=4 SV=1	2	8 of 25	45.532	-1.13926	0.0847338	0.724871
Q9HXR1	PA3731	>tr|Q9HXR1|Q9HXR1_PSEAE Uncharacterized protein OS=Pseudomonas aeruginosa (strain ATCC 15692 / DSM 22644 / CIP 104116 / JCM 14847 / LMG 12228 / 1C / PRS 101 / PAO1) OX=208964 GN=PA3731 PE=3 SV=1	19	3 of 27	52.7277	-1.27064	0.0270874	0.34356
Q9I3L8	PA1494	>tr|Q9I3L8|Q9I3L8_PSEAE Uncharacterized protein OS=Pseudomonas aeruginosa (strain ATCC 15692 / DSM 22644 / CIP 104116 / JCM 14847 / LMG 12228 / 1C / PRS 101 / PAO1) OX=208964 GN=PA1494 PE=4 SV=1	24	2 of 27	52.9083	-1.07298	0.00020661	0.0074584
Q9HYR2	fabH	>sp|Q9HYR2|FABH_PSEAE 3-oxoacyl-[acyl-carrier-protein] synthase 3 OS=Pseudomonas aeruginosa (strain ATCC 15692 / DSM 22644 / CIP 104116 / JCM 14847 / LMG 12228 / 1C / PRS 101 / PAO1) OX=208964 GN=fabH PE=1 SV=1	6	1 of 27	51.7736	-1.12063	8.45788e-05	0.00364307
Q9HW81	PA4320	>tr|Q9HW81|Q9HW81_PSEAE Uncharacterized protein OS=Pseudomonas aeruginosa (strain ATCC 15692 / DSM 22644 / CIP 104116 / JCM 14847 / LMG 12228 / 1C / PRS 101 / PAO1) OX=208964 GN=PA4320 PE=4 SV=1	14	4 of 27	51.3387	-1.12922	0.000486077	0.0155025
Q9HXR5	PA3727	>tr|Q9HXR5|Q9HXR5_PSEAE PLDc_2 domain-containing protein OS=Pseudomonas aeruginosa (strain ATCC 15692 / DSM 22644 / CIP 104116 / JCM 14847 / LMG 12228 / 1C / PRS 101 / PAO1) OX=208964 GN=PA3727 PE=4 SV=1	7	6 of 21	48.0476	-1.28037	0.00226673	0.0503122
Q9HXR6	PA3726	>tr|Q9HXR6|Q9HXR6_PSEAE Uncharacterized protein OS=Pseudomonas aeruginosa (strain ATCC 15692 / DSM 22644 / CIP 104116 / JCM 14847 / LMG 12228 / 1C / PRS 101 / PAO1) OX=208964 GN=PA3726 PE=4 SV=1	7	0 of 27	51.9319	0.164297	0.566097	0.997754
Q9HXR7	recJ	>tr|Q9HXR7|Q9HXR7_PSEAE Single-stranded-DNA-specific exonuclease RecJ OS=Pseudomonas aeruginosa (strain ATCC 15692 / DSM 22644 / CIP 104116 / JCM 14847 / LMG 12228 / 1C / PRS 101 / PAO1) OX=208964 GN=recJ PE=3 SV=1	21	5 of 27	54.8235	0.164116	0.575939	0.997754
Q9HXR8	PA3723	>tr|Q9HXR8|Q9HXR8_PSEAE Probable FMN oxidoreductase OS=Pseudomonas aeruginosa (strain ATCC 15692 / DSM 22644 / CIP 104116 / JCM 14847 / LMG 12228 / 1C / PRS 101 / PAO1) OX=208964 GN=PA3723 PE=4 SV=1	10	4 of 27	56.2353	0.0955784	0.796728	0.997754
Q9HXS3	PA3718	>tr|Q9HXS3|Q9HXS3_PSEAE Probable major facilitator superfamily (MFS) transporter OS=Pseudomonas aeruginosa (strain ATCC 15692 / DSM 22644 / CIP 104116 / JCM 14847 / LMG 12228 / 1C / PRS 101 / PAO1) OX=208964 GN=PA3718 PE=4 SV=1	3	11 of 27	44.8659	-0.126889	0.872966	0.997754
Q9HXS4	PA3717	>tr|Q9HXS4|Q9HXS4_PSEAE Peptidyl-prolyl cis-trans isomerase OS=Pseudomonas aeruginosa (strain ATCC 15692 / DSM 22644 / CIP 104116 / JCM 14847 / LMG 12228 / 1C / PRS 101 / PAO1) OX=208964 GN=PA3717 PE=3 SV=1	1	3 of 14	48.9128	0.261703	0.711194	0.997754
Q9HW79	PA4322	>tr|Q9HW79|Q9HW79_PSEAE AAA domain-containing protein OS=Pseudomonas aeruginosa (strain ATCC 15692 / DSM 22644 / CIP 104116 / JCM 14847 / LMG 12228 / 1C / PRS 101 / PAO1) OX=208964 GN=PA4322 PE=4 SV=1	16	1 of 27	54.5311	-1.14196	0.000378734	0.0126953
Q9HXS8	spdH	>tr|Q9HXS8|Q9HXS8_PSEAE Spermidine dehydrogenase, SpdH OS=Pseudomonas aeruginosa (strain ATCC 15692 / DSM 22644 / CIP 104116 / JCM 14847 / LMG 12228 / 1C / PRS 101 / PAO1) OX=208964 GN=spdH PE=4 SV=1	32	1 of 27	53.9986	0.205957	0.303777	0.997754
Q9HXS9	PA3712	>tr|Q9HXS9|Q9HXS9_PSEAE Uncharacterized protein OS=Pseudomonas aeruginosa (strain ATCC 15692 / DSM 22644 / CIP 104116 / JCM 14847 / LMG 12228 / 1C / PRS 101 / PAO1) OX=208964 GN=PA3712 PE=4 SV=1	12	4 of 27	50.6504	0.135359	0.701043	0.997754
Q9HXT0	PA3711	>tr|Q9HXT0|Q9HXT0_PSEAE Probable transcriptional regulator OS=Pseudomonas aeruginosa (strain ATCC 15692 / DSM 22644 / CIP 104116 / JCM 14847 / LMG 12228 / 1C / PRS 101 / PAO1) OX=208964 GN=PA3711 PE=3 SV=1	7	5 of 27	59.2527	0.3921	0.13571	0.923335
Q9HXT1	PA3710	>tr|Q9HXT1|Q9HXT1_PSEAE Probable GMC-type oxidoreductase OS=Pseudomonas aeruginosa (strain ATCC 15692 / DSM 22644 / CIP 104116 / JCM 14847 / LMG 12228 / 1C / PRS 101 / PAO1) OX=208964 GN=PA3710 PE=3 SV=1	15	8 of 27	51.3597	-0.103964	0.815934	0.997754
Q9HXT2	PA3709	>tr|Q9HXT2|Q9HXT2_PSEAE Probable major facilitator superfamily (MFS) transporter OS=Pseudomonas aeruginosa (strain ATCC 15692 / DSM 22644 / CIP 104116 / JCM 14847 / LMG 12228 / 1C / PRS 101 / PAO1) OX=208964 GN=PA3709 PE=4 SV=1	3	2 of 23	46.7567	-0.155029	0.683797	0.997754
Q9HXT3	wspA	>tr|Q9HXT3|Q9HXT3_PSEAE Probable chemotaxis transducer OS=Pseudomonas aeruginosa (strain ATCC 15692 / DSM 22644 / CIP 104116 / JCM 14847 / LMG 12228 / 1C / PRS 101 / PAO1) OX=208964 GN=wspA PE=4 SV=1	30	2 of 27	55.7565	-0.312882	0.128974	0.897624
Q9HXT4	wspB	>tr|Q9HXT4|Q9HXT4_PSEAE CheW-like domain-containing protein OS=Pseudomonas aeruginosa (strain ATCC 15692 / DSM 22644 / CIP 104116 / JCM 14847 / LMG 12228 / 1C / PRS 101 / PAO1) OX=208964 GN=wspB PE=4 SV=1	10	0 of 27	53.4552	-0.119974	0.597601	0.997754
Q9HXT5	wspC	>sp|Q9HXT5|WSPC_PSEAE Probable biofilm formation methyltransferase WspC OS=Pseudomonas aeruginosa (strain ATCC 15692 / DSM 22644 / CIP 104116 / JCM 14847 / LMG 12228 / 1C / PRS 101 / PAO1) OX=208964 GN=wspC PE=3 SV=1	8	3 of 27	52.2859	-0.248864	0.413718	0.997754
Q9HXT6	wspD	>tr|Q9HXT6|Q9HXT6_PSEAE CheW-like domain-containing protein OS=Pseudomonas aeruginosa (strain ATCC 15692 / DSM 22644 / CIP 104116 / JCM 14847 / LMG 12228 / 1C / PRS 101 / PAO1) OX=208964 GN=wspD PE=4 SV=1	3	8 of 25	43.0059	0.269985	0.461258	0.997754
Q9HXT7	wspE	>tr|Q9HXT7|Q9HXT7_PSEAE Histidine kinase OS=Pseudomonas aeruginosa (strain ATCC 15692 / DSM 22644 / CIP 104116 / JCM 14847 / LMG 12228 / 1C / PRS 101 / PAO1) OX=208964 GN=wspE PE=4 SV=1	29	2 of 27	53.9787	-0.186906	0.542969	0.997754
Q9HXT8	cheB3	>sp|Q9HXT8|CHEB3_PSEAE Protein-glutamate methylesterase/protein-glutamine glutaminase 3 OS=Pseudomonas aeruginosa (strain ATCC 15692 / DSM 22644 / CIP 104116 / JCM 14847 / LMG 12228 / 1C / PRS 101 / PAO1) OX=208964 GN=cheB3 PE=3 SV=1	12	15 of 27	50.95	-0.0695873	0.796428	0.997754
Q9HXT9	wspR	>tr|Q9HXT9|Q9HXT9_PSEAE Probable two-component response regulator OS=Pseudomonas aeruginosa (strain ATCC 15692 / DSM 22644 / CIP 104116 / JCM 14847 / LMG 12228 / 1C / PRS 101 / PAO1) OX=208964 GN=wspR PE=1 SV=1	8	8 of 27	54.6078	-0.101249	0.809183	0.997754
Q9HXU0	lysS	>sp|Q9HXU0|SYK_PSEAE Lysine--tRNA ligase OS=Pseudomonas aeruginosa (strain ATCC 15692 / DSM 22644 / CIP 104116 / JCM 14847 / LMG 12228 / 1C / PRS 101 / PAO1) OX=208964 GN=lysS PE=3 SV=1	28	0 of 27	59.2527	-0.0359758	0.755798	0.997754
Q9HXU1	PA3699	>tr|Q9HXU1|Q9HXU1_PSEAE Probable transcriptional regulator OS=Pseudomonas aeruginosa (strain ATCC 15692 / DSM 22644 / CIP 104116 / JCM 14847 / LMG 12228 / 1C / PRS 101 / PAO1) OX=208964 GN=PA3699 PE=1 SV=1	8	2 of 27	49.3903	0.0272384	0.931819	0.997754
Q9HXU2	PA3698	>tr|Q9HXU2|Q9HXU2_PSEAE Uncharacterized protein OS=Pseudomonas aeruginosa (strain ATCC 15692 / DSM 22644 / CIP 104116 / JCM 14847 / LMG 12228 / 1C / PRS 101 / PAO1) OX=208964 GN=PA3698 PE=4 SV=1	5	4 of 26	52.6558	-0.595129	0.403733	0.997754
Q9HXU3	PA3697	>tr|Q9HXU3|Q9HXU3_PSEAE Uncharacterized protein OS=Pseudomonas aeruginosa (strain ATCC 15692 / DSM 22644 / CIP 104116 / JCM 14847 / LMG 12228 / 1C / PRS 101 / PAO1) OX=208964 GN=PA3697 PE=4 SV=1	21	2 of 27	52.1322	-0.0731823	0.79461	0.997754
Q9HXU4	PA3696	>tr|Q9HXU4|Q9HXU4_PSEAE Uncharacterized protein OS=Pseudomonas aeruginosa (strain ATCC 15692 / DSM 22644 / CIP 104116 / JCM 14847 / LMG 12228 / 1C / PRS 101 / PAO1) OX=208964 GN=PA3696 PE=1 SV=1	15	2 of 27	53.106	-0.109876	0.545188	0.997754
Q9HXU5	PA3695	>tr|Q9HXU5|Q9HXU5_PSEAE Hydrolase_4 domain-containing protein OS=Pseudomonas aeruginosa (strain ATCC 15692 / DSM 22644 / CIP 104116 / JCM 14847 / LMG 12228 / 1C / PRS 101 / PAO1) OX=208964 GN=PA3695 PE=3 SV=1	7	1 of 27	52.0691	-0.047975	0.867075	0.997754
Q9HXU6	PA3694	>tr|Q9HXU6|Q9HXU6_PSEAE Uncharacterized protein OS=Pseudomonas aeruginosa (strain ATCC 15692 / DSM 22644 / CIP 104116 / JCM 14847 / LMG 12228 / 1C / PRS 101 / PAO1) OX=208964 GN=PA3694 PE=4 SV=1	4	12 of 24	41.4115	0.45872	0.657379	0.997754
Q9HXU8	lptF	>tr|Q9HXU8|Q9HXU8_PSEAE Lipotoxon F, LptF OS=Pseudomonas aeruginosa (strain ATCC 15692 / DSM 22644 / CIP 104116 / JCM 14847 / LMG 12228 / 1C / PRS 101 / PAO1) OX=208964 GN=lptF PE=4 SV=1	22	0 of 27	58.4119	-0.32454	0.318454	0.997754
Q9HXU9	PA3691	>tr|Q9HXU9|Q9HXU9_PSEAE DUF4398 domain-containing protein OS=Pseudomonas aeruginosa (strain ATCC 15692 / DSM 22644 / CIP 104116 / JCM 14847 / LMG 12228 / 1C / PRS 101 / PAO1) OX=208964 GN=PA3691 PE=4 SV=1	7	8 of 23	50.1331	-0.327203	0.483825	0.997754
Q9HXV0	PA3690	>tr|Q9HXV0|Q9HXV0_PSEAE Probable metal-transporting P-type ATPase OS=Pseudomonas aeruginosa (strain ATCC 15692 / DSM 22644 / CIP 104116 / JCM 14847 / LMG 12228 / 1C / PRS 101 / PAO1) OX=208964 GN=PA3690 PE=3 SV=1	30	0 of 27	53.4562	-0.0770468	0.637597	0.997754
[truncated: 1,816 more rows]
