# Supplementary material for: Mechanisms of Pseudomonas aeruginosa resistance to type VI secretion system attacks
Source: Nat Commun. 2025 Nov 28;16:10744. doi: 10.1038/s41467-025-65777-x (PMC12663445; doi:10.1038/s41467-025-65777-x)
Supplement: Supplementary file 4 — Supplementary Data 2 [file 41467_2025_65777_MOESM4_ESM.xlsx]

## Sheet: Sheet1
Supplementary Data 2. Strains used in this study.
Strain number	Strain genotype	Reference
E. coli
sATA016	E. coli DH5α λpir	1
sATA380	E. coli SM10 λpir	2
B252	E. coli MG1665, GmR, lacZ+	3
V. cholerae 2740-80 SmR, lacZ-
sATA075	WT	4
sATA087	ΔtssM	This study
sAP073	tseH-H64A	This study
sAP077	vasX-ΔA852-F867	This study
sAP078.2	vgrG3-D842A	This study
sAP087	tseL-D425A	5
sAP127.1	vipA-mCh2 vgrG3-D842A vasX-ΔA852-F867	This study
sAP205.1	vgrG3-D842A tseL-D425A	This study
sAP134	vipA-mCh2 vgrG3-D842A vasX-ΔA852-F867 tseH-H64A	This study
sAP162.1	vipA-mCh2 vgrG3-D842A vasX-ΔA852-F867 tseL-D425A	This study
sAP195	vipA-mCh2 tseH-H64A vasX-ΔA852-F867 vgrG3-D842A tseL-D425A	This study
A. baylyi ADP1 rpsL-K88R, lacZ-
sATA071	WT	3
sATA694	vipA-mCh2 ΔtssM	This study
PR177	vipA-sfGFP clpV-mCh2 Δtpe1	6
PR181	vipA-sfGFP clpV-mCh2 Δtae1	6
DH055	Δtse2	6
DH056	Δtle1	6
sATA211	clpV-mCh2 Δtpe1 Δtae1 Δtse2 (single effector Tle1)	6
sATA212	clpV-mCh2 Δtpe1 Δtae1 Δtle1 (single effector Tse2)	6
sATA213	clpV-mCh2 Δtpe1 Δtse2 Δtle1 (single effector Tae1)	6
sATA539	Δtpe1 Δtae1 Δtse2 Δtle1	6
P. aeruginosa PAO1
sATA001	WT	7
sATA112	ΔtssM1	This study
sATA250	ΔgacA	This study
sATA820	ΔtssM1 ΔtssL2 ΔtssM3	This study
sATA681	ΔtssM1 attn7::dCas9	This study
sAP163	ΔmagD	This study
sAP161	ΔtssM1 ΔmagD	This study
sATA1860	ΔtssM1 ΔmagD::magD	This study
sATA1117	ΔtssM1 ΔmagD pME3856 (Ptac-LacZ)	This study
sAP218	ΔtssM1 Δaas	This study
sATA1405	ΔtssM1 Δaas pME3856 (Ptac-LacZ)	This study
sATA770.1	ΔtssM1 Δarc1A	This study
sATA1463	ΔtssM1 Δarc1A pME3856 (Ptac-LacZ)	This study
sATA787	ΔtssM1 Δarc3A	This study
sATA1457	ΔtssM1 Δarc3A pME3856 (Ptac-LacZ)	This study
sAP185	ΔoprF	This study
sAP186	ΔtssM1 ΔoprF	This study
sAP220	ΔoprF ΔgacA	This study
sATA1714	ΔtssM1 Δarc1A Δarc3A Δaas	This study
sATA1718	ΔtssM1 Δarc1A Δarc3A Δaas pME3856 (Ptac-LacZ)	This study
sATA1724	ΔtssM1 ΔoprF pPSV35-oprF-R296E	This study
sATA1733	ΔtssM1 ΔoprF pPSV35-oprF	This study
B. thailandensis E264
MP002	WT	8
sATA1660	tssB1-msfGFP pMLBAD	This study
sATA1661	tssB1-msfGFP Δhcp-1 pMLBAD	This study
References
1	Taylor, R. G., Walker, D. C. & Mclnnes, R. R. E.coli host strains significantly affect the quality of small scale plasmid DNA preparations used for sequencing. Nucleic Acids Res 21, 1677–1678 (1993).
2	Simon, R., Priefer, U. & Pühler, A. A Broad Host Range Mobilization System for In Vivo Genetic Engineering: Transposon Mutagenesis in Gram Negative Bacteria. Bio/Technology 1, 784–791 (1983).
3	Basler, M., Ho, B. T. & Mekalanos, J. J. Tit-for-tat: Type VI secretion system counterattack during bacterial cell-cell interactions. Cell 152, 884–894 (2013).
4	Basler, M., Pilhofer, M., Henderson, G. P., Jensen, G. J. & Mekalanos, J. J. Type VI secretion requires a dynamic contractile phage tail-like structure. Nature 2012 483:7388 483, 182–186 (2012).
5	George, M., Narayanan, S., Tejada-Arranz, A., Plack, A. & Basler, M. Initiation of H1-T6SS dueling between Pseudomonas aeruginosa. mBio 15, (2024).
6	Ringel, P. D., Hu, D. & Basler, M. The Role of Type VI Secretion System Effectors in Target Cell Lysis and Subsequent Horizontal Gene Transfer. Cell Rep 21, 3927–3940 (2017).
7	Stover, C. K. et al. Complete genome sequence of Pseudomonas aeruginosa PAO1, an opportunistic pathogen. Nature 406, 959–964 (2000).
8	Ku, J. W. K. et al. Bacterial-induced cell fusion is a danger signal triggering cGAS-STING pathway via micronuclei formation. Proc Natl Acad Sci U S A 117, 15923–15934 (2020).
