# Supplementary material for: Mechanisms of Pseudomonas aeruginosa resistance to type VI secretion system attacks
Source: Nat Commun. 2025 Nov 28;16:10744. doi: 10.1038/s41467-025-65777-x (PMC12663445; doi:10.1038/s41467-025-65777-x)
Supplement: Supplementary file 5 — Supplementary Data 3 [file 41467_2025_65777_MOESM5_ESM.xlsx]

## Sheet: Sheet1
Supplementary Data 3. Primers used in this study.
Primer	Sequence	Description
oATA117	GTACCGAATTCGAGCTCGAGCCCGGGGATCCTCTAGAggaggagcccgaggacgagg	fw primer to amplify 800bp from the region upstream from GacA (PA2586), with an overlap to the XbaI site from the pEXG2 plasmid
oATA118	gaccaccagcaccttaatcacg	rv primer to amplify the region upstream from GacA (PA2586), including the first 7 aa
oATA119	tgattaaggtgctggtggtcggcatggtcgatgccgccagc	fw primer to amplify the region downstream from GacA (PA2586), with an overlap to oATA118
oATA120	TATACGAGCCGGAAGCATAAATGTAAAGCAAGCTTcgccgcgtacgctgatcagg	rv primer to amplify 800bp from the region downstream from GacA (PA2586), with an overlap to the HindIII site from the pEXG2 plasmid
oATA133	gtgcgacgttatgtctggcc	fw primer to check the deletion of gacA (PA2586)
oATA134	tcacgttgacgatcaactcc	rv primer to check the deletion of gacA (PA2586)
P02682	dPA4489_1_HindIII.FOR	TCAGTAAAGCTTCCGGAAGCCAGGCCAACGC
P02683	dPA4489_1.REV	CAGCGCCGGGCTACGGCTGAAACGGC
P02684	PA4489_2.FOR	AGCCGTAGCCCGGCGCTGGCCAAGGT
P02685	dPA4489_2_Xba1.REV	TCAGTATCTAGAGCACCTCGGCGTAGCGGTC
P02686	dPA4489_Det.FOR	CCTGGACACCCTCGACAAA
P02687	dPA4489_Det.REV	ACCCGTTGCAGGAAGAGG
oAP109	TATACGAGCCGGAAGCATAAATGTAAAGCAAGCTTccaccaagcaccagggcatc	700bp upstream of PA3267, with HindIII top strand
oAP110	gaattgcgaatgttgggtcat	first 7aa of PA3267
oAP111	acccaacattcgcaattccgcggcgaagctcgctga	last 7aa of PA3267 and complementary overlap with oAP110
oAP112	GTACCGAATTCGAGCTCGAGCCCGGGGATCCTCTAGActtcagcaagccgcttccc	ca 700bp downstream of PA3267 , with XbaI bottom strand
oAP113	gccaagacctacgaactggg	Deletion verification of PA3267 (upstream)
oAP114	ccggtgatcgaatggggacg	Deletion verification of PA3267 (downstream)
oATA370	TATACGAGCCGGAAGCATAAATGTAAAGCAAGCTTgatggacatcgatgtcgagg	fw primer to amplify 800 bp upstream from PA2541, arc1A, to make a deletion strain, with an overlap to clone by Gibson assembly into the HindIII restriction site of pEXG2 plasmid
oATA371	ttgatagacggaaatcatgtcagc	rv primer to amplify the first 7 codons of PA2541, arc1A, to make a deletion strain
oATA372	acatgatttccgtctatcaaggcagcgacggccaggcc	fw primer to amplify the last 7 codons of PA2541, arc1A, to make a deletion strain, with an overlap to primer oATA371
oATA373	GTACCGAATTCGAGCTCGAGCCCGGGGATCCTCTAGAgctcctgcggcgcacgatgg	rv primer to amplify 800 bp downstream from PA2541, arc1A, to make a deletion strain, with an overlap to clone by Gibson assembly into the XbaI restriction site of the pEXG2 plasmid
oATA374	ctatgcgcaactggaggtgg	fw primer to assess the deletion of PA2541, arc1A
oATA375	agcaggctcggtcgttcagg	rv primer to assess the deletion of PA2541, arc1A
oATA382	TATACGAGCCGGAAGCATAAATGTAAAGCAAGCTTtatgtccagttgccgcatgc	fw primer to amplify 800 bp upstream from PA5114, arc3A, to make a deletion strain, with an overlap to clone by Gibson assembly into the HindIII restriction site of pEXG2 plasmid
oATA383	cagcatgaaaatccattgcatgc	rv primer to amplify the first 7 codons of PA5114, arc3A, to make a deletion strain
oATA384	tgcaatggattttcatgctgtcggaggccgagcagccatgac	fw primer to amplify the last 7 codons of PA5114, arc3A, to make a deletion strain, with an overlap to primer oATA383
oATA385	GTACCGAATTCGAGCTCGAGCCCGGGGATCCTCTAGAgctgcaacggcaacgccagc	rv primer to amplify 800 bp downstream from PA5114, arc3A, to make a deletion strain, with an overlap to clone by Gibson assembly into the XbaI restriction site of the pEXG2 plasmid
oATA386	tgccggcaatctcgtccagc	fw primer to assess the deletion of PA5114, arc3A
oATA387	ctcgttctgctgtacgttgc	rv primer to assess the deletion of PA5114, arc3A
oAP088	GTACCGAATTCGAGCTCGAGCCCGGGGATCCTCTAGAatatgactggcctgatctca	ca 700bp upstream of oprF (PA1777), with XbaI bottom strand
oAP089	gcctaaggtgttcttcagtttcat	first 8aa of oprF (PA1777)
oAP090	aaactgaagaacaccttaggcgtagaagctgaagccaagtaa	last 7aa of oprF (PA1777) and complementary overlap with oAP089
oAP091	TATACGAGCCGGAAGCATAAATGTAAAGCAAGCTTtggtgatggtcgacgatctg	ca 700bp downstream of oprF (PA1777), with HindIII top strand
oAP092	gacggaagagggagagcttg	deletion verification of oprF (upstream)
oAP093	atggcagcgaatgcctgagg	deletion verification of oprF (downstream)
oATA881	ATGACCATGATTACGAATTCAGGAGGAAACTAGTatgaaactgaagaacaccttaggc	fw primer to amplify PA1777_OprF with an overlap for insertion in the EcoRI site of pPSV35 and an RBS that also contains a stop codon for the lacZa gene that starts translation in the IPTG-inducible promoter
oATA885	AGGTCGACTCTAGAGGATCCttacttggcttcagcttctacttcggcttc	rv primer to amplify PA1777_OprF with an overlap for insertion in the BamHI site of pPSV35 and a STOP codon
oATA779	acgtcacgaacggcgttggcctcacgctcggacagcttctggttg	rv primer to amplify the region downstream from R296 in oprF, PA1777; to introduce mutation R296E
oATA851	cgtgaggccaacgccgttcg	fw primer to amplify the region downstream from R296 in oprF, PA1777
oAP001	tcactcagataccgttaattttggagttgatgatacagtgtcagtcattag	5' end of TseH (VCA0285) with complementary overlap of oAP002
oAP002	aacaaattaacggtatctgagtgatatg	3' end of TseH (VCA0285)
oAP003	CGGCCGCTCTAGAACTAGTgtcgctttcgcaagacctgggccg	rv primer for dTseH (VCA0285) with SpeI bottom strand
oAP004	CGAATTCCTGCAGCCCGGgtcacaaaatcaattagctggtgaacgg	fw primer for dTseH (VCA0285) with XmaI top strand
oAP011	gctggagttattttgattaatg	TseH (VCA0285) point mutation H64A primer 1 (top w/o mutation)
oAP012	cattaatcaaaataactccagccggaccaaggtagggggc	TseH (VCA0285) point mutation H64P primer 2 (bottom w/ mutation)
oAP023	catgtgatgcattatgttcaactc	top strand 100 bp upstream of TseH (VCA0285)/TsiH insertion (for Vc integration verification)
oAP024	catgtggggtacgtgtggacc	bottom strand 100 bp downstream of TseH (VCA0285)/TsiH insertion (for Vc integration verification)
oAP015	acactcttaggtagtggaattg	VasX (VCA0020) deletion A852-F867
oAP016	caattccactacctaagagtgtttttaacaaataaccgaagcg	VasX (VCA0020) deletion A852-F868 W/ overlap oAP015
oAP017	CGGCCGCTCTAGAACTAGgcctttgtacctttttccgc	bottom 700bp upstream VasX (VCA0020) with SpeI bottom strand
oAP018	CGAATTCCTGCAGCCCGGctattcctcttttaattcttg	top 700bp downstream VasX (VCA0020) with XmaI top strand
oAP025	catcctcggcttttacgtcagtc	top strand 100 bp downstream of VasX (VCA0020)/TsiV-2 insertion (for Vc integration verification)
P02742	GCTGTACAAAgaggccaagggaaattaatgc	Bottom strand upstream of VasX (VCA0020)/TsiV-2 insertion (for Vc integration verification)
oAP013	tatggtggggcttcatatggttg	VgrG3 (VCA0123) point mutation D842A primer 1 (top w/o mutation)
oAP014	catatgaagccccaccataaactccatttcctgttgatataacc	VgrG3 (VCA0123) point mutation D842V primer 2 (bottom w/ mutation)
oAP019	CGAATTCCTGCAGCCCGGcaacatgatctgatcccgctgtatc	top 700 bp upstream VgrG3 (VCA0123) with XmaI top strand
oAP020	CGGCCGCTCTAGAACTAGTgcgaagtgggcagcaaagcttg	bottom 700 bp downstream VgrG3 (VCA0123) with SpeI bottom strand
oATA402	tcgtcggcagcgtcagatgtgtataagagacagtcagtgatagagatactgagcac	Primer 16587_sgRNA_par0_F from 1
oATA403	gtctcgtgggctcggagatgtgtataagagacagtctttgtaggctctttcgagtac	Primer 16591_sgRNA_par0_R from 1
oATA404	tcgtcggcagcgtcagatgtgtataagagacagctcagtgatagagatactgagcac	Primer 16588_sgRNA_par1_F from 1
oATA405	gtctcgtgggctcggagatgtgtataagagacagctctttgtaggctctttcgagtac	Primer 16592_sgRNA_par1_R from 1
oATA406	tcgtcggcagcgtcagatgtgtataagagacagactcagtgatagagatactgagcac	Primer 16589_sgRNA_par2_F from 1
oATA407	gtctcgtgggctcggagatgtgtataagagacagactctttgtaggctctttcgagtac	Primer 16593_sgRNA_par2_R from 1
oATA408	tcgtcggcagcgtcagatgtgtataagagacaggactcagtgatagagatactgagcac	Primer 16590_sgRNA_par3_F from 1
oATA409	gtctcgtgggctcggagatgtgtataagagacaggactctttgtaggctctttcgagtac	Primer 16594_sgRNA_par3_R from 1
References
1	Kaczmarczyk, A., Klotz, A., Manfredi, P. & Jenal, U. Genome-wide high-density CRISPR interference screens reveal condition-specific metabolic vulnerabilities in Pseudomonas aeruginosa PAO1. bioRxiv 2025.08.12.669819 (2025) doi:10.1101/2025.08.12.669819.
