# Supplementary material for: Mechanisms of Pseudomonas aeruginosa resistance to type VI secretion system attacks
Source: Nat Commun. 2025 Nov 28;16:10744. doi: 10.1038/s41467-025-65777-x (PMC12663445; doi:10.1038/s41467-025-65777-x)
Supplement: Supplementary file 8 — Source Data [file 41467_2025_65777_MOESM8_ESM.xlsx]

## Sheet: Figure 1A
Figure 1A
	Pa wt			Pa ΔtssM1			Pa ΔtssM1 ΔtssL2 ΔtssM3
Ab wt	7.11	6.73	6.41	4.52	4.89	4.93	4.79	4.63	4.49
Ab ΔtssM	8.02	8.12	7.58	7.88	8	7.57	8.02	8.13	7.5

## Sheet: Figure 1B
Figure 1B
	Pa wt			Pa ΔtssM1			Pa ΔtssM1 ΔtssL2 ΔtssM3
Vc wt	7.78	8.06	7.8	7.26	7.66	7.27	7.48	7.81	7.42
Vc ΔtssM	7.95	8.05	7.55	7.69	7.84	7.44	7.51	7.97	7.46

## Sheet: Figure 1C
Figure 1C
	Ec 10:1			Ec 1:1
Ab wt	2.3	2.3	2.3	2.3	5.06	5.55
Ab ΔtssM	8.39	8.05	8.28	8.47	8.45	9.25
Ab effectorless	8	7.90309	8	8.68	8.05	8.84
Vc wt	2.3	2.69	2.3	5.22	4.89	4.58
Vc ΔtssM	7.47	7.49	7.76	8.39	8.26	8.44
Vc effectorless	7.79	7.94	7.54	8.6	7.59	8.02

## Sheet: Figure 2B
Figure 2B
Gene	log(Fold-Change)	-log10(FDR)
arc3A	-4.1411	3.25964
magD	-2.5878	3.25964
gacA	-4.0369	3.25964
oprF	-3.1819	3.25964
magB	-2.5991	3.25964
aas	-1.0254	3.25964
magC	-4.0958	3.25964
PA3299	-2.1098	3.25964
magE	-1.2749	3.25964
IntergBefore_PA4493	-3.175	1.41886
gacS	-0.31305	0.792956
PA4403	-1.1446	0.990719
arc1A	-1.345	0.981412
PA1015	-0.8765	0.753378
PA2684	-0.57705	0.502429
PA0506	-0.45135	0.502429
PA1767	-0.77426	0.502429
PA4899	-0.98861	0.551864
PA1084	-0.43822	0.502429
PA4393	-0.62343	0.502429
PA2718	-2.2736	0.554586
PA1104	-0.38795	0.481714
PA0893	-0.58906	0.460005
PA0037	-1.984	0.509266
PA0631	-1.9454	0.502429
PA2082	0.046897	0.361052
PA2306	-1	0.358935
PA3589	0.46334	0.322326
PA2751	0.053166	0.226985
PA0913	-0.6593	0.222041
PA2179	-0.80391	0.301165
PA4487	-0.91222	0.290994
PA2471	-1.3246	0.29493
PA0790	-0.98424	0.290694
PA1086	-0.41246	0.194257
PA4454	-1.2391	0.29493
PA0904	-0.093911	0.194257
PA3308	-0.37517	0.180897
IntergBefore_PA3299	-1.1431	0.313411
PA3104	-1.1688	0.214976
PA1446	-0.60357	0.194257
PA3081	-0.30722	0.194257
PA2540	-0.49389	0.188026
PA1573	-1.2271	0.219737
PA0115	-0.26976	0.194257
PA0364	-0.87222	0.194257
PA1054	-0.16842	0.130352
PA1322	-0.54345	0.170798
PA4363	-0.59139	0.214976
PA2273	-0.6047	0.194257
IntergBefore_PA2584	-2.2978	0.347629
PA1766	-0.67831	0.194257
PA0764	-0.73944	0.180897
PA5065	-1.0893	0.194257
PA2652	-0.3799	0.145809
PA1802	-0.23116	0.180897
PA4761	-0.15234	0.165073
PA4091	-0.16546	0.145809
PA1406	0.40562	0.165073
PA1545	-1.696	0.29493
PA3702	-0.41386	0.0907067
PA0728	0.021697	0.0903311
PA2840	-0.62872	0.104254
IntergBefore_PA5427	-1.6419	0.266983
PA2643	-0.75903	0.103665
IntergBefore_PA3055	-2.0049	0.384466
PA0055	-1.0361	0.194257
PA2539	-0.70562	0.0907067
PA1093	-2.1317	0.194257
PA4187	-0.63252	0.0903311
PA2235	0.074728	0.0903311
PA2648	-0.92674	0.0903311
PA2088	-0.51545	0.103665
PA4050	-1.085	0.194257
IntergBefore_PA2252	-0.59611	0.219737
IntergBefore_PA2096	-1.5654	0.194257
PA2908	-0.97901	0.0903311
IntergBefore_PA2756	-0.87263	0.116725
PA2981	-0.51003	0.0907067
PA1839	-0.18801	0.0907067
PA1991	-0.26122	0.0776701
PA0969	-0.76704	0.145809
IntergBefore_PA3699	-0.4384	0.195861
PA5455	-0.72154	0.0832335
PA0967	-0.31788	0.0832335
PA3493	-0.829	0.0903311
PA0894	-1.4818	0.116725
PA2642	-0.66553	0.0728355
IntergBefore_PA1773	-1.1119	0.165073
PA3155	0.079701	0.0903311
PA4590	-0.10462	0.0907067
PA4967	-0.85262	0.0898833
PA1386	-0.23605	0.0907067
PA3070	-0.78564	0.0837683
PA0004	-0.91532	0.0776701
PA2450	-0.82533	0.103665
PA2282	-1.0574	0.0903311
PA1309	-0.27213	0.0832335
PA2479	-0.58202	0.0832335
PA4155	-0.00052503	0.0548048
PA2969	-0.74761	0.0776701
PA4359	-1.9404	0.188026
IntergBefore_PA3270	-0.83101	0.0837683
PA5004	-0.26021	0.0776701
PA0527	-0.6351	0.0776701
PA1849	-0.65846	0.0903311
IntergBefore_PA1054	-1.2383	0.262241
PSEAE_3239	-0.29697	0.0533247
IntergBefore_PA2425	-0.10063	0.0572481
IntergBefore_PA4526	0.059365	0.0438412
PA4492	-0.49685	0.109452
PA5146	-0.30595	0.0436491
PA1739	-0.61947	0.0444489
PA3759	0.051892	0.0436491
PA4175	-0.59048	0.0381937
PA3263	-0.10717	0.0486911
IntergBefore_PA2258	-0.44743	0.0711757
PA3943	-0.24058	0.0170358
PA3799	-1.3565	0.0535517
PA0111	-0.84334	0.0776701
IntergBefore_PA3142	-0.33744	0.0535517
PA2321	-0.31036	0.0776701
PA2204	-0.4456	0.0486911
PA1444	0.39702	0.0907067
PA0367	-0.63836	0.0436491
PA3002	-0.54575	0.015348
IntergBefore_PA4449	-1.6782	0.14049
PA2697	-0.2971	0.0776701
PA5172	-0.0596	0.0286388
IntergBefore_PA0437	-1.622	0.14049
PA1547	-1.2568	0.0711757
PA4470	-0.066621	0.0436491
PA0005	-0.86151	0.0486911
PA3211	0.18058	0.0205746
PA3440	-1.4421	0.0776701
IntergBefore_PA3452	0.072137	0.0535517
PA2272	-0.50246	0.015348
PA1204	-0.78643	0.0728355
PA1507	-0.12563	0.015348
PA2168	-1.7695	0.0903311
PA3431	-0.57807	0.0170358
PA2330	-0.72856	0.0381937
PA5056	-0.93976	0.0170358
PA1919	-0.9045	0.0535517
PA1824	-0.23032	0.0348543
PA4508	0.15787	0.0436491
PA0667	-0.17961	0.015348
IntergBefore_PA0990	-0.89671	0.0535517
PA0693	0.16758	0.00061366
PA4930	-0.3903	0.0170358
PA4782	-2.1739	0.0776701
PA3184	-0.62819	0.0205746
PA1172	-0.12389	0.0170358
PA0429	-0.49449	0.0170358
PA5019	-0.64364	0.0170358
PA3454	-0.93375	0.015348
IntergBefore_PA4393	-0.96157	0.194257
PA2929	-0.26361	0.015348
PA4729	-0.77619	0.0436491
PA3831	-0.4328	0.00061366
PA4913	-0.17724	0.0133438
PA2747	-0.78558	0.0572481
PA0842	-0.59731	0.015348
PA0868	-0.76367	0.0436491
PA0766	-0.16892	0.00061366
PA1671	-0.98526	0.0352724
PA0779	-0.4184	0.00061366
PA2353	-0.59234	0.0133438
IntergBefore_PA4632	-0.56345	0.0548048
PA4658	-0.74012	0.015348
PA0436	-2.0693	0.0535517
PA5002	-0.3671	0.00061366
PA3111	-0.29366	0.015348
PA5441	-0.26943	0.00061366
PA5491	-1.4133	0.0348543
PA2919	-1.8663	0.0535517
PA2307	0.26217	0.00116634
PA5473	-0.51176	0.00061366
PA1784	0.43021	0.0170358
IntergBefore_GKPEINBO_03935	-3.1265	0.165073
PA4374	0.14702	0.00061366
PSEAE_4507	-0.70694	0.0832335
PA3293	-1.3888	0.0170358
PA5303	-3.1094	0.165073
PA2448	-0.14226	0.00061366
PA1920	-0.2238	0.00061366
PA3910	-0.89511	0.00285399
IntergBefore_PA2518	-1.2654	0.0776701
PA2027	-0.51669	0.015348
PA0108	-0.47451	0.00061366
PA3876	-0.51259	0.00061366
PA0134	-0.061995	0.00061366
PA4304	-0.46168	0.00061366
IntergBefore_PA0533	0.041715	0.00061366
PA2584	-0.78963	0.0170358
PA0557	-1.0676	0.0170358
PA3678	-1.1294	0.0436491
PA3097	-0.59926	0.0170358
PA4428	-1.0212	0.0170358
PA3080	-0.32716	0.00061366
PA3416	-0.63773	0.0050264
IntergBefore_PA3639	-0.91807	0.0436491
IntergBefore_PA0534	0.051809	0.015348
PA5077	-0.74377	0.00061366
PA3751	-0.093812	0.00061366
PA1097	-0.55696	0.00061366
PA1460	-0.65535	0.00061366
PA0396	-0.19157	0.00061366
PA1977	-0.5297	0.00061366
PA5388	0.22234	0.00061366
PA3660	-0.11262	0.00061366
PA5552	-0.22541	0.015348
PA2241	-0.65671	0.00061366
PA2199	-0.23233	0.00061366
PA0596	-0.80622	0.00061366
PA3000	-0.61845	0.00061366
PA4616	-0.70803	0.00061366
PA2489	-0.43631	0.00061366
IntergBefore_PA3858	0.49589	0.00061366
IntergBefore_PA1195	-0.93868	0.111914
PA1126	-0.58828	0.00061366
PA2664	-0.92141	0.0133438
PA1028	-0.50667	0.00061366
PA0720	-0.62909	0.00061366
PA2901	0.067195	0.00904877
PA5018	-0.84853	0.0133438
PA1096	-1.3003	0.0170358
PA4796	-0.802	0.0133438
PA4726	-1.0126	0.00061366
PA2835	-0.45005	0.00061366
PA4339	-0.36569	0.00061366
PA0780	-0.49702	0.00061366
PA1768	-1.2257	0.0170358
PA1992	-0.44484	0.00061366
PA1098	-0.33733	0.00061366
PA5025	-0.59127	0.00061366
IntergBefore_PA5146	-0.68347	0.00061366
PA2435	-0.38461	0.00061366
PA5194	-0.48079	0.00061366
PSEAE_2231	-1.0901	0.00061366
PA1449	0.05215	0.00061366
IntergBefore_PA1030	-1.3513	0.0438412
PA2993	0.21267	0.00061366
PA1071	-0.29045	0.00061366
PA5531	-0.52916	0.00061366
PA4126	-0.49709	0.00061366
PA0440	-0.57527	0.00061366
IntergBefore_PA4964	-1.0649	0.015348
IntergBefore_PA4342	-2.9149	0.0907067
PA5070	-0.43177	0.00061366
PA4610	0.54417	0.00061366
PA5234	-0.67323	0.00061366
PA3606	-0.40965	0.00061366
PA2714	-0.65471	0.00061366
PA3067	-0.26851	0.00061366
IntergBefore_PA2938	-1.0319	0.00061366
IntergBefore_PA0761	-0.77731	0.00061366
PA3774	0.35177	0.00061366
IntergBefore_PA5248	-1.4013	0.0903311
PA1801	-0.68053	0.00061366
PA5274	-0.32268	0.00061366
PA1918	-0.29058	0.00061366
PA5054	-0.70909	0.00061366
PA2402	-0.17196	0.00061366
PA4565	-0.32568	0.00061366
PA4309	-0.040463	0.00061366
IntergBefore_PA5076	-0.70836	0.0348543
PA2965	-0.64867	0.00061366
PA0044	0.51399	0.00061366
IntergBefore_PA1180	-3.8643	0.0903311
PA3764	-0.49373	0.00061366
PA5320	-0.32424	0.00061366
PA1441	-0.50922	0.00061366
IntergBefore_PSEAE_2235	-0.59944	0.00061366
IntergBefore_PA1162	-1.6704	0.00061366
PA2493	-0.73726	0.00061366
PA3240	-0.077493	0.00061366
PA2779	-0.30039	0.00061366
PA1914	0.13979	0.00061366
PA3655	-0.8272	0.00061366
IntergBefore_PA2000	0.032488	0.00061366
IntergBefore_PA4144	-1.2191	0.0170358
PA2949	-0.52146	0.00061366
PA0784	-0.65961	0.00061366
PA3971	-0.95127	0.00061366
PA4878	-0.04446	0.00061366
PA4076	-0.42637	0.00061366
PA0432	-0.42769	0.00061366
PA0267	0.062766	0.00061366
PA3082	-0.39139	0.00061366
PA0084	-0.30162	0.00061366
IntergBefore_PA5132	-0.69867	0.00061366
PA3185	0.19273	0.00061366
PA2058	-0.16625	0.00061366
IntergBefore_PA1831	-0.20865	0.00061366
IntergBefore_PA2176	-1.0251	0.00061366
IntergBefore_PA4762	-0.83304	0.00061366
PA4484	-1.0526	0.00061366
PA0190	-0.78558	0.00061366
PA3064	0.18455	0.00061366
PA2644	-0.53376	0.00061366
PA2453	-0.98161	0.00061366
IntergBefore_PA4398	-3.7571	0.0776701
IntergBefore_PA3197	-0.96739	0.00061366
PA2571	-0.48365	0.00061366
IntergBefore_PA5151	-0.20216	0.00061366
PA0038	-0.73235	0.00061366
PA3501	0.66773	0.00061366
PA2042	-0.27477	0.00061366
PA2944	0.057406	0.00061366
IntergBefore_PA2068	-0.30817	0.00061366
IntergBefore_PA2133	-1.6517	0.015348
IntergBefore_PA2353	-1.1936	0.015348
PA4485	-1.2567	0.00061366
PA4560	0.31755	0.00061366
PA0400	-0.40577	0.00061366
PA0301	0.052608	0.00061366
PA1075	-0.9897	0.00061366
IntergBefore_PA3338	-1.3777	0.0139928
PA4673	-0.34765	0.00061366
PA0704	-0.42289	0.00061366
PA4873	-0.66492	0.00061366
PA0424	-0.95026	0.00061366
PSEAE_5412	0.13751	0.00061366
PA1043	-1.4612	0.0133438
PA2687	-0.45553	0.00061366
PA4455	-0.29886	0.00061366
PA3625	-0.58213	0.00061366
IntergBefore_PA1598	-1.7047	0.0572481
PA0175	-0.46308	0.00061366
IntergBefore_PA1590	0.12455	0.00061366
PA3781	-0.37892	0.00061366
PA2656	-0.43877	0.00061366
PA4735	-0.28014	0.00061366
PA3701	-0.45629	0.00061366
IntergBefore_PA4914	-0.83593	0.00061366
IntergBefore_PA0026	-0.097683	0.00061366
PA0057	-0.32485	0.00061366
PA0412	-0.30761	0.00061366
PA5180	-0.59332	0.00061366
IntergBefore_PA2419	-0.74397	0.0548048
PA4021	-0.26409	0.00061366
PA3651	-1.1005	0.00061366
PA3406	-0.5024	0.00061366
PA5517	0.11275	0.00061366
PSEAE_0114	-0.57385	0.00061366
PA1719	-1.3453	0.00061366
PA2663	-0.36639	0.00061366
PA5078	0.56692	0.00061366
PA2914	-0.27778	0.00061366
PA5255	-0.33135	0.00061366
PA5205	-0.51306	0.00061366
PA4100	-0.40785	0.00061366
PA1311	-0.43515	0.00061366
PA2393	-0.67478	0.00061366
PSEAE_0895	0.26864	0.00061366
PA4779	-0.41725	0.00061366
PA5395	-0.57975	0.00061366
PA5371	-0.5983	0.00061366
IntergBefore_PSEAE_2910	-1.8111	0.0535517
IntergBefore_PA0276	-1.0036	0.00061366
PA5210	0.15824	0.00061366
PA5333	0.40291	0.00061366
PA3131	-0.81598	0.00061366
PA2418	-0.45397	0.00061366
PA4606	-0.13701	0.00061366
PA1908	-0.31305	0.00061366
IntergBefore_PA3623	-0.84615	0.00061366
PA0682	-0.43891	0.00061366
IntergBefore_PSEAE_5206	-2.5725	0.0504285
PA0338	0.42188	0.00061366
PA4308	0.13427	0.00061366
PA4502	-0.42608	0.00061366
IntergBefore_PA1462	-2.683	0.0486911
PA0767	-1.3754	0.00061366
IntergBefore_PA1546	-0.30261	0.00061366
PA0280	0.3546	0.00061366
PA0801	0.40314	0.00061366
PA1627	-0.72487	0.00061366
IntergBefore_PA2299	-1.6424	0.00061366
PA4114	-0.62918	0.00061366
IntergBefore_PA3726	-2.4436	0.0486911
PA5449	-0.24197	0.00061366
IntergBefore_PA5148	-1.1722	0.0486911
PA2846	-0.49566	0.00061366
PA4636	-0.55382	0.00061366
IntergBefore_PA1571	-0.34387	0.00061366
PA3961	-0.39906	0.00061366
PA1835	-0.56297	0.00061366
IntergBefore_PA5296	-1.0918	0.00061366
PA4070	-0.64275	0.00061366
PA3274	-0.49634	0.00061366
IntergBefore_PA0981	-0.43861	0.00061366
IntergBefore_PSEAE_0044	-0.84537	0.00061366
IntergBefore_PA4763	-0.19604	0.00061366
IntergBefore_PA2048	0.18852	0.00061366
IntergBefore_PA2030	-1.4212	0.0436491
PA0220	-0.15226	0.00061366
PA0821	-0.053597	0.00061366
PA0230	-0.81308	0.00061366
PA4269	0.14402	0.00061366
PA4778	-0.82405	0.00061366
IntergBefore_PA0521	-2.6388	0.0436491
PA1202	-0.61546	0.00061366
IntergBefore_PA4241	-0.36791	0.00061366
PA1391	-0.30668	0.00061366
PA5461	-0.57502	0.00061366
IntergBefore_PA1210	-0.052331	0.00061366
IntergBefore_PA0034	-1.139	0.0381937
PA0799	-0.37349	0.00061366
PA2403	-0.23009	0.00061366
PA4472	0.26778	0.00061366
PA0087	-0.091895	0.00061366
IntergBefore_PA1507	-0.0056597	0.00061366
IntergBefore_PA4827	-1.1598	0.00061366
PA3740	-0.49304	0.00061366
PA0694	-1.3021	0.00061366
PA4618	-0.52437	0.00061366
IntergBefore_PA4404	-1.3617	0.0348543
PA2240	-0.27769	0.00061366
PA0196	-0.4646	0.00061366
PA1305	-0.76638	0.00061366
PA2259	-0.63796	0.00061366
PA0474	-0.56345	0.00061366
PA4976	-0.62736	0.00061366
IntergBefore_PA0319	-1.3328	0.00061366
IntergBefore_PA2745	-0.3971	0.00061366
PA0313	-0.095282	0.00061366
IntergBefore_PA2785	-0.92977	0.00061366
PA1662	-0.069348	0.00061366
PA1727	-0.11118	0.00061366
PA0711	-0.442	0.00061366
PA1083	-0.27054	0.00061366
PA0595	0.2947	0.00061366
PA3919	-0.050421	0.00061366
PA2077	-0.28836	0.00061366
PA3899	-1.0661	0.00061366
PA1985	-1.0562	0.00061366
PA4601	-0.1001	0.00061366
IntergBefore_PA3753	-0.622	0.00061366
PA2795	-0.20378	0.00061366
PA4579	-0.42226	0.00061366
PA3121	-0.10218	0.00061366
PA1776	-0.29582	0.00061366
IntergBefore_PA4602	-1.7836	0.00061366
PA0194	-0.62601	0.00061366
PA2382	-0.40241	0.00061366
PA3223	-0.38201	0.00061366
PA1633	-0.26162	0.00061366
IntergBefore_PA2724	1.2036	0.00061366
PA2680	-0.53649	0.00061366
PA0311	-0.09746	0.00061366
IntergBefore_GKPEINBO_03768	-0.90768	0.00061366
PA3695	-0.39305	0.00061366
PA5551	-0.90617	0.00061366
IntergBefore_PA5303	-0.87889	0.00061366
PA3935	-0.4201	0.00061366
PA3154	-0.24857	0.00061366
IntergBefore_PA4129	-1.0143	0.0170358
PA4348	-0.37727	0.00061366
PA2827	0.20244	0.00061366
PA3748	-0.092519	0.00061366
IntergBefore_PA4959	-0.89409	0.00061366
PA1138	0.12886	0.00061366
IntergBefore_PA0460	-2.519	0.0170358
PA0380	-1.6516	0.00061366
PA0047	0.079553	0.00061366
PA4814	0.073706	0.00061366
PA0936	-0.20884	0.00061366
PA3512	-0.23317	0.00061366
PA1686	0.13782	0.00061366
IntergBefore_PA4297	-2.1359	0.0170358
PA1249	0.15489	0.00061366
PA1272	-0.091895	0.00061366
PA1505	-0.033652	0.00061366
IntergBefore_PA1124	-3.4674	0.0170358
PA1000	-0.33657	0.00061366
PA1349	0.54601	0.00061366
PA5538	-0.17067	0.00061366
PA3153	0.33068	0.00061366
PA2873	-0.38567	0.00061366
PA5299	0.38695	0.00061366
IntergBefore_PA3763	-0.60499	0.00061366
PA4751	-0.2641	0.00061366
PA2105	-0.45567	0.00061366
PA3705	-1.2905	0.00061366
PA0971	-0.17718	0.00061366
PA4919	-0.63453	0.00061366
PA1781	-0.20316	0.00061366
PA4812	-0.13465	0.00061366
IntergBefore_PA4489	-1.9809	0.015348
PA4911	-0.36281	0.00061366
IntergBefore_PA0953	-2.3061	0.015348
PA3377	-1.5384	0.00061366
PA3100	-0.19831	0.00061366
PA4629	-0.37822	0.00061366
IntergBefore_PA4434	-1.9333	0.015348
IntergBefore_PA3157	-1.1944	0.00061366
PA0794	0.11007	0.00061366
PA1301	-0.47885	0.00061366
PA0889	-0.22366	0.00061366
PA3834	-0.55321	0.00061366
PA0404	-1.1328	0.00061366
PA1023	-0.082178	0.00061366
PA3871	-0.5485	0.00061366
PA5188	-0.57286	0.00061366
PA0671	-0.54925	0.00061366
PA1262	0.16584	0.00061366
PA2164	0.0039285	0.00061366
PA0517	0.41921	0.00061366
PA3432	-0.33758	0.00061366
PA3538	0.26382	0.00061366
PA2822	-1.0317	0.00061366
IntergBefore_PA4637	-1.2046	0.00061366
PA4147	-0.36691	0.00061366
IntergBefore_PA0961	-0.9485	0.00061366
PA0119	-0.38713	0.00061366
PA4806	0.19432	0.00061366
PA1738	0.024096	0.00061366
PA4589	-0.42065	0.00061366
PA4680	-0.25057	0.00061366
PA1256	-0.49805	0.00061366
PA0525	0.081384	0.00061366
IntergBefore_PA0315	-0.60608	0.00061366
PA1285	-0.80677	0.00061366
IntergBefore_PA2719	-1.6808	0.00061366
PA3652	-1.7719	0.00061366
PA0512	0.15631	0.00061366
PA4258	-0.82165	0.00061366
PA2466	-0.18909	0.00061366
PA3837	-0.22351	0.00061366
PA4328	0.36938	0.00061366
IntergBefore_PA3710	-0.32548	0.00061366
PA1364	-0.52034	0.00061366
PA3752	-1.3541	0.00061366
PA4787	-0.68243	0.00061366
PA3839	0.15256	0.00061366
IntergBefore_PA2320	-0.10387	0.00061366
IntergBefore_PA0229	-1.049	0.00061366
IntergBefore_PA1957	-2.3697	0.0133438
IntergBefore_PA4041	-1.77	0.0133438
PA1267	-0.46401	0.00061366
PA3561	-0.54182	0.00061366
PA1008	-0.69963	0.00061366
PA3721	-0.025039	0.00061366
PA0597	-0.41503	0.00061366
PA5295	0.19831	0.00061366
PA2208	-0.72208	0.00061366
PA2362	-0.11916	0.00061366
PA0976	-0.43037	0.00061366
PA0430	-0.64086	0.00061366
PA4602	-1.491	0.00061366
PA0897	0.14454	0.00061366
PA4654	-0.047586	0.00061366
PA1497	-0.36752	0.00061366
IntergBefore_PA1372	0.082934	0.00061366
PA1128	-0.45238	0.00061366
IntergBefore_PA3006	-0.78461	0.00061366
PA1770	-0.35823	0.00061366
PA4307	0.044735	0.00061366
PA0143	-0.55861	0.00061366
IntergBefore_PA0050	-0.35565	0.00061366
PA1520	-0.2771	0.00061366
PA4569	-0.10236	0.00061366
PA3005	-0.46638	0.00061366
PA4108	-0.34747	0.00061366
PA1524	-0.37675	0.00061366
PA4612	-0.95147	0.00061366
PA0609	-0.00049431	0.00061366
IntergBefore_PA1489	-0.016096	0.00061366
PA1874	0.17619	0.00061366
PA0353	-0.055768	0.00061366
PA0147	-0.73019	0.00061366
PA5003	0.24303	0.00061366
PA2932	0.12944	0.00061366
PA3106	-0.65985	0.00061366
PA4793	-0.39932	0.00061366
PA4262	-0.84431	0.00061366
PA5344	-0.011871	0.00061366
PA2389	-0.4301	0.00061366
IntergBefore_PA2069	-0.14201	0.00061366
PA2963	-0.43308	0.00061366
PA1226	-0.01409	0.00061366
PA2509	-0.20176	0.00061366
PA2181	0.33699	0.00061366
PA3945	-0.16897	0.00061366
PA0870	-0.47719	0.00061366
PA3974	-0.04457	0.00061366
PA4760	-0.88435	0.00061366
PA2380	-1.0229	0.00061366
IntergBefore_PA4978	0.02586	0.00061366
PA4916	-0.73944	0.00061366
PA1587	-0.30952	0.00061366
PA0129	0.10018	0.00061366
PA1300	-0.56209	0.00061366
PA3602	-0.32446	0.00061366
PA1278	-1.5321	0.00061366
PA1760	-0.056899	0.00061366
PA4392	0.32951	0.00061366
PA4603	0.17867	0.00061366
PA2236	-0.063949	0.00061366
PA4095	-0.54123	0.00061366
PA5250	-0.4152	0.00061366
PA1529	-0.095897	0.00061366
PA3437	-0.4178	0.00061366
PA0834	-0.71208	0.00061366
IntergBefore_PA2230	-0.41422	0.00061366
IntergBefore_PA0139	-1.1029	0.00061366
IntergBefore_PA2127	-0.39346	0.00061366
PA4093	0.069394	0.00061366
PA0023	-0.52107	0.00061366
PA4656	-0.80043	0.00061366
PA4821	-0.39863	0.00061366
PA2580	-0.42866	0.00061366
PA2041	-0.0020443	0.00061366
PA2502	-0.44848	0.00061366
PA0818	-2.3672	0.00061366
IntergBefore_PA3918	-2.3672	0.00061366
PA5063	0.048645	0.00061366
PA3813	-0.96106	0.00061366
PA5472	-0.018351	0.00061366
PA1156	-0.45545	0.00061366
PA1282	-0.32021	0.00061366
IntergBefore_PA0457	-1.5113	0.00061366
PA2206	-0.47203	0.00061366
PA3723	-0.40942	0.00061366
PA0031	0.24516	0.00061366
PA4581	0.38298	0.00061366
IntergBefore_PA4307	-1.3785	0.00061366
PA4910	-0.64542	0.00061366
PA2736	-0.40924	0.00061366
PA5304	-0.48223	0.00061366
IntergBefore_PA2104	-0.69834	0.00061366
PA2564	-0.29414	0.00061366
PA3044	-0.22566	0.00061366
PA3690	-0.15779	0.00061366
IntergBefore_PA2170	-0.81916	0.00061366
PA3133	0.5307	0.00061366
PA1617	-0.31704	0.00061366
GKPEINBO_00141	-0.49506	0.00061366
IntergBefore_PA5542	-1.9243	0.00061366
PA4054	-0.57461	0.00061366
PA4224	0.23755	0.00061366
PA1682	0.46025	0.00061366
PA1596	0.071174	0.00061366
PA3574	-0.38104	0.00061366
PA2118	-0.58843	0.00061366
IntergBefore_PA1909	-1.2131	0.00061366
PA1891	-0.63686	0.00061366
PA4786	-0.26168	0.00061366
PSEAE_5672	-1.1686	0.00061366
IntergBefore_PA2380	-0.43099	0.00061366
PA0817	0.15233	0.00061366
PA3525	-0.43763	0.00061366
PA3879	-0.31641	0.00061366
IntergBefore_PA4103	-1.5041	0.00061366
PA2116	-0.030917	0.00061366
PA0343	-0.19354	0.00061366
PA3060	0.29558	0.00061366
PA0998	-0.042692	0.00061366
IntergBefore_PA0567	0.31713	0.00061366
PA4908	-0.061656	0.00061366
PA4132	-0.18965	0.00061366
PA0439	-0.40711	0.00061366
PA2369	-0.33533	0.00061366
PA4376	0.0049961	0.00061366
PA0697	-0.46402	0.00061366
PA3473	-0.44745	0.00061366
PA1806	-0.0058478	0.00061366
IntergBefore_PA4746	-0.8564	0.00061366
PA0763	-1.2826	0.00061366
IntergBefore_PA3121	-2.2999	0.00061366
PA1619	-0.1643	0.00061366
PA3093	-0.1736	0.00061366
PA0788	-0.022536	0.00061366
PA0696	-0.74301	0.00061366
PA2316	-0.21968	0.00061366
PA3368	-0.66729	0.00061366
PA2232	-0.18964	0.00061366
PA2573	-0.045311	0.00061366
PA3783	-0.58342	0.00061366
PA3356	-0.26002	0.00061366
PA3316	-0.42518	0.00061366
PA1569	0.12602	0.00061366
PA2662	0.0032136	0.00061366
PA0312	-0.41492	0.00061366
PA0581	-0.56226	0.00061366
PA1886	-0.067064	0.00061366
PA4053	-0.90671	0.00061366
PA0123	0.09746	0.00061366
IntergBefore_PA1525	-0.81148	0.00061366
PA0719	-0.65047	0.00061366
PA5087	-0.6191	0.00061366
PA3920	-0.09746	0.00061366
IntergBefore_PA4821	-1.3297	0.00061366
IntergBefore_PA0816	-1.0603	0.00061366
PA1869	0.078891	0.00061366
PA0203	-0.19522	0.00061366
PA4289	-0.25327	0.00061366
PA5501	-0.13252	0.00061366
IntergBefore_PA1490	-0.92762	0.00061366
PA0101	-0.11487	0.00061366
PA4468	0.11407	0.00061366
PA1455	-0.30327	0.00061366
PA2325	-0.21847	0.00061366
PA4802	-0.25885	0.00061366
PA0963	-0.58936	0.00061366
PA4736	-1.9783	0.00061366
IntergBefore_PA3709	-1.9608	0.00061366
PA4712	-0.10591	0.00061366
PA1087	-0.15169	0.00061366
IntergBefore_PA2468	-0.97453	0.00061366
IntergBefore_PA4362	0.043014	0.00061366
PA0406	0.88683	0.00061366
PA4437	-0.61097	0.00061366
PA2473	-0.27411	0.00061366
PA5564	-0.73245	0.00061366
PA3593	-0.38043	0.00061366
PA2314	-0.15812	0.00061366
IntergBefore_PA4021	-1.0597	0.00061366
IntergBefore_PA0903	-0.51154	0.00061366
PA4850	-0.3427	0.00061366
PA3124	-0.11991	0.00061366
PA0841	0.34892	0.00061366
IntergBefore_PA0623	-0.85438	0.00061366
PA0590	-0.50372	0.00061366
IntergBefore_PA0130	-0.21502	0.00061366
PA1827	0.39416	0.00061366
PA0086	-0.42992	0.00061366
PA4794	-0.53619	0.00061366
PA5227	0.13555	0.00061366
PA2625	-0.31488	0.00061366
PA5170	-0.38324	0.00061366
PA1387	-0.061898	0.00061366
PA4110	-0.40797	0.00061366
IntergBefore_PA1149	-0.024822	0.00061366
PA3875	-0.3083	0.00061366
PA2110	-1.0051	0.00061366
PA3497	0.38597	0.00061366
PA0159	-0.28663	0.00061366
IntergBefore_PA4322	-2.1765	0.00061366
PA5347	-0.75561	0.00061366
PA3770	-0.17125	0.00061366
PA1101	-0.29828	0.00061366
IntergBefore_PA3401	-1.6875	0.00061366
PA3861	-0.62037	0.00061366
PA5353	-0.63529	0.00061366
IntergBefore_PA5423	-0.95123	0.00061366
PA4263	-0.7098	0.00061366
IntergBefore_PA4878	-0.38675	0.00061366
PA3394	-0.63587	0.00061366
PA5103	0.19265	0.00061366
PA1020	-0.54925	0.00061366
PA1865	-0.38683	0.00061366
IntergBefore_PA1771	-1.1103	0.00061366
PA5327	-0.55988	0.00061366
PA2958	-0.6221	0.00061366
PA4516	0.13344	0.00061366
PA0140	-0.095008	0.00061366
IntergBefore_PA0008	-2.0715	0.00061366
PA5365	-0.15657	0.00061366
PA1171	-0.16454	0.00061366
PA1467	-0.76598	0.00061366
PA1828	-0.37837	0.00061366
PSEAE_2930	-1.9149	0.00061366
PA2620	-0.14226	0.00061366
IntergBefore_PA3933	-0.87983	0.00061366
IntergBefore_PA1243	-0.91258	0.00061366
IntergBefore_PA2049	0.022468	0.00061366
PA0851	-0.39955	0.00061366
PA0923	-0.41682	0.00061366
IntergBefore_PA2729	-2.1739	0.00061366
PA3191	-0.38963	0.00061366
PA2607	-0.80843	0.00061366
PA1746	-0.41298	0.00061366
PA1580	-0.18405	0.00061366
PA3357	-0.19165	0.00061366
PA1594	-0.66049	0.00061366
IntergBefore_PA5118	0.13767	0.00061366
PA5174	-0.30426	0.00061366
PA1212	-0.11336	0.00061366
IntergBefore_PA1520	-1.6842	0.00061366
IntergBefore_PA1189	-1.291	0.00061366
IntergBefore_PA0663	-1.8245	0.00061366
PA3342	-0.36	0.00061366
PA0944	-0.52368	0.00061366
PA1183	-0.22098	0.00061366
PA3568	-0.075144	0.00061366
PA4880	-0.16397	0.00061366
PA4467	-0.30671	0.00061366
PA4870	-1.0825	0.00061366
PA5064	-0.73641	0.00061366
PA2040	-0.44412	0.00061366
PA3933	0.11209	0.00061366
PA3750	-0.33618	0.00061366
PA1848	-0.36609	0.00061366
PA1251	-0.22795	0.00061366
PA1072	-0.10309	0.00061366
PA0069	-0.24499	0.00061366
PA5435	-0.16488	0.00061366
IntergBefore_PA3621	-0.3877	0.00061366
PA4270	0.094917	0.00061366
PSEAE_0405	-0.87056	0.00061366
PA2651	-0.11175	0.00061366
PA2036	-0.7732	0.00061366
PA2523	0.27574	0.00061366
PA4775	-0.73253	0.00061366
PA3786	-0.72375	0.00061366
IntergBefore_PA0545	-1.1005	0.00061366
PA0395	-0.12159	0.00061366
PA3934	-0.0019123	0.00061366
PA1456	-0.23221	0.00061366
PA5503	-0.75634	0.00061366
IntergBefore_PA1741	-0.67672	0.00061366
PA3803	-1.0817	0.00061366
PA1194	-0.067941	0.00061366
IntergBefore_PA4810	-0.95284	0.00061366
IntergBefore_PA0928	-0.3799	0.00061366
PA1965	-0.3799	0.00061366
PA5008	-0.10004	0.00061366
PA3050	-0.037297	0.00061366
PA0300	-0.45522	0.00061366
PA1329	0.28901	0.00061366
IntergBefore_PA3444	-0.85572	0.00061366
IntergBefore_PA2455	-0.08754	0.00061366
PA2211	-0.1774	0.00061366
PA1344	-0.81903	0.00061366
PA2414	-0.030959	0.00061366
IntergBefore_PA0010	-1.2906	0.00061366
PA2367	-0.33249	0.00061366
PA5541	0.18458	0.00061366
PA2968	-0.67846	0.00061366
PA3138	0.21615	0.00061366
PA4777	0.67521	0.00061366
IntergBefore_PA3384	-0.38557	0.00061366
PA0574	-0.45281	0.00061366
PA1608	-0.046497	0.00061366
PA5119	-0.30612	0.00061366
PA3443	-0.59396	0.00061366
IntergBefore_PA5478	-0.77058	0.00061366
IntergBefore_PA3109	-1.3645	0.00061366
PA3921	0.10529	0.00061366
PA1103	-0.10793	0.00061366
PA0356	-0.030907	0.00061366
PA4999	0.14255	0.00061366
PA0178	-0.19424	0.00061366
PA0552	-0.0089687	0.00061366
IntergBefore_PA2515	-1.4077	0.00061366
PA1742	0.54678	0.00061366
PA4803	-0.7476	0.00061366
PA0334	-0.23009	0.00061366
PA4094	-0.7582	0.00061366
IntergBefore_PA5536	-1.3259	0.00061366
IntergBefore_PA1074	0.091999	0.00061366
PA3141	-0.33225	0.00061366
PA0469	0.19762	0.00061366
IntergBefore_PA3897	-0.87957	0.00061366
PA2144	-0.17666	0.00061366
IntergBefore_PA0407	-0.56611	0.00061366
PA1437	0.46329	0.00061366
PA4593	-0.13141	0.00061366
PA2365	-0.83296	0.00061366
IntergBefore_PSEAE_2020	-0.77704	0.00061366
PA0816	-0.38247	0.00061366
PA4938	0.45139	0.00061366
PA4864	-0.2455	0.00061366
PA0020	-0.45471	0.00061366
PA5093	-0.19964	0.00061366
PA2265	0.080213	0.00061366
PA5272	-0.36304	0.00061366
PA2773	-0.14983	0.00061366
PA1321	-0.084289	0.00061366
IntergBefore_PA4310	-0.75853	0.00061366
PA1576	-0.31108	0.00061366
PA3539	-0.13713	0.00061366
PA4057	-0.5217	0.00061366
PA1922	0.04511	0.00061366
PA3331	-0.025083	0.00061366
PSEAE_2874	0.64364	0.00061366
IntergBefore_PA2575	-1.2983	0.00061366
IntergBefore_PA1083	-1.7833	0.00061366
PA1822	-0.099532	0.00061366
PA4085	0.15867	0.00061366
PA0010	-0.67868	0.00061366
PA0401	-0.56977	0.00061366
PA2951	-0.54845	0.00061366
PA5486	-0.048883	0.00061366
PA5012	-0.78963	0.00061366
PA3677	-0.26743	0.00061366
PA1544	-0.2571	0.00061366
PA5171	-0.3443	0.00061366
PA4886	-0.45059	0.00061366
PA5173	-0.35763	0.00061366
IntergBefore_PA5068	-0.88731	0.00061366
IntergBefore_PA4496	-0.53241	0.00061366
PA0741	-0.91113	0.00061366
PA4800	-0.074838	0.00061366
PA1046	0.036767	0.00061366
PA0352	0.14033	0.00061366
PA0504	-0.31693	0.00061366
PA3145	-0.099159	0.00061366
PA2470	-0.092317	0.00061366
IntergBefore_PA0367	-0.30595	0.00061366
PA4174	0.17273	0.00061366
IntergBefore_PA2102	-1.8445	0.00061366
PA2925	-0.61306	0.00061366
PA4286	-0.33345	0.00061366
IntergBefore_PA1548	-0.30204	0.00061366
PA5514	-0.23195	0.00061366
IntergBefore_PA1076	-0.69167	0.00061366
PA4087	0.37275	0.00061366
PA2757	-0.041476	0.00061366
PA0712	-0.17315	0.00061366
IntergBefore_PA2570	0.20757	0.00061366
IntergBefore_PA2911	-1.9468	0.00061366
IntergBefore_PA0811	-1.1509	0.00061366
IntergBefore_PA2939	-1.0188	0.00061366
IntergBefore_PA2487	-1.9843	0.00061366
PA0962	0.11538	0.00061366
IntergBefore_PA1436	-0.86151	0.00061366
PA4533	-0.55279	0.00061366
PA0914	-0.35831	0.00061366
IntergBefore_PA3266	-0.60301	0.00061366
PA4009	-0.57986	0.00061366
PA4807	0.41443	0.00061366
PA3282	-0.19896	0.00061366
PA2149	-0.21873	0.00061366
PA0291	0.31853	0.00061366
PA5312	-0.15253	0.00061366
PA4378	-0.45825	0.00061366
PA0298	-0.2115	0.00061366
PA2495	-0.085537	0.00061366
IntergBefore_PA2758	-1.8931	0.00061366
PA1182	-0.19595	0.00061366
IntergBefore_PA1321	-0.56702	0.00061366
PA1696	-0.76109	0.00061366
PA2816	-0.09435	0.00061366
PA2141	-0.44923	0.00061366
PA2006	-0.3836	0.00061366
PA1556	0.468	0.00061366
IntergBefore_PA2013	-0.63784	0.00061366
IntergBefore_PA0572	-1.16	0.00061366
PA3506	-0.40888	0.00061366
IntergBefore_PA5216	-0.99235	0.00061366
PA1897	-0.045449	0.00061366
PA2865	-0.37987	0.00061366
PA0820	-0.41891	0.00061366
PSEAE_4148	-1.3397	0.00061366
PA2826	0.24702	0.00061366
IntergBefore_PA4475	-1.5868	0.00061366
PA3477	0.33407	0.00061366
IntergBefore_PA5559	0.54048	0.00061366
PA1800	-0.50641	0.00061366
PA3269	-0.3806	0.00061366
IntergBefore_PA4704	-1.3579	0.00061366
PA1843	-0.052909	0.00061366
IntergBefore_PA5285	-0.53246	0.00061366
PA1405	-0.17513	0.00061366
PA1412	-0.26129	0.00061366
IntergBefore_PA4973	-0.46202	0.00061366
PA2982	-0.78234	0.00061366
PA4993	0.020976	0.00061366
PA2035	-0.5969	0.00061366
IntergBefore_PSEAE_1161	-0.14113	0.00061366
PA1681	0.065224	0.00061366
PA3428	-1.5826	0.00061366
PA2557	0.5911	0.00061366
IntergBefore_PA1205	0.33415	0.00061366
IntergBefore_PA0669	-1.4872	0.00061366
IntergBefore_PA1768	-0.035073	0.00061366
PA1941	0.097655	0.00061366
PA1684	-0.15098	0.00061366
IntergBefore_PA5137	-0.65457	0.00061366
PA3954	-0.39397	0.00061366
IntergBefore_PA2713	-1.6449	0.00061366
PA3285	0.26337	0.00061366
PA1730	0.0052208	0.00061366
IntergBefore_PA3279	0.18142	0.00061366
PA1051	0.15268	0.00061366
PA1703	-0.0056952	0.00061366
PA0951	-0.10946	0.00061366
PA0347	-0.28766	0.00061366
IntergBefore_PA4175	-0.60632	0.00061366
IntergBefore_PA3606	0.43905	0.00061366
PA4884	-0.65673	0.00061366
IntergBefore_PA3498	-0.69067	0.00061366
PA2476	-0.82113	0.00061366
PA4086	-0.30595	0.00061366
PA1732	-0.56404	0.00061366
IntergBefore_PA1286	-0.86237	0.00061366
PA3318	-0.69082	0.00061366
PA1229	-0.26756	0.00061366
PA0519	0.031053	0.00061366
PA2385	-0.18819	0.00061366
PA3436	-0.21842	0.00061366
PA0180	-0.1038	0.00061366
PA0125	-0.47827	0.00061366
PA1775	-0.11594	0.00061366
PA2537	0.21087	0.00061366
PA0663	-0.5152	0.00061366
PA4497	-0.084834	0.00061366
IntergBefore_PA0316	-1.7881	0.00061366
PA3182	-0.25319	0.00061366
PA1432	-0.45593	0.00061366
IntergBefore_PA3716	-0.45695	0.00061366
PA3578	-0.081439	0.00061366
PA4861	-0.58275	0.00061366
PA1952	-0.52067	0.00061366
PA4977	-0.048646	0.00061366
PA2817	-0.40378	0.00061366
PA4647	0.015587	0.00061366
PA1429	-0.25307	0.00061366
IntergBefore_PA0444	-1.9574	0.00061366
IntergBefore_PA1105	-1.9574	0.00061366
PA3517	0.21703	0.00061366
PA0249	-0.40749	0.00061366
PA0736	-0.37858	0.00061366
PA4312	-0.71193	0.00061366
IntergBefore_PA4255	-1.9534	0.00061366
IntergBefore_PA4397	-1.0355	0.00061366
IntergBefore_PSEAE_2882	0.21936	0.00061366
PA0646	-0.32601	0.00061366
PA3407	0.071267	0.00061366
IntergBefore_PA0720	-1.4131	0.00061366
IntergBefore_PA2433	-0.19606	0.00061366
PA3206	-0.3156	0.00061366
PA2501	-0.79584	0.00061366
IntergBefore_PA1295	-0.19629	0.00061366
PA3210	-0.081422	0.00061366
PA2587	0.35572	0.00061366
PA1319	-0.65395	0.00061366
IntergBefore_PA0508	0.21488	0.00061366
PA2510	0.072668	0.00061366
PA3364	0.11755	0.00061366
IntergBefore_PA4577	0.19793	0.00061366
IntergBefore_PA4476	-1.613	0.00061366
PA3492	-0.39763	0.00061366
PA4279	-0.8574	0.00061366
IntergBefore_PA2705	-0.81447	0.00061366
PA2047	-0.37365	0.00061366
PA3872	-0.14471	0.00061366
PA1213	0.46585	0.00061366
PA4401	-0.60916	0.00061366
PA2129	0.057148	0.00061366
PA1494	-0.20573	0.00061366
PA3975	-0.21898	0.00061366
PA3887	-0.17347	0.00061366
PA2995	0.27502	0.00061366
PA5493	-0.35891	0.00061366
PA2352	-0.48202	0.00061366
PA3981	-0.48961	0.00061366
PA4741	-0.7763	0.00061366
PA3596	-0.038883	0.00061366
PA3280	-0.02308	0.00061366
PA1499	-0.13498	0.00061366
PA1668	-0.44506	0.00061366
IntergBefore_PA3987	-0.95335	0.00061366
IntergBefore_PA0066	-0.41215	0.00061366
PA5061	0.24186	0.00061366
PA2815	0.15867	0.00061366
PA2713	-0.6186	0.00061366
IntergBefore_PA0809	-1.8847	0.00061366
IntergBefore_PA4225	-1.742	0.00061366
PA4997	-0.32617	0.00061366
PA2320	-0.002874	0.00061366
IntergBefore_PA2747	-0.75192	0.00061366
PA0994	0.24538	0.00061366
PA3194	-0.033416	0.00061366
PA3658	-0.11438	0.00061366
IntergBefore_PA4855	-0.21606	0.00061366
PA1155	-0.34665	0.00061366
PA1363	0.13218	0.00061366
PA3339	0.022994	0.00061366
PA1613	-0.097388	0.00061366
PA3485	-0.76577	0.00061366
PA5202	-0.47326	0.00061366
IntergBefore_PA3120	-1.4631	0.00061366
PA0910	-0.019707	0.00061366
PA3183	-0.20315	0.00061366
IntergBefore_PA4563	0.63746	0.00061366
PA3925	0.037682	0.00061366
IntergBefore_PA3162	-0.54811	0.00061366
IntergBefore_PA5309	-0.72651	0.00061366
IntergBefore_PA2503	-1.2548	0.00061366
PA0139	-0.75637	0.00061366
PA1963	-1.9093	0.00061366
PA0948	-0.69809	0.00061366
PA3540	-0.39568	0.00061366
PA1973	-0.28059	0.00061366
PA1144	0.059078	0.00061366
PA1284	-0.23242	0.00061366
PA4926	-0.17654	0.00061366
PA4296	-0.083551	0.00061366
IntergBefore_PA4764	-0.73637	0.00061366
IntergBefore_PA2366	-0.78968	0.00061366
PA2008	-0.41112	0.00061366
PA3457	-0.54623	0.00061366
PA0295	0.0073239	0.00061366
PA5232	0.10878	0.00061366
IntergBefore_PA2711	-0.46467	0.00061366
PA1341	-0.43601	0.00061366
PA3886	-0.55428	0.00061366
PSEAE_1324	-0.47074	0.00061366
PA4220	-0.86466	0.00061366
PA3137	0.037754	0.00061366
PA3604	0.10498	0.00061366
IntergBefore_PA4754	-1.5154	0.00061366
PA4182	-0.092149	0.00061366
PA4347	-0.23168	0.00061366
PA5393	0.48699	0.00061366
IntergBefore_PA0877	-0.68061	0.00061366
PA3806	-0.9283	0.00061366
PA0756	-0.37553	0.00061366
PA4957	-0.47573	0.00061366
PA4198	-0.0078414	0.00061366
PA0972	-0.3073	0.00061366
PA3977	-0.049122	0.00061366
PA5346	-0.072362	0.00061366
PA4587	0.2147	0.00061366
PA3983	-0.7445	0.00061366
PA4788	-0.50943	0.00061366
IntergBefore_PA4180	-0.6611	0.00061366
PA2672	-0.17602	0.00061366
PA1464	-0.54328	0.00061366
PA1511	0.17198	0.00061366
PA5201	0.052096	0.00061366
IntergBefore_PA3835	-0.17453	0.00061366
IntergBefore_PA2712	-0.35308	0.00061366
IntergBefore_PA1557	-1.2605	0.00061366
PA0636	-0.27189	0.00061366
IntergBefore_PA1016	-0.78936	0.00061366
PA4852	0.1212	0.00061366
PA5062	-0.74377	0.00061366
PA3380	-0.2753	0.00061366
PA2202	0.4662	0.00061366
PA4862	0.031714	0.00061366
PA3475	-0.27396	0.00061366
PA4040	-0.17213	0.00061366
PA3832	-0.18742	0.00061366
PA0804	-0.21251	0.00061366
PA2065	-0.034152	0.00061366
PA2986	-0.32254	0.00061366
PA2695	-0.24128	0.00061366
IntergBefore_PA2398	-1.0252	0.00061366
PA1111	-0.4887	0.00061366
PA0212	-0.42401	0.00061366
IntergBefore_PA0420	-1.2873	0.00061366
PA2323	0.028968	0.00061366
PA0999	0.16297	0.00061366
PA1853	-0.46309	0.00061366
PA4311	0.031053	0.00061366
IntergBefore_PA1718	-0.31333	0.00061366
IntergBefore_PA4081	-1.7055	0.00061366
IntergBefore_PA4084	-0.71367	0.00061366
PA4410	0.399	0.00061366
PA1578	0.34198	0.00061366
PA4843	-0.11043	0.00061366
PA3068	-0.054247	0.00061366
PA3847	-0.41042	0.00061366
PA2014	0.15038	0.00061366
PA1396	-0.082879	0.00061366
PA5046	-0.40362	0.00061366
IntergBefore_PA4825	-0.52844	0.00061366
PA0204	0.43851	0.00061366
PA2486	-0.7403	0.00061366
PA4937	-0.16647	0.00061366
PA2546	-0.37463	0.00061366
PA3535	-0.05363	0.00061366
PA3220	0.016382	0.00061366
IntergBefore_PA1312	-0.47881	0.00061366
PA3688	-0.079106	0.00061366
PA2092	-0.28109	0.00061366
PA4001	-0.51259	0.00061366
PA2957	-0.39306	0.00061366
PA2253	-0.18885	0.00061366
PA3250	-0.19005	0.00061366
PA1050	-0.37255	0.00061366
PA0685	-0.29106	0.00061366
PA1031	-0.16166	0.00061366
IntergBefore_PA4806	-0.46755	0.00061366
PA3850	-0.42061	0.00061366
IntergBefore_PA1292	0.43257	0.00061366
PA5332	-0.45706	0.00061366
PA2679	-0.22504	0.00061366
PA5427	-0.54005	0.00061366
IntergBefore_PA0175	-0.56557	0.00061366
IntergBefore_PA0779	-0.71999	0.00061366
IntergBefore_GKPEINBO_02311	0.26268	0.00061366
PA0030	-0.52959	0.00061366
PA3675	-0.030034	0.00061366
PA2209	-0.3274	0.00061366
PA1716	-0.016552	0.00061366
PA3851	-0.45422	0.00061366
PA3521	0.16367	0.00061366
IntergBefore_PA2749	-1.8315	0.00061366
PA0342	0.043618	0.00061366
PA3397	-0.23584	0.00061366
PA2286	-0.49161	0.00061366
PA3657	-0.081794	0.00061366
IntergBefore_PA0851	-0.98526	0.00061366
PA5357	0.11052	0.00061366
PA2344	-0.14389	0.00061366
PA4582	-0.31182	0.00061366
PA3586	0.26025	0.00061366
PA4838	0.012109	0.00061366
PA3683	-0.50257	0.00061366
PA4742	0.038875	0.00061366
IntergBefore_PA4573	-0.79889	0.00061366
PA4644	-0.20361	0.00061366
IntergBefore_PA5510	0.5792	0.00061366
PA3147	-0.33899	0.00061366
IntergBefore_PA1783	-0.19997	0.00061366
PSEAE_1160	-0.47008	0.00061366
IntergBefore_PA0506	-0.47049	0.00061366
PA4620	0.50927	0.00061366
PA1485	-0.043322	0.00061366
PA1057	0.065258	0.00061366
PA1130	-0.3878	0.00061366
PA4272	-0.93408	0.00061366
PA3522	-0.078562	0.00061366
PA2902	-0.4104	0.00061366
PA4462	0.10442	0.00061366
PA4431	-0.44724	0.00061366
IntergBefore_PA2540	0.27767	0.00061366
IntergBefore_GKPEINBO_04345	-0.75132	0.00061366
PA4013	0.39238	0.00061366
PA2550	0.30815	0.00061366
IntergBefore_PA5481	-0.22289	0.00061366
IntergBefore_PA1681	-1.7536	0.00061366
PA0776	-0.47714	0.00061366
PA2804	-0.7177	0.00061366
IntergBefore_PA3408	-0.60102	0.00061366
PA2496	-0.28475	0.00061366
PA1645	-0.51121	0.00061366
IntergBefore_PA4012	-1.7162	0.00061366
PA1721	-0.92639	0.00061366
IntergBefore_PA1346	0.22723	0.00061366
PA0605	-0.15335	0.00061366
PA1366	-0.95603	0.00061366
PA4954	-0.1643	0.00061366
PA1265	-0.34521	0.00061366
PA2165	-0.4088	0.00061366
PA2070	-0.17833	0.00061366
PA2242	-0.39167	0.00061366
PA4042	-0.010015	0.00061366
PA4767	0.61337	0.00061366
PA1733	-0.36577	0.00061366
PA1868	-0.085866	0.00061366
PA4922	0.044612	0.00061366
PA2062	-0.12261	0.00061366
IntergBefore_PA1110	-0.77864	0.00061366
PA4881	-0.49726	0.00061366
PA0876	-0.15626	0.00061366
PA0218	0.35495	0.00061366
PA4645	-0.89774	0.00061366
PA3824	-0.39954	0.00061366
PA2699	-0.22131	0.00061366
PA3480	-0.83575	0.00061366
IntergBefore_PA2532	-0.81816	0.00061366
IntergBefore_PA3149	-0.75706	0.00061366
PA4133	-0.16451	0.00061366
PA0888	-0.4292	0.00061366
IntergBefore_PA2285	-1.0571	0.00061366
PA2646	-0.62122	0.00061366
PA2883	-0.45363	0.00061366
PA1245	-0.2261	0.00061366
IntergBefore_PA1672	0.20107	0.00061366
IntergBefore_PA3471	0.35563	0.00061366
PA2830	-0.02525	0.00061366
IntergBefore_PA1959	-0.12623	0.00061366
PA3664	-0.69192	0.00061366
IntergBefore_PA2500	-1.7837	0.00061366
IntergBefore_PA3667	-0.85543	0.00061366
PA1912	-0.16444	0.00061366
IntergBefore_PA0060	-0.99207	0.00061366
PA3802	-0.78696	0.00061366
PA2500	-0.37628	0.00061366
IntergBefore_PA1075	-1.4011	0.00061366
PA3526	-0.53417	0.00061366
PA4619	-0.18939	0.00061366
PA1119	-0.19896	0.00061366
PA1237	-0.32134	0.00061366
PA2207	-0.27893	0.00061366
PA0214	-0.43507	0.00061366
PA4640	-0.44489	0.00061366
PA3776	-0.55446	0.00061366
PA0162	-0.10453	0.00061366
PA4795	-0.80826	0.00061366
IntergBefore_PA4444	-0.35265	0.00061366
PA2787	-0.33225	0.00061366
PA1273	-0.45515	0.00061366
IntergBefore_PA1964	-0.67828	0.00061366
PA3484	0.12794	0.00061366
PA1488	-0.54486	0.00061366
IntergBefore_PA2546	-0.57158	0.00061366
PA5071	-0.62626	0.00061366
PA1250	-0.23484	0.00061366
PA5425	0.34796	0.00061366
PA2087	0.57817	0.00061366
PA3656	-0.56956	0.00061366
PA4799	-0.15775	0.00061366
PA2976	0.38084	0.00061366
PA3579	-0.45137	0.00061366
PA5084	-0.5466	0.00061366
PA5192	-0.18294	0.00061366
IntergBefore_PSEAE_3419	-0.64485	0.00061366
PA1799	-0.89614	0.00061366
PA4998	0.029035	0.00061366
PA1428	-0.16954	0.00061366
PA2894	-0.32456	0.00061366
IntergBefore_PA5058	0.25211	0.00061366
PA2228	-0.23772	0.00061366
IntergBefore_PA3992	-0.48982	0.00061366
PA0133	-0.2249	0.00061366
PA3923	0.1304	0.00061366
PA2338	-0.058851	0.00061366
PA3415	-0.21514	0.00061366
IntergBefore_PA1212	-1.6137	0.00061366
PA2784	-0.4548	0.00061366
PA3615	-0.28105	0.00061366
PA1669	0.12602	0.00061366
PA4805	-0.30391	0.00061366
IntergBefore_PA3427	-0.80545	0.00061366
PA2788	0.097441	0.00061366
PA4313	-0.04871	0.00061366
IntergBefore_PA2071	-0.40759	0.00061366
IntergBefore_PA1968	-0.27079	0.00061366
PA0029	-0.28329	0.00061366
IntergBefore_PA1221	0.13221	0.00061366
GKPEINBO_02238	-1.7104	0.00061366
PA0002	0.21893	0.00061366
IntergBefore_PA2596	-1.5879	0.00061366
IntergBefore_PA0643	-0.47914	0.00061366
PA4426	0.12052	0.00061366
IntergBefore_GKPEINBO_03111	-0.077964	0.00061366
PA4499	-0.32269	0.00061366
IntergBefore_PA0301	0.031023	0.00061366
PA0397	-0.12913	0.00061366
IntergBefore_PA1361	0.88918	0.00061366
PA2183	-0.55368	0.00061366
PA2326	-0.22789	0.00061366
PA3236	-0.62667	0.00061366
PA2711	-0.32574	0.00061366
PA1890	0.27425	0.00061366
IntergBefore_PSEAE_5367	-0.55726	0.00061366
PA0065	0.12886	0.00061366
PA5153	-0.19034	0.00061366
PA1458	-0.29577	0.00061366
IntergBefore_PA4606	-0.94737	0.00061366
IntergBefore_PA2423	-0.015888	0.00061366
IntergBefore_PSEAE_3955	-1.6844	0.00061366
PA1812	-0.15851	0.00061366
PA3710	-0.27143	0.00061366
PA0176	-0.078253	0.00061366
IntergBefore_PA0433	-0.56274	0.00061366
PA1629	0.15991	0.00061366
PA2581	0.23591	0.00061366
IntergBefore_PA4601	-0.51782	0.00061366
PA3547	0.071755	0.00061366
PA0691	-0.57554	0.00061366
PA2350	0.020557	0.00061366
PA4820	-0.15846	0.00061366
PA0266	-0.32388	0.00061366
PA3682	-0.27306	0.00061366
PA2438	-0.41025	0.00061366
PA1757	0.067084	0.00061366
PA3115	0.24522	0.00061366
PA1271	-0.023059	0.00061366
IntergBefore_PA2471	-1.3896	0.00061366
PA2143	-0.47264	0.00061366
IntergBefore_PSEAE_4154	-0.6634	0.00061366
IntergBefore_PA2670	-0.05824	0.00061366
PA5266	0.097286	0.00061366
PA0345	-0.55861	0.00061366
IntergBefore_PA1647	-0.80928	0.00061366
IntergBefore_PA1913	-0.48265	0.00061366
PA2337	-0.24055	0.00061366
PA0538	-0.33559	0.00061366
PA4776	0.23706	0.00061366
IntergBefore_PA3027	-0.16518	0.00061366
PA3684	-0.058268	0.00061366
PA0146	0.037459	0.00061366
IntergBefore_PA1544	-0.29292	0.00061366
IntergBefore_PA4040	-0.71612	0.00061366
IntergBefore_PA5189	-1.0254	0.00061366
PA1805	-0.10179	0.00061366
IntergBefore_PA0523	-1.6424	0.00061366
PA3464	-0.07337	0.00061366
PA3990	-0.7509	0.00061366
PA2290	-0.21288	0.00061366
PA2439	-0.21074	0.00061366
IntergBefore_PA3061	-1.4958	0.00061366
PA2467	-0.044658	0.00061366
IntergBefore_PA5000	-0.79369	0.00061366
PA2342	0.55763	0.00061366
PA0589	0.080374	0.00061366
PA1148	-0.45908	0.00061366
PA4548	-0.39942	0.00061366
PA2298	-0.36715	0.00061366
IntergBefore_PSEAE_0723	-1.5685	0.00061366
PA4599	-0.31198	0.00061366
PA4475	-0.19948	0.00061366
PA1956	-0.29555	0.00061366
IntergBefore_PA0327	-0.57844	0.00061366
IntergBefore_PA0124	-0.15854	0.00061366
PA4284	-0.027787	0.00061366
PA1765	-0.3283	0.00061366
PA2026	-0.047119	0.00061366
PA0165	-0.20949	0.00061366
IntergBefore_PA3817	-0.58815	0.00061366
PA5355	0.12987	0.00061366
PA2196	-0.20485	0.00061366
IntergBefore_PA4252	-0.82951	0.00061366
PA4449	-0.33699	0.00061366
IntergBefore_PA4599	-0.50686	0.00061366
IntergBefore_PA4865	-1.2214	0.00061366
PA2878	-0.24118	0.00061366
PA4079	-0.23136	0.00061366
IntergBefore_PA0439	-1.0399	0.00061366
IntergBefore_PA2904	-1.2928	0.00061366
PA3373	0.19273	0.00061366
PA5042	0.17028	0.00061366
IntergBefore_PA2493	-1.0037	0.00061366
IntergBefore_PA4160	-1.0037	0.00061366
PA4324	-0.95351	0.00061366
PA1292	0.18991	0.00061366
PA5149	0.38717	0.00061366
PA5258	-0.27131	0.00061366
IntergBefore_PA2213	0.36758	0.00061366
PA4816	0.018923	0.00061366
IntergBefore_PA5564	-1.2886	0.00061366
PA4069	-0.047228	0.00061366
PA4302	-0.064938	0.00061366
PA1253	0.3081	0.00061366
PA0025	-0.44968	0.00061366
IntergBefore_PA4519	-0.24914	0.00061366
PSEAE_4289	-0.48897	0.00061366
PA0829	-0.33093	0.00061366
PA5404	-0.58316	0.00061366
IntergBefore_PA0743	-1.4708	0.00061366
PA5556	-0.17676	0.00061366
IntergBefore_PA4154	0.51201	0.00061366
PA1419	-0.036793	0.00061366
IntergBefore_PA2276	-1.613	0.00061366
PA4249	-0.47379	0.00061366
PA5528	-0.4144	0.00061366
PA3515	0.18331	0.00061366
IntergBefore_PA0909	-0.99335	0.00061366
PA1388	-0.071001	0.00061366
PA2591	-0.0054223	0.00061366
PA0085	0.03249	0.00061366
PA3835	0.21923	0.00061366
PA2388	0.43757	0.00061366
PA1409	-0.41428	0.00061366
PA4442	0.028895	0.00061366
PA2256	-0.084762	0.00061366
IntergBefore_PA5101	0.15149	0.00061366
PA1926	-0.11798	0.00061366
IntergBefore_PA0222	-0.70539	0.00061366
PA4101	0.15855	0.00061366
PA4792	0.21931	0.00061366
PA1443	-0.68369	0.00061366
PA4566	-0.56439	0.00061366
PA4586	-0.58635	0.00061366
IntergBefore_PA4366	-0.29028	0.00061366
PA4966	-0.2041	0.00061366
PA4404	-0.13954	0.00061366
PA0332	-0.56621	0.00061366
IntergBefore_PA2147	-0.24203	0.00061366
PA4071	-0.47829	0.00061366
IntergBefore_PA1974	-0.44877	0.00061366
IntergBefore_PA2765	-0.92071	0.00061366
PA4072	0.026539	0.00061366
PA5262	-0.00046153	0.00061366
IntergBefore_PA2535	-0.67471	0.00061366
PA2221	-0.14247	0.00061366
PA2743	0.51228	0.00061366
PA2998	-0.06821	0.00061366
IntergBefore_PA0365	-1.5204	0.00061366
PA1425	-0.20817	0.00061366
IntergBefore_PA3583	0.42664	0.00061366
PA2289	-0.39163	0.00061366
PA4953	-0.02586	0.00061366
PA4358	-0.02226	0.00061366
PA1331	0.045001	0.00061366
PA3524	-0.44052	0.00061366
IntergBefore_PA1131	-0.17211	0.00061366
PA2000	-0.49067	0.00061366
IntergBefore_PA3438	-0.55693	0.00061366
PA2791	-0.054332	0.00061366
PA1971	0.25278	0.00061366
PA1796	0.23929	0.00061366
IntergBefore_PA0197	-0.072185	0.00061366
PA5485	-0.30978	0.00061366
PA1142	-0.16121	0.00061366
PA3439	-0.15696	0.00061366
PA3352	-0.4849	0.00061366
PA5030	-0.11639	0.00061366
PA4456	-0.45588	0.00061366
IntergBefore_PA5002	-0.28418	0.00061366
PA3214	-0.47717	0.00061366
IntergBefore_PA2288	-0.88354	0.00061366
PA5005	-0.057916	0.00061366
PA3980	-0.28694	0.00061366
PA3892	-0.079162	0.00061366
PA2990	0.17972	0.00061366
PA1857	0.050538	0.00061366
PSEAE_3416	-0.38175	0.00061366
PA3213	0.070112	0.00061366
PA4044	-0.28664	0.00061366
PA2002	-0.085813	0.00061366
PA0324	-0.13884	0.00061366
PA1379	0.37341	0.00061366
PA0622	-0.047819	0.00061366
PA5120	-0.51951	0.00061366
IntergBefore_PA2988	-0.8272	0.00061366
PA3870	-0.044723	0.00061366
PA3766	-0.19406	0.00061366
PA3460	-0.022603	0.00061366
PA1302	-0.19261	0.00061366
PA0903	-0.36986	0.00061366
PA4118	-0.44182	0.00061366
PA0122	0.054698	0.00061366
PA3073	0.11309	0.00061366
PA4992	-0.55847	0.00061366
PA3600	-0.097683	0.00061366
PA0399	-0.3765	0.00061366
IntergBefore_PA1969	-1.5805	0.00061366
PA2844	0.14208	0.00061366
PA3402	-0.17228	0.00061366
IntergBefore_PA5490	-0.36666	0.00061366
PA4521	-0.16451	0.00061366
IntergBefore_PA1800	-0.25619	0.00061366
PA4150	-0.22222	0.00061366
IntergBefore_PA4494	-0.83208	0.00061366
IntergBefore_PA1750	1.0221	0.00061366
PA0335	-0.052829	0.00061366
IntergBefore_PA1457	-0.5995	0.00061366
PA4583	0.2621	0.00061366
IntergBefore_PA5529	0.085345	0.00061366
PA1139	-0.35984	0.00061366
PA2276	-0.33268	0.00061366
IntergBefore_PA3251	-0.60105	0.00061366
PA4367	0.35354	0.00061366
PA3714	-0.43126	0.00061366
IntergBefore_PA3432	-0.74455	0.00061366
PA1709	0.27514	0.00061366
IntergBefore_PA1752	-1.3687	0.00061366
PA2735	-0.1009	0.00061366
IntergBefore_PA0602	-0.44422	0.00061366
IntergBefore_PSEAE_2930	0.3717	0.00061366
PA1954	-0.33835	0.00061366
PA2921	0.059347	0.00061366
IntergBefore_PA0983	0.2827	0.00061366
PA2950	-0.015557	0.00061366
PA0803	-0.84863	0.00061366
PA3504	0.11378	0.00061366
PA3340	-0.33225	0.00061366
PA2024	-0.26261	0.00061366
PA2797	-0.55201	0.00061366
PA3963	-0.15481	0.00061366
PA3816	-0.70546	0.00061366
IntergBefore_PA0336	-0.55718	0.00061366
PA3904	-0.14511	0.00061366
PA3109	-0.40823	0.00061366
PA3698	-0.55279	0.00061366
PA3465	-0.13889	0.00061366
IntergBefore_PA3791	-0.42333	0.00061366
IntergBefore_PA1607	-0.78073	0.00061366
IntergBefore_PSEAE_4556	0.76385	0.00061366
PA1303	-0.45684	0.00061366
PA4004	0.51921	0.00061366
PA1236	0.071238	0.00061366
PA2068	-0.10548	0.00061366
PA0787	0.34102	0.00061366
PA0520	-0.70263	0.00061366
PA5147	-0.48517	0.00061366
IntergBefore_PA4625	-0.91605	0.00061366
PA0906	0.072021	0.00061366
IntergBefore_PA4202	-1.3132	0.00061366
PA1085	-0.28426	0.00061366
PA4342	-0.21952	0.00061366
PA4207	-0.14828	0.00061366
PA0389	-0.41634	0.00061366
PA0686	-0.065116	0.00061366
PA5099	-0.14315	0.00061366
PA3549	0.18438	0.00061366
PA0753	0.17967	0.00061366
PA4740	-0.2774	0.00061366
PA1846	-0.018754	0.00061366
PA1430	-0.89388	0.00061366
PA0892	-0.33027	0.00061366
PA4576	-0.14431	0.00061366
PA2449	0.068571	0.00061366
PA1496	0.14122	0.00061366
PA3099	-0.14315	0.00061366
PA1317	-0.24812	0.00061366
PA1350	0.23718	0.00061366
IntergBefore_PA2971	-0.96101	0.00061366
PA5313	-0.19709	0.00061366
PA5377	0.46426	0.00061366
PA5452	-0.35721	0.00061366
IntergBefore_PA4570	-0.23557	0.00061366
PA1672	0.26894	0.00061366
PA0398	0.15057	0.00061366
PA1679	-0.02102	0.00061366
PA0071	0.37275	0.00061366
IntergBefore_PA5235	-0.21996	0.00061366
PA0997	0.31719	0.00061366
PA3573	-0.049551	0.00061366
PA2866	0.083408	0.00061366
IntergBefore_PA3687	-1.1626	0.00061366
IntergBefore_PA1631	-0.37551	0.00061366
IntergBefore_PA3069	0.12183	0.00061366
PA0363	-0.42603	0.00061366
PA3650	-0.22988	0.00061366
IntergBefore_PA1429	-0.62923	0.00061366
PA4898	0.17126	0.00061366
PA3820	-0.21968	0.00061366
PA1308	-0.35506	0.00061366
IntergBefore_PA5482	-1.1058	0.00061366
IntergBefore_PA3571	-1.4522	0.00061366
IntergBefore_PA1068	-1.4522	0.00061366
PA1448	-0.11429	0.00061366
IntergBefore_PA3308	-0.36078	0.00061366
PA0737	-0.12598	0.00061366
PA0078	-0.27894	0.00061366
PA0417	-0.093776	0.00061366
IntergBefore_PA1962	-0.93684	0.00061366
PA0526	0.88618	0.00061366
PSEAE_0762	-1.5366	0.00061366
PA0124	-0.82556	0.00061366
PA3771	-0.14454	0.00061366
PA5391	0.17941	0.00061366
PA5038	-0.060332	0.00061366
IntergBefore_GKPEINBO_01349	-0.47346	0.00061366
PA4123	0.0098615	0.00061366
PA2113	-0.37211	0.00061366
IntergBefore_PA0640	0.50193	0.00061366
PA4422	0.064437	0.00061366
PA1324	-0.50943	0.00061366
PA3972	-0.29555	0.00061366
PA3341	-0.57008	0.00061366
PA2324	0.29975	0.00061366
IntergBefore_PA4133	-0.11932	0.00061366
PA2710	-0.18322	0.00061366
PA2039	0.0019516	0.00061366
PA3844	-0.91876	0.00061366
PA4253	-0.80218	0.00061366
IntergBefore_PA0192	0.56655	0.00061366
PA5448	-0.10236	0.00061366
PA5330	-0.50537	0.00061366
PA0297	0.066934	0.00061366
PA2626	-0.2247	0.00061366
PA5225	0.68602	0.00061366
PA1065	-0.42174	0.00061366
IntergBefore_PA4583	-0.36181	0.00061366
PA5290	-0.27362	0.00061366
PA1255	-0.010015	0.00061366
PA4771	0.073437	0.00061366
PA5433	-0.13847	0.00061366
PSEAE_1945	-0.91697	0.00061366
IntergBefore_PA3115	0.079428	0.00061366
PA4882	0.43888	0.00061366
PA3994	-0.18683	0.00061366
PA0323	-0.40831	0.00061366
IntergBefore_PA2541	-0.79983	0.00061366
PA1998	-0.33362	0.00061366
PA0598	0.36082	0.00061366
PA1628	-0.12838	0.00061366
PA1232	-0.32379	0.00061366
PA3201	-0.17719	0.00061366
PA2169	0.38969	0.00061366
PA2794	-0.41992	0.00061366
IntergBefore_PA3451	-0.02709	0.00061366
PA1950	-0.64195	0.00061366
PA2233	-0.35486	0.00061366
PA1188	-0.17785	0.00061366
PA1113	0.027572	0.00061366
PA1546	0.31519	0.00061366
PA1592	-1.4871	0.00061366
PA0337	-0.3927	0.00061366
PA5489	-0.59145	0.00061366
PA0098	-0.32694	0.00061366
PA4285	-0.15134	0.00061366
PA0128	-0.36765	0.00061366
IntergBefore_PA0253	-0.64823	0.00061366
PA1259	-0.079633	0.00061366
IntergBefore_PA3779	-1.4072	0.00061366
IntergBefore_PSEAE_2907	0.30901	0.00061366
PA4407	0.68698	0.00061366
PA0152	-0.5186	0.00061366
PA2561	-0.0041634	0.00061366
IntergBefore_PA0766	-0.20138	0.00061366
PA0415	-0.37743	0.00061366
IntergBefore_PA4667	-1.3089	0.00061366
PA1373	-0.15838	0.00061366
IntergBefore_PA0493	-0.65427	0.00061366
IntergBefore_PA2591	-0.69603	0.00061366
PA4952	0.29301	0.00061366
GKPEINBO_00693	-0.85323	0.00061366
IntergBefore_PA3265	-0.10453	0.00061366
IntergBefore_PA5488	-1.0857	0.00061366
PA2808	-0.7792	0.00061366
PA4444	-0.16372	0.00061366
PA4200	0.21683	0.00061366
PA3474	-0.42502	0.00061366
IntergBefore_PA0250	-0.70909	0.00061366
PA0166	-0.06641	0.00061366
PA4498	0.58347	0.00061366
IntergBefore_PA1617	-1.0084	0.00061366
IntergBefore_PA3169	-0.22587	0.00061366
PA5253	-0.25099	0.00061366
PA3196	0.14327	0.00061366
PA4081	-0.093107	0.00061366
PA0304	0.12275	0.00061366
PA3478	0.12166	0.00061366
IntergBefore_PA5272	-0.80312	0.00061366
PA0860	-0.1009	0.00061366
PA2155	-0.019114	0.00061366
PA3393	-0.20781	0.00061366
PA1042	-0.56222	0.00061366
PA3746	-0.37002	0.00061366
IntergBefore_PA2685	-0.35745	0.00061366
PA3326	-0.039538	0.00061366
PA1974	0.20121	0.00061366
PA3296	0.33677	0.00061366
IntergBefore_PA3892	-1.2905	0.00061366
PA1630	-0.47455	0.00061366
IntergBefore_PSEAE_4289	0.54141	0.00061366
PA0381	0.32916	0.00061366
PA3610	-0.11617	0.00061366
PA0884	0.27742	0.00061366
PA4725	-0.22813	0.00061366
PA5405	0.065552	0.00061366
IntergBefore_PA3196	-0.97716	0.00061366
IntergBefore_PA2531	-0.59459	0.00061366
PA0734	-1.0462	0.00061366
PA5429	-0.081401	0.00061366
PA2962	-0.50898	0.00061366
PA1506	-0.79517	0.00061366
PA3924	-0.22143	0.00061366
PA4125	0.23008	0.00061366
PA0072	-0.43763	0.00061366
PA0665	-0.3644	0.00061366
PA4574	-0.16445	0.00061366
IntergBefore_PA1184	-1.2428	0.00061366
PA3607	-0.36849	0.00061366
PA1514	-0.53859	0.00061366
PA1740	-0.27835	0.00061366
IntergBefore_PA3435	-0.40776	0.00061366
PA1523	0.28163	0.00061366
IntergBefore_PA5245	-0.54216	0.00061366
PA5542	0.017825	0.00061366
IntergBefore_PA4422	-0.24314	0.00061366
PA0727	-0.26431	0.00061366
PA5409	-0.12202	0.00061366
PA1145	-0.072816	0.00061366
PA0924	-0.22408	0.00061366
PA2411	-0.13616	0.00061366
PA3358	0.12658	0.00061366
IntergBefore_PA3738	-0.54998	0.00061366
IntergBefore_PA3974	-0.49671	0.00061366
PA4281	-0.0041091	0.00061366
IntergBefore_PA0924	-1.3758	0.00061366
PA4690	-0.084296	0.00061366
PA5498	-0.24499	0.00061366
PA5121	-0.010281	0.00061366
PA1653	-0.30385	0.00061366
IntergBefore_PA4687	-0.8729	0.00061366
PA3170	-0.12057	0.00061366
PA3384	-0.10434	0.00061366
PA0001	0.19222	0.00061366
PA1616	-0.65619	0.00061366
PA0244	-0.15744	0.00061366
PA3134	-0.63454	0.00061366
PA2504	-0.53932	0.00061366
PA0095	-0.028791	0.00061366
PA3118	-0.24689	0.00061366
PA1466	-0.142	0.00061366
PA4888	-0.18916	0.00061366
PA3467	-0.15107	0.00061366
PA4066	-0.58485	0.00061366
IntergBefore_PA5431	-0.81206	0.00061366
PA3821	-0.055812	0.00061366
PA1135	-0.49356	0.00061366
PA3105	-0.16119	0.00061366
PA1670	0.65703	0.00061366
PA0627	-0.87846	0.00061366
IntergBefore_PA1748	-0.079255	0.00061366
PA0444	0.21131	0.00061366
PA0533	-0.12135	0.00061366
PA2893	0.13531	0.00061366
PA2001	-0.030042	0.00061366
PA2452	0.03247	0.00061366
PA4738	0.48177	0.00061366
PA2923	-0.57974	0.00061366
IntergBefore_PA2042	-0.67251	0.00061366
IntergBefore_PA4579	-1.4045	0.00061366
PA3430	-0.15864	0.00061366
IntergBefore_PA0898	-0.67177	0.00061366
IntergBefore_PA1472	-1.1428	0.00061366
PA1931	-0.11153	0.00061366
PA3749	-0.10174	0.00061366
PA0252	-0.18657	0.00061366
IntergBefore_PA2220	0.11104	0.00061366
PA2729	0.13818	0.00061366
PA0186	-0.10606	0.00061366
PA2266	-0.41514	0.00061366
PA2050	0.017683	0.00061366
PA1647	-0.19176	0.00061366
IntergBefore_PA3039	-0.32755	0.00061366
PA4883	0.18417	0.00061366
PA1940	-0.22197	0.00061366
PA2828	-0.08488	0.00061366
GKPEINBO_01966	-0.90004	0.00061366
PA2785	-0.031743	0.00061366
PA4595	0.25599	0.00061366
PA5568	-0.065172	0.00061366
PA0755	0.038298	0.00061366
IntergBefore_PA0520	0.27682	0.00061366
PA2198	-0.33907	0.00061366
PA1692	-0.057426	0.00061366
PA0835	-0.33729	0.00061366
PA2985	-0.28949	0.00061366
PA4205	-0.13494	0.00061366
IntergBefore_PA1270	-0.18122	0.00061366
PA1269	0.055463	0.00061366
PA4774	0.010595	0.00061366
PA1365	-0.24626	0.00061366
PA0075	-0.33623	0.00061366
PA3294	-0.7616	0.00061366
PA3058	-0.1054	0.00061366
IntergBefore_PA4317	-0.36263	0.00061366
PA2419	0.15841	0.00061366
IntergBefore_PA4014	0.1187	0.00061366
PA0339	0.1328	0.00061366
PA4780	-0.54546	0.00061366
PA3037	0.4071	0.00061366
PA5053	-0.01257	0.00061366
PA3258	-0.15527	0.00061366
PA4396	-0.26854	0.00061366
IntergBefore_PA3140	-0.40545	0.00061366
PA1705	-0.40545	0.00061366
IntergBefore_PA2312	-1.0332	0.00061366
PA1798	0.00033483	0.00061366
PA2076	0.079601	0.00061366
PA4466	-0.64771	0.00061366
PA5540	-0.2634	0.00061366
IntergBefore_PA0906	-1.0935	0.00061366
PA1718	-0.74188	0.00061366
PA2776	0.20463	0.00061366
PA0138	-0.13406	0.00061366
PA1521	0.30758	0.00061366
PA3888	-0.27429	0.00061366
PA4770	-0.2008	0.00061366
PA3962	-0.025373	0.00061366
PSEAE_1392	0.083983	0.00061366
PA3383	0.015337	0.00061366
IntergBefore_PA3307	-0.41627	0.00061366
PA2617	-0.18987	0.00061366
PA0211	-0.41529	0.00061366
PA2345	-0.20717	0.00061366
PA0743	-0.13867	0.00061366
IntergBefore_PA1998	0.79516	0.00061366
PA5406	-0.62841	0.00061366
PA2125	-0.14222	0.00061366
PA3645	0.15369	0.00061366
PA4105	-0.16891	0.00061366
PA2763	0.98456	0.00061366
PA0333	0.27523	0.00061366
PA0857	-0.43899	0.00061366
PA1830	-0.55052	0.00061366
PA5035	0.16666	0.00061366
PA1174	-0.23777	0.00061366
PA2172	0.099231	0.00061366
PA5497	0.003282	0.00061366
PA5184	-0.12795	0.00061366
IntergBefore_PA1981	-0.71181	0.00061366
PA2533	-0.034803	0.00061366
IntergBefore_PA5231	-0.91582	0.00061366
PA5156	0.54642	0.00061366
PA3174	-0.25764	0.00061366
PA5037	-0.10033	0.00061366
PA3482	-0.4646	0.00061366
PA3603	0.29841	0.00061366
IntergBefore_PA5376	-0.70844	0.00061366
PA2799	-0.23204	0.00061366
IntergBefore_PA4800	-0.9785	0.00061366
IntergBefore_PA4508	-0.9785	0.00061366
PA0268	0.51065	0.00061366
PA5241	-0.010603	0.00061366
PA2468	0.20789	0.00061366
PA0229	-0.12172	0.00061366
IntergBefore_PA3016	-0.45401	0.00061366
IntergBefore_PA2422	-0.27874	0.00061366
PA5413	-0.31623	0.00061366
IntergBefore_PA1141	0.13784	0.00061366
PA3075	-0.28707	0.00061366
IntergBefore_PA0501	-0.61482	0.00061366
PA3297	-0.033903	0.00061366
PA0885	-0.45031	0.00061366
PA4362	-0.47097	0.00061366
PA2025	-0.34586	0.00061366
IntergBefore_PA1563	-1.212	0.00061366
PA3026	0.47396	0.00061366
IntergBefore_PA3425	-1.1376	0.00061366
PA4869	-0.35763	0.00061366
PA0221	-0.27708	0.00061366
PA3697	-0.14362	0.00061366
IntergBefore_PA5440	0.30997	0.00061366
PA4372	-0.27723	0.00061366
PA3083	-0.099359	0.00061366
IntergBefore_PA4554	-0.68701	0.00061366
IntergBefore_PA0573	-1.2079	0.00061366
IntergBefore_PA4313	-0.43721	0.00061366
PA5048	0.1603	0.00061366
PA0922	-0.54465	0.00061366
PA2142	0.28366	0.00061366
PA5123	-0.37795	0.00061366
PSEAE_1058	-0.18674	0.00061366
PA3706	-0.23547	0.00061366
IntergBefore_PA3360	-0.01117	0.00061366
PA2368	0.39832	0.00061366
PA0019	0.29235	0.00061366
PA4567	-1.0782	0.00061366
PA1649	-0.072326	0.00061366
PA1621	-0.26239	0.00061366
PA3949	0.072003	0.00061366
PA5196	-0.0017892	0.00061366
IntergBefore_PA5487	-0.53152	0.00061366
PA3376	-0.25775	0.00061366
PA1889	-0.21957	0.00061366
IntergBefore_PA0592	-0.89523	0.00061366
PA3654	0.25908	0.00061366
PA1772	0.085025	0.00061366
IntergBefore_PA1111	0.22233	0.00061366
PA0246	-0.0081713	0.00061366
PA2063	0.086198	0.00061366
PA1064	-0.70934	0.00061366
PA5276	-1.2362	0.00061366
PA1414	-1.2362	0.00061366
PA3944	-0.52115	0.00061366
PA0827	-0.3613	0.00061366
PA2792	0.096827	0.00061366
PA2548	-0.26209	0.00061366
IntergBefore_PA2520	-0.29815	0.00061366
IntergBefore_PA5327	-0.56998	0.00061366
PA2904	0.0466	0.00061366
IntergBefore_PA1840	-0.72818	0.00061366
PA0153	0.099499	0.00061366
IntergBefore_PA2910	-0.46583	0.00061366
IntergBefore_PA1069	-1.2321	0.00061366
IntergBefore_PA0656	-1.2321	0.00061366
PSEAE_2671	-0.18491	0.00061366
PA4848	-0.49341	0.00061366
PA4959	-0.38131	0.00061366
PA3699	-0.51883	0.00061366
PA2126	-0.26345	0.00061366
PA4235	-0.25989	0.00061366
IntergBefore_PA3768	-0.68447	0.00061366
PA3957	-0.22048	0.00061366
IntergBefore_PA3634	-0.32876	0.00061366
PA1588	-0.19904	0.00061366
PA0920	-0.26345	0.00061366
PA0234	-0.2678	0.00061366
PA2093	-0.30308	0.00061366
IntergBefore_PA3690	-0.39606	0.00061366
PA4244	-0.68272	0.00061366
PA5297	-0.26021	0.00061366
PA1560	0.30951	0.00061366
PA5398	0.11575	0.00061366
PA2238	-0.019186	0.00061366
IntergBefore_PA3660	-0.34244	0.00061366
IntergBefore_PSEAE_4507	-0.78622	0.00061366
PA2569	-0.12946	0.00061366
PA5260	-0.082537	0.00061366
IntergBefore_PA3085	-0.69756	0.00061366
PA4648	0.63066	0.00061366
IntergBefore_PA0913	-1.1403	0.00061366
PA2882	0.073978	0.00061366
PA2269	-0.29916	0.00061366
PA0174	0.20075	0.00061366
PA0490	-0.17873	0.00061366
IntergBefore_PA3842	-0.32325	0.00061366
PA0325	0.066383	0.00061366
PA0783	0.32398	0.00061366
PA0600	0.050345	0.00061366
IntergBefore_PA1421	-0.36463	0.00061366
PA5311	-0.099442	0.00061366
PA3176	-0.16268	0.00061366
IntergBefore_PA4925	-0.95945	0.00061366
PA1131	-0.28154	0.00061366
PA4955	-0.29383	0.00061366
PA3132	-0.24154	0.00061366
IntergBefore_PA2659	-0.1216	0.00061366
IntergBefore_PA4729	0.3092	0.00061366
IntergBefore_PA5170	-0.02839	0.00061366
[truncated: 7,161 more rows]

## Sheet: Figure 2C
Figure 2C
Gene	log(Fold-Change)	-log10(FDR)
arc3A	-0.7751	2.78252
PA0041	-0.49221	2.78252
gacA	-0.80041	2.78252
oprF	-0.95588	1.62866
PA3646	-0.80024	1.37593
PSEAE_5483	-1.0505	1.51296
PA4393	-0.68691	1.20844
PA4804	-0.73171	1.20844
PA1054	-0.41685	1.05946
PA2616	-0.7436	1.20844
PA3622	-0.50671	1.05946
PA5031	-0.74138	1.05181
PA4164	-0.68083	1.05946
IntergBefore_PA1054	-1.5123	1.20844
magE	-0.36553	0.676963
PA3535	-0.31501	0.610515
PA0336	-0.12069	0.676963
PA4180	-0.52755	0.517318
PA4628	-0.51185	0.488389
PA0244	-0.5076	0.517318
IntergBefore_PA5270	-0.86019	0.676963
PA3115	-0.40642	0.407921
PA3874	-0.18206	0.476177
PA3924	-0.083559	0.404021
gacS	-0.14205	0.356327
PA5017	-0.80211	0.450579
PA1596	-0.44744	0.356327
IntergBefore_PA2078	-0.80949	0.488389
PA5202	-0.7732	0.404021
PA0947	-0.71433	0.404021
IntergBefore_PA4733	-1.0229	0.476177
PA4960	-0.5713	0.330686
PA4357	-0.77208	0.692568
PA4732	-0.058575	0.343591
PA0052	-0.51573	0.404021
PA3005	-0.22198	0.343591
PA3267	-0.34622	0.296438
PA3649	0.071028	0.328752
PA3157	-1.1923	0.404021
PA3070	-0.69606	0.343591
PA0920	-0.28413	0.280531
PA0999	-0.46426	0.325976
PA2991	-0.94893	0.354828
PA1126	-0.48976	0.328752
PA4667	-0.69785	0.330686
PA3879	-0.068554	0.328752
PA0103	-0.24581	0.280531
PA4489	-0.47939	0.250158
PA4118	-0.70868	0.328752
PA3006	-0.64413	0.354828
PA1819	-0.39604	0.296438
PA4805	-0.37885	0.296438
PA3121	-0.032436	0.279994
PA5377	-0.19573	0.280531
PA2632	-0.38755	0.343591
PA3356	-0.50134	0.280531
PA2965	-0.6481	0.280531
PA4293	-0.3754	0.249096
IntergBefore_PA5001	-2.0658	0.356327
PA3645	-0.41724	0.356327
PA3973	-0.72058	0.316718
IntergBefore_PA1286	-0.91509	0.354828
PA4305	-0.22124	0.280531
IntergBefore_PA0688	-0.80557	0.401486
PA2662	-0.33628	0.228203
PA1156	-0.78269	0.250158
PA0764	-0.62288	0.250158
PA0328	-0.28777	0.202305
PA0207	-0.49672	0.296438
PA3147	-0.23415	0.272474
PA0667	0.24419	0.22863
PA3257	-0.40587	0.227211
PA4659	-0.27833	0.250158
PA2944	-0.44482	0.200016
IntergBefore_PA2653	-0.56943	0.296438
IntergBefore_PA4577	-0.28129	0.356327
PA3588	-0.47707	0.227211
PA3946	-0.1596	0.134856
PA0726	-0.48579	0.227211
IntergBefore_PA0903	-1.2608	0.316718
PA3191	0.033849	0.197178
PA4762	-0.7608	0.250158
PSEAE_2660	-1.1474	0.343591
IntergBefore_PA2030	-3.9138	0.407921
PSEAE_3904	-0.15715	0.237416
IntergBefore_PA4376	0.15201	0.343591
PA1875	-0.69582	0.227211
PA4814	-0.22208	0.154042
PA4091	0.30303	0.164546
PA1600	-0.35162	0.161986
PA3119	-0.4579	0.227211
IntergBefore_PA4316	-1.0748	0.404021
PA3937	-0.30429	0.227211
PA1181	-0.40432	0.131782
PA5441	-0.38072	0.134856
PA4593	-0.32008	0.134856
PA4562	-0.23474	0.134856
PA1897	0.069538	0.154042
PA3201	-0.56162	0.154042
IntergBefore_PA1525	-0.31702	0.296438
PA4072	0.27459	0.131782
PA2512	-0.26473	0.144799
PA1734	-0.58266	0.161696
PA3761	-0.19805	0.131782
PA0113	-0.4336	0.13948
PA5038	-0.32211	0.13948
PA0573	-0.21717	0.214651
PA5222	0.37118	0.250158
IntergBefore_PA0814	-0.52716	0.210199
PA0946	0.49891	0.161986
PA3631	-0.079022	0.131782
PA1125	-0.64324	0.14158
PA5461	-0.41096	0.158095
PA3419	-0.50499	0.163666
PA3580	-0.5809	0.280531
PA3454	-0.58222	0.131782
PSEAE_2871	-0.90429	0.227211
PA0098	-0.33444	0.131782
PA3210	-0.5154	0.128508
PA0383	0.1869	0.134856
PA0285	0.084606	0.131782
IntergBefore_PA4778	-1.2227	0.279994
PA2063	-0.33804	0.128508
PA4889	-0.52135	0.128508
PA1265	-0.32319	0.131782
PA1977	-0.47262	0.131782
PA2885	0.10237	0.227211
PA0998	-0.4594	0.128508
GKPEINBO_04831	-0.33059	0.131782
PA3648	-0.49313	0.131782
PA4650	-0.63974	0.134856
PA4588	-0.37476	0.128508
PA4958	-0.34779	0.104226
PA4901	-0.42493	0.0930533
PA4170	-0.16145	0.128508
IntergBefore_PA1209	-0.49562	0.131782
IntergBefore_PSEAE_2102	-1.2512	0.328752
GKPEINBO_03246	-0.62921	0.328752
PA0378	-0.46739	0.128508
PA5434	-0.10745	0.0930533
PA2873	-0.18543	0.0930533
PA0337	-0.38593	0.0842041
PA2523	-0.40351	0.128508
PA3811	-0.76879	0.164546
IntergBefore_PA1695	-0.31541	0.134856
PA2915	-0.24148	0.131782
PA0652	-0.4239	0.0933348
IntergBefore_PA1009	-0.62874	0.227211
PA0239	-0.43991	0.090467
PA0533	-0.071588	0.090467
PA5132	-0.055676	0.110421
PA4785	0.019646	0.0930533
PA0600	-0.2087	0.0842041
PA5563	-0.49998	0.131782
PA4509	-0.18087	0.0842041
PA0988	-0.5695	0.131782
PA3831	-0.41792	0.0842041
PA1243	0.18251	0.0842041
PA5540	-0.1647	0.154042
IntergBefore_PA0436	-0.4142	0.131782
PA4270	-0.46333	0.0842041
PA0903	-0.48152	0.131782
PA1848	0.18777	0.0842041
IntergBefore_PA0950	-0.085346	0.0986867
PA1444	-1.244	0.14158
PA5533	-0.7794	0.128508
PA1861	-0.343	0.128508
IntergBefore_PA4158	-0.56899	0.296438
IntergBefore_PA0779	-1.0265	0.296438
PA3104	-0.25025	0.128508
PA1605	-0.22545	0.0842041
PA2023	-0.12545	0.0930533
PA3385	-0.76645	0.124214
PA3578	-0.13041	0.0912588
PA1527	-0.18823	0.0461717
PA4155	-0.36201	0.0842041
PA4162	-0.14953	0.0842041
PA3054	-0.2804	0.0633767
PA0200	-0.92478	0.280531
PA1462	-0.35267	0.0842041
PA0968	-0.91618	0.183612
PA3337	-0.16062	0.0842041
PA3089	-0.46386	0.0842041
PA4707	-0.43638	0.0930533
PA3782	0.051346	0.0842041
PA2670	-0.20746	0.0906569
PA1134	-0.50778	0.131782
PA5147	-0.31858	0.0842041
PA4626	-0.54653	0.0842041
IntergBefore_PA5513	-0.70221	0.110421
PA5173	-0.2642	0.0466076
PA5428	-0.40424	0.0842041
PA4523	-0.51193	0.0842041
IntergBefore_PA4535	-0.94773	0.279994
PA3227	-0.52807	0.161986
PA2937	0.78282	0.131782
PA4074	-0.23426	0.0842041
PA4059	-0.75979	0.0976805
PA5440	-0.39806	0.0842041
PA3753	-0.58925	0.0842041
PA1643	-0.13733	0.0842041
PA2845	-0.63121	0.27612
PA4367	-0.53609	0.0842041
PA2993	-0.42155	0.0490459
PA0122	-0.3588	0.0842041
PA4649	-0.25399	0.0842041
PA5379	-0.0092259	0.0741946
PA3934	-0.33253	0.0339137
PA4448	-0.27489	0.0330008
PA2022	-0.30479	0.0842041
PA5186	-0.23018	0.0842041
PA5012	-0.7171	0.0842041
PA0889	-0.27929	0.0842041
PA1191	-0.97596	0.13948
PA0351	-0.27282	0.0842041
PA2175	-0.17655	0.0842041
PA2528	0.13433	0.0461717
PA4540	0.17625	0.0842041
PA5454	-0.28259	0.0490459
PA0688	-0.37167	0.0461717
PA5085	-0.60401	0.0490459
PA2758	-0.053841	0.0466076
IntergBefore_PA4009	-0.57775	0.0986867
PA4098	-0.088437	0.0302776
PA3810	-0.56086	0.068855
PA2622	-0.30277	0.0965432
PA1540	-0.010348	0.0466076
PA2173	-0.37122	0.0842041
PA1290	-0.22003	0.0461717
PA2127	-0.057986	0.0461717
PA1044	-0.31523	0.131782
PA4491	-0.30396	0.0260985
IntergBefore_PA3404	-2.2356	0.227211
PA4907	-0.5467	0.0490459
PA2916	-0.4709	0.0842041
PA3139	-0.32859	0.0339137
PA2199	-0.43319	0.075514
PA4076	-0.34953	0.0842041
PA0868	-0.47102	0.0842041
PA4150	-0.33009	0.0461717
PA5035	-0.073795	0.0235666
PA4654	-0.41172	0.0235666
PA3223	-0.028248	0.0461717
PA3794	-0.2929	0.0646767
IntergBefore_PSEAE_1716	-0.71043	0.0842041
IntergBefore_PA3045	-0.14155	0.0731464
PA5412	-0.36361	0.0240588
IntergBefore_PA0149	-0.15318	0.128508
IntergBefore_PA3789	-0.85894	0.200016
PA2600	0.077426	0.0260985
PA5170	-0.096521	0.0222773
IntergBefore_PA4393	-0.75901	0.200016
PA3996	-0.88691	0.0559835
PA2473	0.22838	0.0330008
PA0860	-0.35891	0.0235666
PA0589	-0.49884	0.0528335
PA0118	-0.10222	0.0633767
IntergBefore_PA4803	-0.77565	0.197178
PA2595	0.18918	0.0260985
PA0352	-0.17405	0.0222773
PA1604	-0.39876	0.0633767
PA3021	-0.5203	0.0842041
PA0489	-0.2219	0.0339137
IntergBefore_PA5230	-1.0467	0.113034
PA3338	-0.31475	0.0633767
PA1814	0.2489	0.0302776
PA5277	0.078934	0.0240588
PA1101	-0.19808	0.0235666
PA2591	-0.43934	0.0235666
IntergBefore_PA2587	-0.050639	0.0240588
PA1544	-0.26753	0.0302776
PA1108	-0.4389	0.0222773
PA3915	-0.73099	0.0466076
IntergBefore_PA3699	-0.58506	0.110421
PA0021	-0.29466	0.0235666
PA0883	-0.3409	0.0842041
PA0248	-0.13345	0.0235666
PA4282	-0.080248	0.0217784
PA4058	-0.15293	0.0842041
PA3951	-0.4851	0.0235666
IntergBefore_PA0434	-0.64	0.0842041
PA4316	-0.52969	0.0235666
PA3155	-0.41568	0.0302776
PA5409	-0.2798	0.0302776
PA0669	-0.25122	0.0115552
PA0900	-0.060092	0.0842041
PA3610	-0.28608	0.0235666
PA0766	-0.17849	0.0222773
PA3929	0.076172	0.0235666
PA1312	-0.55296	0.0242007
PA1155	-0.33115	0.0240588
PA0134	-0.40285	0.0235666
PA3039	0.28539	0.0235666
PA2976	-0.4871	0.0222773
PA3467	0.04262	0.0222773
PA2859	-0.31506	0.0339137
IntergBefore_PA5396	-0.81528	0.0461717
PA4864	0.051187	0.0235666
PA2615	-0.28157	0.0222773
PA2630	0.2172	0.0235666
PA5274	-0.33868	0.0242007
PA0229	-0.09055	0.0222773
PA5421	0.084152	0.0222773
PA3151	-0.2005	0.0461717
PA0464	0.19312	0.0222773
PA0693	-0.15547	0.012813
PA3734	-0.18376	0.0222773
PA4718	-0.45858	0.0461717
PA2059	-0.19323	0.0222773
IntergBefore_PA1877	-0.53026	0.0876679
PA4455	-0.31681	0.0235666
PA3061	-0.3633	0.0222773
PA5311	0.34151	0.0222773
PA4987	-0.62722	0.0302776
PA3075	0.018746	0.0235666
PA1377	0.3819	0.0235666
PA2058	-0.42941	0.0222773
PA4513	-0.10805	0.018523
IntergBefore_PA1718	-0.22467	0.0842041
PA5565	-0.057479	0.0222773
PA4542	-0.35318	0.012813
IntergBefore_PA5107	-0.98933	0.145556
PA5269	-0.82595	0.145556
PA0175	-0.29016	0.0222773
PA3559	-0.28237	0.0235666
PA4476	-0.32591	0.0215953
PA1593	-0.23316	0.0235666
PA2521	-0.33291	0.0222773
PA4296	-0.34786	0.0222773
PA5209	-0.45434	0.0222773
PA1390	0.079672	0.0235666
PA1115	-0.10604	0.0138493
IntergBefore_PA3838	-0.6808	0.0842041
IntergBefore_PA1056	-0.8719	0.14158
IntergBefore_PA2559	-0.46414	0.0245268
PA2613	-0.49417	0.0235666
PA1282	0.011024	0.0222773
IntergBefore_PA4928	-0.31174	0.0235666
PA1576	-0.41546	0.0222773
PA4302	-0.35866	0.0222773
PA0477	0.25647	0.0222773
PA0057	-0.41798	0.0222773
PA5539	-0.28762	0.0222773
PA3988	-0.61967	0.028868
PA0646	-0.29333	0.0222773
PA0881	0.19644	0.0222773
PA1957	-0.5733	0.0222773
PA4597	-0.55991	0.0222773
IntergBefore_PA3714	-0.61018	0.0390828
IntergBefore_PA5259	-0.52183	0.0842041
PA4082	-0.1438	0.0115552
PA4551	-0.47147	0.0235666
IntergBefore_PA1441	-0.28766	0.0260985
PA4344	-0.28786	0.0222773
PA0273	-0.19667	0.0115552
PA1334	-0.58378	0.0222773
PA2458	-0.32118	0.012813
PA5546	-0.18184	0.0115552
PA1750	0.35089	0.0222773
PA3232	-0.80871	0.0842041
PA4625	-0.21286	0.00851741
PA3285	-0.33715	0.0222773
PA5430	-0.35016	0.0115552
PA5089	-0.20644	0.012813
IntergBefore_PA4284	-1.6846	0.131782
IntergBefore_PA2991	-0.83641	0.0302776
PA0216	0.048996	0.0115552
PA3930	-0.30069	0.0222773
IntergBefore_PA5226	-0.39959	0.0842041
PA4504	-0.14149	0.0222773
PA2032	-0.37906	0.012813
PA1720	-0.31439	0.0235666
PSEAE_2887	-0.43635	0.0842041
PA4584	0.14385	0.012813
PA4126	-0.25318	0.0115552
IntergBefore_PA2489	-0.48802	0.131782
PA4217	0.047651	0.0115552
PA5182	-0.45994	0.0297457
PA3166	-0.69086	0.0240588
PA2625	-0.093608	0.0235666
PA4557	-0.49134	0.0222773
PA4647	0.047975	0.0115552
PA3821	-0.31244	0.018523
PA0189	-0.10262	0.0115552
PA0274	-0.54936	0.0235666
IntergBefore_PA0790	0.30239	0.0260985
PA3200	-0.35684	0.0222773
PA3228	-0.18639	0.00851741
PA4643	0.0064022	0.0235666
PA1142	-0.41016	0.0222773
IntergBefore_PA3237	-0.43581	0.0242007
PA3074	-0.4968	0.0138493
IntergBefore_PA0781	-0.44621	0.0222773
IntergBefore_PA1305	-0.4101	0.0633767
PA5307	-0.23199	0.0115552
PA4622	0.40884	0.0115552
IntergBefore_PA1432	-0.30257	0.0240588
PA2371	-0.21163	0.0115552
PA3499	-0.50733	0.0240588
PA3027	-0.37692	0.012813
PA2607	-0.83234	0.0240588
PA5066	-0.48164	0.0222773
PA1271	0.088434	0.0115552
PA0834	-0.55219	0.0222773
IntergBefore_PA1750	0.055222	0.0235666
PA3809	-0.59476	0.0593286
PA0334	0.062755	0.012813
PA3769	-0.58053	0.0235666
PA5057	-0.54333	0.0222773
IntergBefore_PA0673	-0.22693	0.0222773
IntergBefore_PSEAE_4148	-0.13297	0.012813
PA0317	-0.41002	0.0178971
PA5107	-0.34183	0.0217784
PA1286	0.11265	0.0115552
PA3703	0.19161	0.0222773
PA5383	-0.026851	0.0115552
PA5376	-0.25169	0.0115552
PA1665	-0.28668	0.0115552
IntergBefore_PA2920	-0.15408	0.0490459
IntergBefore_PA5014	-1.0393	0.128508
PA5191	-0.49233	0.0222773
PA5159	-0.39104	0.0115552
PA4928	-0.11472	0.00851741
IntergBefore_PA5359	-0.23474	0.0471214
PA1144	-0.21504	0.0115552
PA2656	-0.28749	0.0115552
PA3474	-0.45369	0.0222773
PA1560	0.23926	0.0140188
PA2883	0.10486	0.0222773
IntergBefore_PA0828	-0.67373	0.0222773
PA0288	0.0056073	0.0115552
IntergBefore_PA1234	-0.2037	0.0235666
PA0262	-0.04915	0.0138493
PA2273	-0.50851	0.0138493
PA0913	0.088577	0.0115552
PA1326	0.38218	0.00851741
IntergBefore_PA5002	-0.47888	0.0461717
PA1693	0.50968	0.0222773
PA3972	-0.26768	0.00851741
PA3845	-0.47799	0.0115552
IntergBefore_PA3180	-1.0188	0.113034
PA1839	0.011331	0.012813
PA1389	0.074429	0.0115552
PA1000	-0.35318	0.0222773
PA4140	0.040537	0.00851741
PA4887	-0.49488	0.012813
IntergBefore_PA5411	-0.29823	0.0222773
PA3715	-0.50054	0.0222773
PA5146	-0.30255	0.00851741
IntergBefore_PA1043	-0.94272	0.110421
IntergBefore_PA2005	-0.6879	0.0461717
PA2673	-0.33754	0.0222773
PA2555	-0.30901	0.0115552
PA0525	-0.28745	0.00851741
PA3725	-0.19086	0.0115552
PA5026	-0.29587	0.0222773
IntergBefore_PA4839	-0.49594	0.0443931
PA1971	-0.22649	0.00851741
PA4472	-0.13386	0.0115552
PA3600	-0.29426	0.0222773
PA0753	-0.41149	0.0222773
PA3666	0.022308	0.0115552
PA3133	0.24925	0.0222773
PA3727	-0.50676	0.0374484
PA4850	-0.031622	0.0115552
PA2116	-0.20723	0.0115552
PA2596	-0.14981	0.0115552
IntergBefore_PA4367	-0.45687	0.0222773
PA0611	-0.2493	0.0115552
PA5103	-0.0068788	0.00851741
IntergBefore_PA4971	-1.2496	0.0986867
PA2723	-0.27638	0.0222773
PA2388	0.24852	0.0115552
PA1443	0.28668	0.0222773
PA2367	0.060568	0.014008
PA5519	-0.24945	0.0115552
PA5036	-0.12007	4.3429e-07
PA0454	0.016899	0.00085423
PA4724	0.14391	0.0222773
PA1652	-0.22916	0.0115552
PA3817	-0.43688	0.0222773
PA3336	0.048401	0.00163385
PA4930	0.010675	0.00851741
PA4222	-0.233	0.0115552
PA3176	-0.34295	0.00851741
PA3872	-0.18806	0.0115552
PA4226	-0.34586	4.3429e-07
PA3198	-0.37794	0.0140188
PA4971	-0.18184	0.0115552
PA1710	-0.23554	0.0115552
PA3637	-0.5512	0.0222773
PA3698	-0.59569	0.0222773
PA5018	-0.32269	0.0138493
PA4442	-0.032086	0.00163385
PA1294	-0.45046	0.0129781
PA3023	-0.15875	0.0115552
PA0859	-0.42785	0.0115552
PA2464	-0.49991	0.012813
PA4825	-0.062128	4.3429e-07
PA4285	-0.23195	4.3429e-07
PA3321	-0.51579	0.0115552
IntergBefore_PA2068	-0.1874	0.0222773
PA2653	-0.26592	0.00114283
PA4138	-0.32558	0.00851741
PA3465	-0.18568	0.0068434
PA1826	-0.49233	0.012813
PA2756	-0.45772	0.0222773
IntergBefore_PA3279	0.14491	0.00495304
IntergBefore_PA0150	-1.9875	0.0848097
PA4923	-0.59306	0.0260985
PA1387	-0.043661	0.00791461
PA3956	-0.39365	0.0247718
IntergBefore_PA4326	-0.10164	0.0222773
IntergBefore_PA2126	-0.24698	0.0115552
PA4965	0.026953	0.0115552
PA2890	-0.6016	0.0115552
PA1214	-0.32783	0.00119378
PA4994	-0.16544	0.00851741
PA3154	-0.24237	0.0222773
PA4636	-0.14419	0.0115552
PA3345	-0.22542	0.0240588
PA3974	0.014057	4.3429e-07
IntergBefore_PA5312	-0.41907	0.0240588
IntergBefore_PA3368	-0.45382	0.0240588
PA2442	-0.23818	0.0115552
PA2165	-0.73242	0.0115552
IntergBefore_PA0233	-0.049988	0.0222773
PA2695	-0.32848	0.00085423
PA3793	-0.36552	0.0222773
PA0801	0.08515	0.0100041
PA3587	-0.29739	0.00773994
IntergBefore_PA2555	-0.091164	0.0115552
PA4421	-0.71055	0.0222773
PA3892	-0.24312	0.00851741
PA3230	-0.40743	0.00851741
IntergBefore_PA2249	-0.4958	0.0842041
PA4800	-0.099612	0.00709009
PA0635	-0.05262	0.0115552
PA4039	-0.07322	0.00163385
PA2996	-0.48218	0.018523
PA0341	0.078766	0.0115552
PA0829	-0.19394	0.00163385
GKPEINBO_00141	-0.41107	0.00851741
PA1820	-0.054518	4.3429e-07
IntergBefore_PA3974	-0.60771	0.0222773
PA0887	0.048273	4.3429e-07
PA1752	-0.4252	0.0115552
IntergBefore_PA4205	-0.54727	0.0842041
PA2929	-0.079224	0.00851741
PA1451	0.24802	0.00613233
PA0702	-0.4113	0.00355751
PA3754	-0.23426	0.00851741
IntergBefore_PA3106	-0.92034	0.0842041
PA1367	-0.31923	0.00851741
IntergBefore_PA1461	-0.70705	0.0235666
PA2255	-0.40142	0.0115552
PA2606	-0.071755	0.0115552
PA4586	-0.5866	0.0175542
IntergBefore_PA1195	-0.50076	0.0842041
PA0609	-0.20013	0.00163385
IntergBefore_PA2043	-0.36553	0.0115552
PA2631	0.35134	0.0115552
PA1292	-0.45834	0.00851741
PA1053	-0.30823	0.0115552
PA4483	0.30223	0.00851741
PSEAE_0986	-0.17928	0.0140188
PA4953	0.49817	0.00163385
IntergBefore_PA5017	-0.34081	0.0115552
PA2959	-0.17905	0.00163385
PA3304	-0.27645	0.00851741
PA4554	0.1826	4.3429e-07
PA4099	0.078919	0.00085423
PA2417	-0.58548	0.00791461
PA2219	0.19373	4.3429e-07
PA3814	-0.54983	0.0115552
IntergBefore_PA0312	-0.56718	0.0235666
PA2336	-0.31923	0.00114283
PA2189	-0.24802	0.0115552
IntergBefore_PSEAE_3091	-0.090485	0.0235666
IntergBefore_PA3611	-1.0209	0.0842041
PA0446	0.47311	0.00163385
IntergBefore_PA1941	-0.48289	0.0115552
PA2180	-0.22886	0.00163385
PA4898	0.07522	0.0115552
PA3728	-0.21278	4.3429e-07
IntergBefore_PA1964	-0.053213	0.0115552
PA1809	-0.28608	4.3429e-07
PA1709	-0.17741	0.00495304
PA1854	-0.58077	0.0105671
PA1183	-0.032953	4.3429e-07
IntergBefore_PA3122	-0.45232	0.0222773
PA3585	-1.7739	0.0842041
IntergBefore_PA4094	-0.4959	0.0222773
PA3791	-0.27638	0.0115552
PA2214	-0.061076	4.3429e-07
PA2207	0.22557	4.3429e-07
PA4603	-0.43017	0.00189854
PA4661	-0.16049	0.0115552
PA3889	-0.3174	0.00085423
PA1994	0.45843	0.0115552
PA0463	-0.36264	0.00851741
IntergBefore_PA2985	-0.57528	0.0115552
PA1569	-0.12281	4.3429e-07
PA4838	-0.32329	0.00085423
PSEAE_2930	-1.4485	0.0842041
PA3097	-0.0041482	0.0115552
PA0935	-0.24378	0.00085423
PA0400	-0.22864	0.00163385
PA0701	-0.14835	0.00085423
PA0139	-1.0245	0.0222773
PA3690	0.023164	4.3429e-07
PA4713	-0.24814	0.00163385
PA4234	0.098475	4.3429e-07
PA3565	-0.7712	0.0222773
PA2154	0.087247	4.3429e-07
IntergBefore_PA0918	-0.54563	0.0222773
PA1239	-0.14835	0.00163385
PA4574	-0.32258	0.00085423
PA3357	-0.32891	4.3429e-07
PA3057	-0.42321	0.0115552
IntergBefore_PA1073	0.37943	0.0115552
PA4152	-0.48456	0.00851741
PA3730	-0.050815	0.00163385
PA0343	-0.041796	0.00163385
PA5367	-0.33379	4.3429e-07
IntergBefore_PA4140	-0.60872	0.0115552
PA1056	0.058115	4.3429e-07
PA2475	0.090848	0.00119378
PA3148	-0.22545	0.00085423
PA0608	-0.092957	4.3429e-07
PA1263	-0.16768	0.0115552
IntergBefore_PA3596	-0.64849	0.0222773
PSEAE_4069	-0.37173	0.0115552
PA3866	-0.25904	4.3429e-07
PA1188	-0.288	4.3429e-07
IntergBefore_PA5106	-0.75679	0.0222773
IntergBefore_PA0981	-0.19068	0.00163385
PA5091	-0.45051	0.00851741
IntergBefore_PA3978	0.021219	0.0222773
IntergBefore_PA4890	0.41981	0.0115552
PA2062	0.038889	4.3429e-07
PA0733	-0.27226	0.00495304
PA1907	0.11265	0.00085423
PA1418	-0.31626	4.3429e-07
PA0842	-0.44761	0.00052364
PA4503	-0.33635	0.00085423
IntergBefore_GKPEINBO_04818	-0.61669	0.0593286
PA3532	-0.30516	4.3429e-07
PA1663	-0.31533	4.3429e-07
PA1818	-0.077893	4.3429e-07
PA1364	0.21086	4.3429e-07
PA2563	-0.26334	4.3429e-07
PA3153	0.2774	0.00191511
PA5416	-0.33077	0.00103921
PA4604	-0.30481	0.00085423
IntergBefore_PA2380	-0.47983	0.0075817
PA2757	-0.1346	0.00189854
PA0568	-0.45814	0.0115552
IntergBefore_PA0175	-0.41063	0.0222773
PA5432	-0.61686	0.0115552
PA3268	-0.16889	4.3429e-07
IntergBefore_PA1474	-0.67736	0.0222773
IntergBefore_PA3559	-0.28406	0.0222773
IntergBefore_PA3868	0.15675	0.0115552
PA3573	-0.24084	4.3429e-07
PA4165	-0.26458	4.3429e-07
IntergBefore_PA4469	-0.93494	0.0222773
PA4599	-0.42423	4.3429e-07
PA0443	-0.053841	4.3429e-07
IntergBefore_PA3138	-0.33291	0.0115552
PA4922	-0.46107	0.00163385
IntergBefore_PA1749	-0.66586	0.0466076
PA2276	-0.10918	0.00085423
PA2004	-0.17579	4.3429e-07
IntergBefore_PA3039	-0.37337	0.00191511
PA4359	-0.21342	0.0222773
PA0458	-0.14854	4.3429e-07
PA1406	-0.085346	0.00085423
PSEAE_3416	-0.36968	0.00189854
PA4175	-0.31677	4.3429e-07
PA1681	-0.23666	4.3429e-07
PA5084	-0.48914	4.3429e-07
PA1376	-0.36029	4.3429e-07
PA3311	0.07974	4.3429e-07
PA5278	0.11521	0.00851741
PA2711	0.07645	4.3429e-07
PA0738	-0.29767	0.00851741
PA5047	-0.16919	4.3429e-07
PA5295	-0.36557	4.3429e-07
PA4307	0.045309	4.3429e-07
PA2314	-0.11856	4.3429e-07
IntergBefore_PA5079	0.1183	0.00052364
PA4087	-0.030474	4.3429e-07
PA5252	0.065028	4.3429e-07
IntergBefore_PA5119	0.015283	0.00103921
PA0678	-0.51078	0.00851741
PA0950	-0.44658	0.0115552
PA4310	0.065249	4.3429e-07
PA2791	0.0035335	0.0115552
PA0595	0.17368	4.3429e-07
PA4821	-0.157	4.3429e-07
IntergBefore_PA1636	-0.32904	0.0115552
IntergBefore_PA0505	-1.9721	0.0461717
PA0785	-0.29266	4.3429e-07
IntergBefore_PA2544	-0.37826	0.0115552
PA5388	-0.21596	4.3429e-07
PA5090	-0.029703	4.3429e-07
PA4680	-0.26359	0.00085423
PA1055	-0.33982	0.00851741
IntergBefore_PA0376	-0.5573	0.00851741
PA0793	-0.55374	0.00163385
PA4068	0.50673	4.3429e-07
PA1429	0.16017	4.3429e-07
IntergBefore_PA4524	-0.13461	0.00851741
PA3677	-0.28904	4.3429e-07
PA0231	-0.072124	4.3429e-07
PA0252	-0.38034	0.00163385
PA4321	-0.23601	4.3429e-07
PA1073	0.27106	4.3429e-07
PA1894	-0.53422	0.0115552
PA5134	-0.33254	4.3429e-07
IntergBefore_PA3622	-0.27845	0.0115552
IntergBefore_PA2212	-0.13528	4.3429e-07
PA3800	-0.41755	0.00163385
IntergBefore_PA0780	-0.21051	0.012813
PA5516	-0.38012	0.00085423
PA2926	-0.060092	0.00119378
PA3137	-0.31356	4.3429e-07
PA0528	-0.33473	4.3429e-07
PA3816	-0.10316	0.00085423
PA2826	-0.40887	0.00085423
PA3102	0.15825	4.3429e-07
PA4560	-0.60852	0.00114283
IntergBefore_PA3858	0.28518	0.00085423
PA3040	-0.35318	0.00114283
PA0596	0.3315	4.3429e-07
PA0855	-0.43755	4.3429e-07
PA4168	-0.25926	4.3429e-07
PA4529	-0.47841	0.00966869
PA2400	0.023568	4.3429e-07
IntergBefore_PA1071	-0.56965	0.0302776
IntergBefore_PA3072	-0.57456	0.0115552
PA0987	-0.27338	4.3429e-07
PA1316	-0.21556	4.3429e-07
IntergBefore_PA2707	-0.40318	0.00918493
PA5339	-0.73683	0.0115552
PA0486	-0.69645	4.3429e-07
PA0376	-0.11404	4.3429e-07
IntergBefore_PA3875	-0.53253	0.0302776
PA1236	-0.22343	4.3429e-07
PA4857	0.1116	4.3429e-07
IntergBefore_PA4538	0.082973	0.0115552
PA3680	-0.25489	4.3429e-07
PA3194	-0.24258	4.3429e-07
IntergBefore_PA4308	-1.2178	0.0302776
IntergBefore_PA2491	-0.2273	4.3429e-07
PA4438	-0.072819	4.3429e-07
IntergBefore_PA0893	-1.0703	0.0302776
IntergBefore_PA5553	-0.34732	0.00851741
IntergBefore_PA1662	-0.84875	0.0115552
PA3952	0.46507	0.00085423
IntergBefore_PA1780	-0.88384	0.0302776
IntergBefore_PA4227	-0.2771	0.0302776
IntergBefore_PA2207	-1.6434	0.0302776
PA1698	0.24451	4.3429e-07
PSEAE_1716	-0.35639	0.00163385
PA5286	-0.45193	0.00085423
IntergBefore_PA0795	-0.38188	0.0115552
IntergBefore_PA2569	-0.85312	0.0297457
PA4364	-0.39784	4.3429e-07
PA4231	-0.21354	4.3429e-07
PA4301	-0.23354	4.3429e-07
PA5192	-0.37866	4.3429e-07
PA5282	-0.18497	4.3429e-07
IntergBefore_PA5179	-0.29023	0.00085423
PA4796	-0.052942	0.00163385
PA2669	-0.35958	4.3429e-07
PA3890	-0.47536	4.3429e-07
PA4328	0.023782	4.3429e-07
PA4963	-0.58477	0.00851741
PA1766	0.014952	4.3429e-07
IntergBefore_PA4602	-1.8491	0.0260985
PA1470	-0.33755	4.3429e-07
PA5078	-0.68055	0.00163385
IntergBefore_PA1163	0.011323	0.00085423
PA3029	0.012841	4.3429e-07
PA3456	-0.33428	4.3429e-07
PA3714	-0.19378	4.3429e-07
PA0604	-0.28053	4.3429e-07
PA2648	-0.32816	4.3429e-07
IntergBefore_PA4078	-0.39773	0.0115552
PA4749	-0.26907	4.3429e-07
PA4835	-0.32432	4.3429e-07
PA0097	-0.064137	4.3429e-07
PA1463	-0.76627	0.00851741
PA4109	-0.42118	0.00052364
IntergBefore_PA4964	0.17118	0.00851741
PA4778	-0.33724	4.3429e-07
PA4308	-0.31858	4.3429e-07
PA3146	-0.36784	0.00163385
PA5115	-0.40693	0.00163385
IntergBefore_PA1929	-0.12285	3.3442e-05
PA3621	-0.37396	4.3429e-07
PA3755	-0.5522	0.00114283
PA3297	0.17118	4.3429e-07
PA3481	-0.25701	4.3429e-07
IntergBefore_PA0483	-0.10962	4.3429e-07
PA0651	-0.034237	4.3429e-07
PA3083	-0.14732	4.3429e-07
PA5420	-0.24899	4.3429e-07
PA3901	-0.27489	4.3429e-07
IntergBefore_PA2937	-0.31971	0.0115552
IntergBefore_PA1326	-0.47869	0.0115552
PSEAE_1810	-1.0557	0.0240588
PA1276	-0.29492	4.3429e-07
PA2373	-0.085755	4.3429e-07
PA1419	-0.28245	4.3429e-07
PA4475	-0.37454	4.3429e-07
PA5022	-0.051081	4.3429e-07
PA2556	0.058042	4.3429e-07
PA3044	-0.19486	4.3429e-07
PA2769	-0.85788	0.0239468
PA3731	-0.34673	0.00085423
PA4653	0.16499	0.00085423
PA5403	-0.30735	0.00495304
PA5105	-0.044499	4.3429e-07
PA4362	-0.37139	0.00085423
PA4084	0.0059591	4.3429e-07
IntergBefore_PA4573	-0.71413	0.0235666
PA2558	-0.45788	0.00085423
IntergBefore_PA4813	-0.45807	0.00085423
IntergBefore_PA1320	-1.2637	0.0235666
PA1743	-0.31011	0.00085423
PA4110	-0.27516	4.3429e-07
PA3748	-0.29833	4.3429e-07
PA5393	-0.31584	4.3429e-07
PA1887	-0.39258	4.3429e-07
IntergBefore_PA4564	-0.59501	0.00287322
PA0078	-0.45099	4.3429e-07
IntergBefore_PA1729	-0.21485	4.3429e-07
PA3469	-0.40527	4.3429e-07
PA2431	-0.19809	4.3429e-07
PA4392	0.47973	4.3429e-07
PA2837	-0.17556	4.3429e-07
PA3563	-0.45445	0.00085423
PA3959	-0.41085	0.00085423
PA4161	-0.21559	4.3429e-07
IntergBefore_PA2705	-0.050576	0.0115552
IntergBefore_PA1971	-0.20825	4.3429e-07
PA3709	0.021059	4.3429e-07
PA3713	-0.19086	4.3429e-07
IntergBefore_PA4350	-0.36911	0.00189854
IntergBefore_PA2104	-0.36157	0.0115552
IntergBefore_PA4157	-1.9137	0.0235666
IntergBefore_PA3453	-0.11728	0.00085423
PA3131	-0.26304	4.3429e-07
PA4460	-0.61812	0.0115552
PA0792	-0.11219	4.3429e-07
PA5291	-0.015394	4.3429e-07
PA2425	-0.39094	4.3429e-07
PA3849	-0.39448	4.3429e-07
PA2646	-0.37665	0.00163385
IntergBefore_PA3324	-0.45854	0.0235666
IntergBefore_PA4694	-0.071334	0.0115552
PA4760	-0.72478	0.00163385
PA2526	0.011727	4.3429e-07
PA4830	-0.13268	4.3429e-07
PA2110	-0.24484	0.0115552
PA2988	-0.73515	4.3429e-07
IntergBefore_PA3784	-0.8336	0.0235666
PA4968	-0.27987	4.3429e-07
PA0197	-0.11316	4.3429e-07
PA2796	-0.38771	4.3429e-07
PA4548	-0.38308	4.3429e-07
PA4281	-0.21461	4.3429e-07
IntergBefore_PA0961	-0.2472	0.00163385
PA2804	-0.46351	4.3429e-07
PA0728	-0.15778	4.3429e-07
PA5025	-0.30809	4.3429e-07
PA1940	-0.3576	4.3429e-07
PA4528	-0.13054	4.3429e-07
IntergBefore_PA4099	-0.68623	0.0235666
IntergBefore_PA5408	-0.70391	0.0235666
PA4496	-0.1474	4.3429e-07
PA4269	-0.27726	4.3429e-07
PA3299	-0.0025196	4.3429e-07
IntergBefore_PA3189	-0.3699	0.00851741
PA4673	-0.015512	4.3429e-07
IntergBefore_PA0775	-0.3425	4.3429e-07
PA0388	-0.31271	4.3429e-07
PA4999	0.082468	4.3429e-07
PA0147	0.20717	4.3429e-07
IntergBefore_PA0916	-0.2921	0.00163385
PA3004	-0.33324	4.3429e-07
PA3661	-0.95751	0.00163385
PA3884	-0.048471	4.3429e-07
PA4186	-0.30488	4.3429e-07
PSEAE_0545	-0.032953	0.00163385
PA1574	-0.1904	4.3429e-07
PA2777	0.32628	4.3429e-07
IntergBefore_PA3661	-0.22545	4.3429e-07
PA1770	-0.21476	4.3429e-07
PA1603	-0.57774	0.00163385
PA3657	-0.4803	4.3429e-07
IntergBefore_PA4526	-0.092731	4.3429e-07
PSEAE_1063	-0.46476	4.3429e-07
PA3071	-0.50264	4.3429e-07
PA3045	0.008362	4.3429e-07
PA4202	-0.011273	4.3429e-07
IntergBefore_PA0063	-0.30657	0.00851741
PA4983	-0.078273	4.3429e-07
IntergBefore_PA1778	0.042023	4.3429e-07
PA4275	-0.41897	0.00119378
PA5116	0.18448	4.3429e-07
PA1617	0.10134	4.3429e-07
PA4372	-0.50264	4.3429e-07
PA3598	-0.28778	4.3429e-07
IntergBefore_PA2359	-1.3261	0.0222773
PA0710	-0.67008	4.3429e-07
IntergBefore_GKPEINBO_03251	-0.6375	0.00791461
PA1210	-0.34376	4.3429e-07
PA3457	-0.17939	4.3429e-07
IntergBefore_PA3168	-0.4672	4.3429e-07
IntergBefore_PA4571	-0.36066	4.3429e-07
PA0335	0.0478	4.3429e-07
PA4086	-0.27182	4.3429e-07
PA0232	0.11092	4.3429e-07
PA4033	-0.6929	0.00791461
PA5557	-0.48971	4.3429e-07
PA1329	-0.35481	4.3429e-07
IntergBefore_PA3088	-0.64103	0.00791461
PA1281	-0.35685	4.3429e-07
PA2927	-0.17415	4.3429e-07
PA1912	-0.26179	4.3429e-07
IntergBefore_PA2644	-1.5306	0.0222773
IntergBefore_PA1337	-1.6247	0.0222773
PA3733	-0.26629	4.3429e-07
IntergBefore_PA0450	-0.49516	0.00495304
PA2390	-0.1826	4.3429e-07
PA0301	-0.11608	4.3429e-07
IntergBefore_PA0500	-0.98151	0.0222773
PA5165	-0.28415	4.3429e-07
IntergBefore_PA2620	-0.79359	0.00495304
IntergBefore_PA0275	-0.60575	0.00495304
IntergBefore_PA5530	-0.46739	4.3429e-07
PA1004	-0.28632	4.3429e-07
PA4516	-0.28412	4.3429e-07
PA3704	-0.10675	4.3429e-07
PA2542	0.029504	4.3429e-07
PA2788	0.047108	4.3429e-07
PA5246	-0.10341	4.3429e-07
PA2626	-0.22201	4.3429e-07
PA5000	-0.42337	4.3429e-07
IntergBefore_PA3197	-0.40429	0.00191511
PA3378	-0.1353	4.3429e-07
IntergBefore_PA5128	-0.6323	0.00191511
PA2146	-1.255	0.0222773
PA4539	-0.23224	4.3429e-07
IntergBefore_PA1260	-0.36028	4.3429e-07
PA5237	-0.60615	4.3429e-07
PA4288	-0.30592	4.3429e-07
PA5378	-0.38923	4.3429e-07
PA2056	-0.16631	4.3429e-07
PA2415	-0.36367	4.3429e-07
IntergBefore_PA3096	-1.7202	0.0222773
IntergBefore_PSEAE_2880	-0.32828	4.3429e-07
PA2587	-0.14836	4.3429e-07
PA1145	0.056258	4.3429e-07
PA2184	-0.71633	0.00163385
PA5293	-0.10649	4.3429e-07
PA0036	-0.098405	4.3429e-07
PA3145	-0.12285	4.3429e-07
PA0904	0.0044691	4.3429e-07
PA2963	-0.030555	4.3429e-07
PA5444	-0.10003	4.3429e-07
PA1297	-0.30562	4.3429e-07
PA1889	-0.52715	4.3429e-07
IntergBefore_PA3748	-0.34545	0.0222773
PA2663	-0.58049	4.3429e-07
PA2453	-0.49806	0.00085423
PA0083	0.24253	4.3429e-07
PA1266	-0.3761	4.3429e-07
IntergBefore_PA4186	0.29765	0.00085423
PA1391	-0.13619	4.3429e-07
PA0065	-0.32866	4.3429e-07
PA2369	0.12782	4.3429e-07
PA1117	-0.34044	4.3429e-07
PA5484	0.050145	4.3429e-07
PA2920	0.046489	4.3429e-07
PA1308	-0.27179	4.3429e-07
PA4412	-0.29868	4.3429e-07
IntergBefore_PA4716	-0.37279	4.3429e-07
PA4651	-0.019275	4.3429e-07
PA4686	-0.1528	4.3429e-07
PA3114	-0.3648	4.3429e-07
PA3933	0.010954	4.3429e-07
PA0884	-0.1407	4.3429e-07
IntergBefore_PA4583	-0.46745	0.00163385
IntergBefore_PA1994	-0.99067	0.0222773
PA0009	-0.57074	0.00163385
PA2185	0.10087	4.3429e-07
PA0205	0.090421	4.3429e-07
PA4658	-0.22605	4.3429e-07
PA5210	0.11664	4.3429e-07
PA0234	-0.46476	4.3429e-07
PA4471	-0.3489	4.3429e-07
IntergBefore_PA3005	-0.96584	0.00163385
IntergBefore_PA3547	-0.61338	0.00163385
PA0304	0.081872	4.3429e-07
PA4046	-0.011665	4.3429e-07
PSEAE_4154	-0.5287	0.0222773
PA2849	0.20229	4.3429e-07
PA2973	-0.0039726	4.3429e-07
PA5125	-0.24447	4.3429e-07
PA0233	0.15544	4.3429e-07
PA3986	-0.2736	4.3429e-07
PA5113	0.17083	4.3429e-07
PA3560	-0.0097752	4.3429e-07
PA3591	0.12546	4.3429e-07
PA3048	0.086093	4.3429e-07
PA3918	-0.32984	4.3429e-07
IntergBefore_PA3303	-0.55045	0.0222773
IntergBefore_PA3042	-0.41244	0.00163385
PA5450	-0.19735	4.3429e-07
PA3641	-0.083714	4.3429e-07
PA0838	-0.26598	4.3429e-07
IntergBefore_PA3712	-0.19154	4.3429e-07
IntergBefore_PA4444	-0.33785	4.3429e-07
PA0429	-0.26083	4.3429e-07
IntergBefore_PA3409	-0.51379	0.0222773
PA0503	-0.28847	4.3429e-07
PA1490	0.11508	4.3429e-07
PA0810	0.14447	4.3429e-07
PA4775	-0.50851	4.3429e-07
IntergBefore_PA5117	-0.57976	0.0222773
PA0399	0.036083	4.3429e-07
PA0406	-0.35689	4.3429e-07
PA3294	-0.4759	0.00114283
PA4371	-0.17832	4.3429e-07
PA2843	-0.072237	4.3429e-07
IntergBefore_PA0399	-0.46729	4.3429e-07
PA0417	-0.26083	4.3429e-07
IntergBefore_PA2321	-0.78796	0.0222773
PA2525	-0.34172	4.3429e-07
IntergBefore_PA0671	-0.64328	0.00103921
IntergBefore_PA1321	-0.39063	4.3429e-07
PA0676	-0.25768	4.3429e-07
IntergBefore_PA0806	0.31757	4.3429e-07
PA0751	-0.1392	4.3429e-07
PA3581	0.505	4.3429e-07
PA3867	-0.046912	4.3429e-07
PA5323	-0.19949	4.3429e-07
PA2618	-0.39014	4.3429e-07
PSEAE_3374	-0.26168	4.3429e-07
PA0788	-0.088124	4.3429e-07
PA5156	0.30243	4.3429e-07
PA2814	-0.075471	4.3429e-07
IntergBefore_PA0678	-0.30499	4.3429e-07
PA3372	-0.46427	4.3429e-07
PA1019	-0.25497	4.3429e-07
PA5500	-0.27135	4.3429e-07
PA2007	-0.36458	4.3429e-07
PA4167	-0.15034	4.3429e-07
PA5511	-0.1128	4.3429e-07
PA2949	-0.039899	4.3429e-07
PA2860	0.033821	4.3429e-07
PA4435	-0.21088	4.3429e-07
IntergBefore_PA3307	-0.56255	4.3429e-07
PA2215	-0.22209	4.3429e-07
PA0387	-0.32571	0.00085423
PA1645	-0.59158	4.3429e-07
PA2781	-0.25806	4.3429e-07
PA1220	-0.27165	4.3429e-07
PA3927	0.30251	4.3429e-07
PA5045	-0.18184	4.3429e-07
IntergBefore_PA2065	-1.0913	0.0222773
IntergBefore_PA0054	-0.63546	0.0222773
PA2159	-0.61426	4.3429e-07
PA2535	-0.19653	4.3429e-07
PA1165	-0.17112	4.3429e-07
PA3116	-0.10899	4.3429e-07
PA4637	-0.60022	4.3429e-07
IntergBefore_PA3694	-0.76213	0.0222773
PA2710	-0.27102	4.3429e-07
PA0019	-0.29169	4.3429e-07
PA1309	-0.28039	4.3429e-07
IntergBefore_PA0367	-0.4076	4.3429e-07
IntergBefore_PA4905	-0.86285	0.0222773
IntergBefore_PA0543	-0.99322	0.0222773
IntergBefore_PA1501	-0.54594	0.00085423
IntergBefore_PA2528	-0.38974	4.3429e-07
IntergBefore_PA5435	-0.54311	4.3429e-07
PA1465	-0.85545	0.00085423
PA0809	0.041751	4.3429e-07
PA1620	-0.44761	4.3429e-07
PA2462	-0.010195	4.3429e-07
PA1222	-0.17928	4.3429e-07
PA3729	-0.22517	4.3429e-07
PA0208	0.24996	4.3429e-07
PA5316	-0.44272	0.0217784
PA5472	-0.2529	4.3429e-07
IntergBefore_PA2049	-0.14283	4.3429e-07
PA2701	-0.10726	4.3429e-07
PA2871	-0.33628	4.3429e-07
IntergBefore_PA1249	0.20129	4.3429e-07
PA4044	-0.32834	4.3429e-07
PA1602	-0.32783	0.00052364
PA3711	0.066604	4.3429e-07
PA3907	-0.19307	0.00052364
PA2269	-0.24473	4.3429e-07
PA4871	-0.19199	4.3429e-07
PA4508	-0.15028	4.3429e-07
PA3260	-0.23037	4.3429e-07
PA1461	-0.2279	4.3429e-07
IntergBefore_PA2703	-0.1981	4.3429e-07
PA3878	-0.15359	4.3429e-07
PA4558	-0.55948	4.3429e-07
IntergBefore_PA5201	-0.4996	4.3429e-07
PA2467	0.043847	4.3429e-07
PA4841	-0.71055	4.3429e-07
PA1880	0.068134	4.3429e-07
PA5033	-0.60942	4.3429e-07
IntergBefore_PA0227	-0.8954	0.0175542
PA2027	0.27958	4.3429e-07
IntergBefore_PA1966	-1.183	0.0175542
IntergBefore_PA1410	-0.4501	4.3429e-07
PA0686	-0.09213	4.3429e-07
PA2822	-0.80937	4.3429e-07
PA3837	-0.19393	4.3429e-07
IntergBefore_PA4153	-0.49297	4.3429e-07
IntergBefore_PA2253	-0.056454	4.3429e-07
PA3909	-0.11128	4.3429e-07
IntergBefore_PA2678	0.44584	4.3429e-07
PA3943	-0.17555	4.3429e-07
PA5560	-0.30764	4.3429e-07
PA4824	-0.33758	4.3429e-07
PA4330	-0.24006	4.3429e-07
PSEAE_5676	-0.22605	4.3429e-07
PA3272	-0.20976	4.3429e-07
PA0976	-0.21894	4.3429e-07
PA4342	-0.20491	4.3429e-07
IntergBefore_PA1507	-0.1403	4.3429e-07
PA0023	-0.10731	4.3429e-07
PA2681	-0.31352	4.3429e-07
IntergBefore_PA0197	-0.32579	4.3429e-07
PA3091	-0.45545	4.3429e-07
PA2060	-0.16929	4.3429e-07
IntergBefore_PA4646	-0.84727	0.0138493
IntergBefore_PA0070	-0.53136	4.3429e-07
PA3084	-0.2727	4.3429e-07
PA4322	-0.15829	4.3429e-07
PA4365	-0.36532	4.3429e-07
PA0318	-0.36627	4.3429e-07
IntergBefore_PA0851	-0.4827	4.3429e-07
PA4339	-0.068405	4.3429e-07
PA0929	0.023582	4.3429e-07
PA2252	-0.18134	4.3429e-07
PA5004	-0.38126	4.3429e-07
PA2124	-0.036788	4.3429e-07
PA3252	-0.44127	4.3429e-07
PA4079	0.11933	4.3429e-07
PA3347	-0.37336	4.3429e-07
PA1495	-0.40748	4.3429e-07
IntergBefore_PA1686	-1.1066	0.012813
IntergBefore_PA4763	-0.023382	4.3429e-07
PA2070	-0.064636	4.3429e-07
PA1178	-0.2837	4.3429e-07
PA1057	-0.11933	4.3429e-07
PA0016	-0.43161	4.3429e-07
IntergBefore_PA2813	-0.75728	0.012813
PA2428	-0.39054	4.3429e-07
PA2941	-0.73902	4.3429e-07
PA1255	0.014849	4.3429e-07
PA3613	-0.025577	4.3429e-07
PA0992	-0.26422	4.3429e-07
IntergBefore_PA0360	-0.44373	4.3429e-07
PA1513	0.080313	4.3429e-07
PA0077	-0.037645	4.3429e-07
PA4996	0.02865	4.3429e-07
PA2038	-0.057961	4.3429e-07
IntergBefore_PA0250	0.34262	4.3429e-07
PA5520	-0.23049	4.3429e-07
PA2310	-0.27052	4.3429e-07
PA1873	-0.12155	4.3429e-07
PA0549	-0.39141	4.3429e-07
PA0415	-0.39761	4.3429e-07
PA0159	-0.16385	4.3429e-07
PA1805	-0.22372	4.3429e-07
PA2126	-0.22441	4.3429e-07
PA2290	-0.17339	4.3429e-07
IntergBefore_PA4386	-0.8323	0.0115552
IntergBefore_PA2976	-0.22985	4.3429e-07
IntergBefore_PA1182	0.010555	4.3429e-07
IntergBefore_PA4396	-0.19312	4.3429e-07
PA4036	0.065098	4.3429e-07
PA0548	0.2011	4.3429e-07
PA4544	-0.55818	4.3429e-07
IntergBefore_PA2854	-0.37547	4.3429e-07
PA5213	0.10992	4.3429e-07
PA3774	-0.025321	4.3429e-07
IntergBefore_PA0085	-1.2694	0.0115552
PA0730	-0.081083	4.3429e-07
IntergBefore_PA3621	-0.26708	4.3429e-07
PA2918	0.023734	4.3429e-07
IntergBefore_PA1338	0.25757	4.3429e-07
PA5044	0.32157	4.3429e-07
PA5562	-0.30607	4.3429e-07
PA1538	0.19174	4.3429e-07
PA2664	-0.38809	4.3429e-07
PA0737	0.31918	4.3429e-07
PA1985	0.091174	4.3429e-07
PA4224	-0.047419	4.3429e-07
IntergBefore_PA0732	-0.85038	4.3429e-07
IntergBefore_PA4732	-0.062714	4.3429e-07
IntergBefore_PA2338	-1.5651	0.0115552
PA2943	-0.26808	4.3429e-07
IntergBefore_PA1863	-0.61582	4.3429e-07
PA5054	-0.057813	4.3429e-07
PA3514	-0.19345	4.3429e-07
PA3106	-0.053807	4.3429e-07
IntergBefore_PA0904	-0.46636	4.3429e-07
PA4619	-0.048656	4.3429e-07
IntergBefore_PA3419	-0.92145	0.0115552
PA2283	0.018817	4.3429e-07
PA3707	0.070869	4.3429e-07
PA0211	-0.27282	4.3429e-07
PA3296	0.069616	4.3429e-07
PA0594	-0.29277	4.3429e-07
PA5217	-0.19298	4.3429e-07
PA4988	-0.028622	4.3429e-07
PA3473	-0.54529	4.3429e-07
PA2321	0.13731	4.3429e-07
IntergBefore_PA3468	-1.064	0.0115552
PA3171	-0.14733	4.3429e-07
PA4715	-0.15943	4.3429e-07
PA5569	-0.40937	4.3429e-07
PA3438	0.071895	4.3429e-07
PA3158	0.10462	4.3429e-07
PA1507	-0.091478	4.3429e-07
IntergBefore_PSEAE_2879	-0.16194	4.3429e-07
PA0326	-0.21867	4.3429e-07
IntergBefore_PA4136	-0.096274	4.3429e-07
PA2894	-0.4033	4.3429e-07
PA5198	-0.15292	4.3429e-07
PA4784	-0.22993	4.3429e-07
PA5099	-0.19926	4.3429e-07
PA3606	-0.3463	4.3429e-07
PA1163	0.22853	4.3429e-07
PA4221	-0.081322	4.3429e-07
IntergBefore_PA4749	-0.34723	0.0115552
PA2160	0.00036966	4.3429e-07
PA0658	-0.25352	4.3429e-07
IntergBefore_PA3365	-0.45877	0.0115552
PA4933	0.19246	4.3429e-07
IntergBefore_PA0834	-0.76485	0.0115552
IntergBefore_PA2867	-0.48045	4.3429e-07
PA5523	0.26654	4.3429e-07
PA4573	-0.42183	4.3429e-07
PA0524	0.13637	4.3429e-07
IntergBefore_PA1401	-0.36554	4.3429e-07
PA3653	-0.2432	4.3429e-07
PA2201	0.22873	4.3429e-07
IntergBefore_PA2442	-0.25904	4.3429e-07
PA3647	-0.040098	4.3429e-07
PA3362	-0.051883	4.3429e-07
PA1111	-0.13973	4.3429e-07
PA3221	-0.2337	4.3429e-07
PA1009	-0.064903	4.3429e-07
IntergBefore_PA1448	-0.90445	0.0115552
PSEAE_2874	-0.52909	4.3429e-07
PA0457	0.60312	4.3429e-07
IntergBefore_PA1324	-0.5187	4.3429e-07
PA4203	0.12186	4.3429e-07
PA0597	-0.28662	4.3429e-07
IntergBefore_PA4563	-0.044392	4.3429e-07
PA3979	-0.34481	4.3429e-07
PA3749	-0.10137	4.3429e-07
PA4173	0.17742	4.3429e-07
PA3789	-0.069481	4.3429e-07
IntergBefore_PA3348	-0.28505	4.3429e-07
PA1730	-0.070676	4.3429e-07
PA1466	-0.25087	4.3429e-07
PA4413	-0.17469	4.3429e-07
IntergBefore_PA2070	-1.0848	4.3429e-07
IntergBefore_PA3360	-0.045704	4.3429e-07
PA4610	-0.44804	4.3429e-07
PA4085	0.15357	4.3429e-07
PA4742	-0.26492	4.3429e-07
IntergBefore_PA2983	-0.7045	0.0115552
IntergBefore_PA1712	-0.52989	4.3429e-07
PA0763	-0.65263	4.3429e-07
PA4660	-0.26706	4.3429e-07
PA3222	-0.21557	4.3429e-07
PA0670	-0.17249	4.3429e-07
PA1458	-0.09999	4.3429e-07
PA5164	-1.1547	4.3429e-07
IntergBefore_PA2285	-0.45157	4.3429e-07
PA4290	0.19851	4.3429e-07
PA1621	-0.11939	4.3429e-07
PA0079	0.2011	4.3429e-07
PA1719	-0.60979	4.3429e-07
PA0541	0.039005	4.3429e-07
PA0607	-0.1972	4.3429e-07
PA1480	-0.021944	4.3429e-07
PA1026	-0.32331	4.3429e-07
PA2708	-0.21225	4.3429e-07
PA4394	-0.55883	4.3429e-07
IntergBefore_PA0045	-0.1362	4.3429e-07
PA0497	0.10208	4.3429e-07
PA4632	-0.3748	4.3429e-07
PA1157	0.04128	4.3429e-07
PA2155	-0.061893	4.3429e-07
IntergBefore_PA2507	-1.5002	0.0115552
PA4766	-0.35792	4.3429e-07
PA0569	-0.089367	4.3429e-07
PA3286	-0.024488	4.3429e-07
IntergBefore_PA2391	-0.36478	4.3429e-07
PA1822	0.0072891	4.3429e-07
IntergBefore_PA3083	-0.27628	4.3429e-07
IntergBefore_PA0214	-0.42755	0.0115552
PA2898	-0.012133	4.3429e-07
IntergBefore_PA3355	-0.22089	4.3429e-07
IntergBefore_PA0617	-0.42336	4.3429e-07
IntergBefore_PA0946	-1.3294	0.0115552
PA1321	-0.21976	4.3429e-07
PA2895	-0.52601	4.3429e-07
PA0476	-0.2365	4.3429e-07
PA1633	-0.051296	4.3429e-07
PA1016	0.11351	4.3429e-07
PA1662	-0.25697	4.3429e-07
PA0967	-0.046055	4.3429e-07
PA2780	-0.44961	4.3429e-07
PA4792	-0.021717	4.3429e-07
IntergBefore_PA4973	-0.27575	4.3429e-07
IntergBefore_PA1784	-0.54536	4.3429e-07
IntergBefore_PA3081	-0.85172	0.0115552
PA1160	-0.66196	4.3429e-07
PA3832	-0.13246	4.3429e-07
PA2424	0.020358	4.3429e-07
PA0843	-0.12472	4.3429e-07
IntergBefore_PA3908	-0.32346	4.3429e-07
IntergBefore_PA1366	-0.51067	0.0115552
PA4927	0.15567	4.3429e-07
PA1029	-0.24004	4.3429e-07
PA1702	-0.41737	4.3429e-07
PA1863	-0.11176	4.3429e-07
PA4849	-0.21296	4.3429e-07
PA2950	0.049012	4.3429e-07
PA1003	-0.20585	4.3429e-07
PA2382	-0.35658	4.3429e-07
IntergBefore_PA3052	-0.57278	0.0115552
PA1856	0.033363	4.3429e-07
PSEAE_1968	-0.32682	4.3429e-07
PA5505	0.095913	4.3429e-07
PA1561	0.092533	4.3429e-07
PA5386	0.24027	4.3429e-07
PA1431	-0.53476	4.3429e-07
PA0330	-0.53476	4.3429e-07
PA2149	-0.37067	4.3429e-07
IntergBefore_PA4581	-0.32044	4.3429e-07
PA3060	-0.10986	4.3429e-07
IntergBefore_PA1556	-0.59025	0.0115552
PA2488	-0.15699	4.3429e-07
PA4992	-0.10182	4.3429e-07
PA3460	-0.01285	4.3429e-07
PA5009	-0.40574	4.3429e-07
PA3213	0.62124	4.3429e-07
IntergBefore_PA3201	-0.54411	0.0115552
PA0505	-0.49488	4.3429e-07
PA2408	-0.22323	4.3429e-07
PA3415	-0.30754	4.3429e-07
PA1425	-0.083899	4.3429e-07
PA4959	-0.24876	4.3429e-07
PA4947	0.039329	4.3429e-07
IntergBefore_PA3619	-0.68947	0.0105671
PA3289	-0.55858	4.3429e-07
GKPEINBO_03674	-0.19279	4.3429e-07
IntergBefore_PA1168	-0.46428	4.3429e-07
PA2009	-0.36138	4.3429e-07
PA4735	0.15849	4.3429e-07
PA2798	-0.38436	4.3429e-07
PA0526	-0.49531	4.3429e-07
PA4235	-0.21362	4.3429e-07
PA5223	-0.5461	4.3429e-07
PA3992	-0.14209	4.3429e-07
PA5355	-0.23113	4.3429e-07
IntergBefore_PA2696	-0.2562	4.3429e-07
PA3316	-0.27278	4.3429e-07
IntergBefore_PSEAE_2876	-0.3669	4.3429e-07
IntergBefore_PA3335	-0.10566	4.3429e-07
PA5020	0.22266	4.3429e-07
PA4915	-0.12152	4.3429e-07
PA5396	-0.22342	4.3429e-07
PA4641	-0.15336	4.3429e-07
PA3248	-0.17387	4.3429e-07
PA2323	0.074621	4.3429e-07
IntergBefore_PA1934	0.030558	4.3429e-07
PA2524	-0.057786	4.3429e-07
PA2565	-0.16255	4.3429e-07
IntergBefore_PA2894	-0.018448	4.3429e-07
PA1272	-0.23483	4.3429e-07
PA1816	0.14639	4.3429e-07
PA2268	-0.18535	4.3429e-07
PA0628	-0.1474	4.3429e-07
PA3583	-0.40788	4.3429e-07
IntergBefore_PA3127	-0.58622	0.00851741
PA0213	-0.10838	4.3429e-07
PA0530	0.32177	4.3429e-07
PA2624	0.18424	4.3429e-07
PA3784	-0.5414	4.3429e-07
PA5133	-0.37666	4.3429e-07
PA1479	-0.46996	4.3429e-07
PA4197	0.037222	4.3429e-07
PA1409	-0.19988	4.3429e-07
PA4771	-0.22295	4.3429e-07
IntergBefore_PSEAE_2930	-0.10336	4.3429e-07
PA2567	-0.20085	4.3429e-07
PA2085	-0.51616	4.3429e-07
IntergBefore_PA4403	-0.52182	4.3429e-07
PA4236	-0.253	4.3429e-07
IntergBefore_PA0555	-0.19338	4.3429e-07
PA4714	-0.33174	4.3429e-07
PA4075	-0.21539	4.3429e-07
IntergBefore_PA3777	0.29491	4.3429e-07
IntergBefore_PA1408	-0.25326	4.3429e-07
IntergBefore_GKPEINBO_05012	-1.0581	0.00851741
IntergBefore_PA2492	-0.32011	4.3429e-07
PA5549	-0.22727	4.3429e-07
PA3310	-0.12791	4.3429e-07
PA1128	-0.061017	4.3429e-07
IntergBefore_PA2720	-0.589	4.3429e-07
PA5216	0.037572	4.3429e-07
IntergBefore_PA2427	-0.37748	4.3429e-07
IntergBefore_PA4664	-1.2095	0.00851741
PA4487	-0.045784	4.3429e-07
PA3509	0.22769	4.3429e-07
IntergBefore_PA4498	-0.63293	0.00851741
IntergBefore_GKPEINBO_03768	-0.62791	4.3429e-07
PA4640	0.27451	4.3429e-07
IntergBefore_PA1889	-0.56725	4.3429e-07
PA5402	0.27564	4.3429e-07
PA3584	0.40532	4.3429e-07
PA4822	0.20884	4.3429e-07
PA0504	-0.42731	4.3429e-07
PA5253	-0.63773	4.3429e-07
IntergBefore_PSEAE_0589	0.25435	4.3429e-07
IntergBefore_PA4684	-0.16835	4.3429e-07
PA1305	-0.1789	4.3429e-07
IntergBefore_PA3159	0.24948	4.3429e-07
IntergBefore_PA0387	-0.27851	0.00791461
IntergBefore_PA4961	-0.029936	4.3429e-07
PA4013	-0.33397	4.3429e-07
PA0173	0.066824	4.3429e-07
PA4022	-0.35064	0.00791461
PA0470	0.10603	4.3429e-07
PA2749	-0.2479	4.3429e-07
PA3722	0.16684	4.3429e-07
PA1747	-0.2959	4.3429e-07
PA2164	-0.011509	4.3429e-07
PA3518	-0.11101	4.3429e-07
PA5499	-0.066946	4.3429e-07
IntergBefore_PA1793	-0.45155	0.0075817
PA0461	-0.13711	4.3429e-07
IntergBefore_PA5511	-1.0988	0.0075817
PA0538	-0.16935	4.3429e-07
PA3957	-0.23501	4.3429e-07
PA3796	-0.11713	4.3429e-07
PA2106	-0.25912	4.3429e-07
PA4041	-0.31468	4.3429e-07
PA1713	0.00082281	4.3429e-07
PA2654	0.15721	4.3429e-07
PA0441	-0.20093	4.3429e-07
PA4880	-0.32832	4.3429e-07
PA1025	-0.1288	4.3429e-07
IntergBefore_PA0485	-0.055065	4.3429e-07
PA5023	-0.10799	4.3429e-07
PA3007	-0.0039384	4.3429e-07
IntergBefore_PA5510	-0.37471	4.3429e-07
PA0472	-0.34813	4.3429e-07
PA4575	-0.34845	4.3429e-07
PA3629	-0.032953	4.3429e-07
IntergBefore_PA2594	-0.79536	4.3429e-07
IntergBefore_PA3263	-0.88534	0.00495304
IntergBefore_PA3832	-1.0381	0.00495304
PA2806	-0.059578	4.3429e-07
IntergBefore_PA4120	-0.54331	4.3429e-07
PA1050	-0.40957	4.3429e-07
PA3342	-0.19222	4.3429e-07
PA1918	-0.01603	4.3429e-07
IntergBefore_PA4144	-0.54511	4.3429e-07
PA2162	0.032293	4.3429e-07
PA0488	-0.32685	4.3429e-07
IntergBefore_PA3776	-0.72115	0.0028024
PA1992	-0.24411	4.3429e-07
PA3264	-0.14797	4.3429e-07
IntergBefore_PA0707	0.23921	4.3429e-07
PA0624	-0.094164	4.3429e-07
IntergBefore_PA3345	-0.5331	4.3429e-07
IntergBefore_PA2048	-0.31478	4.3429e-07
PA1920	0.011581	4.3429e-07
IntergBefore_PA0990	-0.24779	4.3429e-07
IntergBefore_PA2956	0.046489	4.3429e-07
PA4985	0.14354	4.3429e-07
IntergBefore_PA4138	0.14633	4.3429e-07
PA3464	-0.30046	4.3429e-07
IntergBefore_PA0794	-0.3708	4.3429e-07
PA0002	0.47505	4.3429e-07
PA4097	-0.19043	4.3429e-07
IntergBefore_PA3444	-0.55411	4.3429e-07
PA1299	-0.1816	4.3429e-07
PA5464	-0.093408	4.3429e-07
PA1083	0.4895	4.3429e-07
IntergBefore_PA1554	-0.0096835	4.3429e-07
IntergBefore_PA0799	0.11334	4.3429e-07
PA1339	-0.28435	4.3429e-07
PA1392	-0.072177	4.3429e-07
PA5471	0.006355	4.3429e-07
PA4600	-0.2141	4.3429e-07
IntergBefore_GKPEINBO_02178	-0.66411	4.3429e-07
PA4286	-0.23029	4.3429e-07
PA0422	0.20461	4.3429e-07
PA0307	0.12951	4.3429e-07
IntergBefore_PA4857	-0.29986	4.3429e-07
PA0779	-0.12494	4.3429e-07
PA2514	-0.17248	4.3429e-07
IntergBefore_PA3389	-0.50095	4.3429e-07
IntergBefore_PA2745	-0.22049	4.3429e-07
PA1296	-0.14375	4.3429e-07
PA1291	0.27077	4.3429e-07
PA2557	0.10039	4.3429e-07
IntergBefore_PA2531	0.11827	4.3429e-07
PA3945	-0.3741	4.3429e-07
IntergBefore_PA5267	0.28629	4.3429e-07
PA1166	-0.33017	4.3429e-07
PA4158	0.029333	4.3429e-07
PA1043	-1.3093	0.00163385
IntergBefore_PA1914	-0.20602	4.3429e-07
PA4181	-0.54875	4.3429e-07
IntergBefore_PA2166	0.32224	4.3429e-07
PA4380	-0.13101	4.3429e-07
IntergBefore_PA1531	-0.24327	4.3429e-07
PA2716	-0.18089	4.3429e-07
PA2552	0.19306	4.3429e-07
PA3503	-0.11158	4.3429e-07
IntergBefore_PA2826	-0.59359	4.3429e-07
IntergBefore_PA2789	-0.082385	4.3429e-07
PA4207	0.0081964	4.3429e-07
PA4189	0.30849	4.3429e-07
PA3485	0.55231	4.3429e-07
PA1006	-0.29645	4.3429e-07
PA0255	-0.14473	4.3429e-07
PA1283	-0.17249	4.3429e-07
PA4211	-0.46507	4.3429e-07
PA2727	0.062933	4.3429e-07
IntergBefore_PA3386	-0.64916	4.3429e-07
PA1051	-0.2559	4.3429e-07
IntergBefore_PA5429	-0.10184	4.3429e-07
PA3364	0.064101	4.3429e-07
PA4010	0.39005	4.3429e-07
IntergBefore_PA3342	-0.64447	0.00163385
PA2785	-0.28101	4.3429e-07
PA4524	-0.24466	4.3429e-07
PA4054	-0.32968	4.3429e-07
IntergBefore_PA1700	-0.81599	0.00163385
PA3366	-0.3177	4.3429e-07
IntergBefore_PA3971	0.031905	4.3429e-07
PA4740	-0.19102	4.3429e-07
PA5333	-0.043525	4.3429e-07
IntergBefore_PA0369	-1.0617	0.00163385
PA2344	-0.01603	4.3429e-07
PA5224	-0.29122	4.3429e-07
PA3242	-0.58289	4.3429e-07
PA0756	0.050158	4.3429e-07
PA2840	-0.31817	4.3429e-07
PA1838	-0.052688	4.3429e-07
IntergBefore_GKPEINBO_00478	-1.0601	0.00163385
PA4176	-0.25544	4.3429e-07
PA4964	-0.37889	4.3429e-07
IntergBefore_PA1505	-0.13931	4.3429e-07
PA0925	-0.71124	0.00163385
PA4823	-0.14732	4.3429e-07
PA3955	-0.28984	4.3429e-07
PA5265	-0.13615	4.3429e-07
PA3096	-0.24681	4.3429e-07
IntergBefore_PA3384	-0.34238	4.3429e-07
PA0540	0.1374	4.3429e-07
PA5214	-0.072989	4.3429e-07
IntergBefore_PA1946	-0.39215	0.00114283
PA5233	0.031147	4.3429e-07
PA0588	-0.38235	4.3429e-07
PA1916	-0.045012	4.3429e-07
PA5359	0.20068	4.3429e-07
PA3408	-0.17354	4.3429e-07
PA3381	-0.15812	4.3429e-07
PA4924	0.048401	4.3429e-07
PA2176	-0.13783	4.3429e-07
PA0081	-0.14388	4.3429e-07
IntergBefore_PA0305	-0.59966	0.00114283
PA1598	0.18259	4.3429e-07
IntergBefore_PA2626	-0.43309	4.3429e-07
IntergBefore_PA5529	0.0058732	4.3429e-07
IntergBefore_PA4981	0.31129	4.3429e-07
PA2933	0.17783	4.3429e-07
PA2330	-0.4803	4.3429e-07
PA0516	-0.29145	4.3429e-07
IntergBefore_PA2496	-1.1106	0.00085423
IntergBefore_PSEAE_2133	-1.0044	0.00085423
PA2560	-1.0044	0.00085423
PA3008	-0.40422	4.3429e-07
IntergBefore_PA0432	-0.35475	4.3429e-07
PA4027	0.070102	4.3429e-07
IntergBefore_PA0833	-1.1425	0.00085423
IntergBefore_PA0373	-1.1425	0.00085423
IntergBefore_PA2323	-0.38103	4.3429e-07
IntergBefore_PSEAE_3239	-0.86124	0.00085423
PA3328	-0.32812	4.3429e-07
PA2151	0.07488	4.3429e-07
IntergBefore_PA0441	-1.1405	0.00085423
PA1086	0.65345	4.3429e-07
PA1140	-0.27268	4.3429e-07
PA0150	-0.33204	4.3429e-07
PA1944	0.077965	4.3429e-07
PA0156	-0.05004	4.3429e-07
PA0831	0.16203	4.3429e-07
PA5325	-0.28392	4.3429e-07
PA0537	-0.11292	4.3429e-07
PSEAE_2886	-0.52897	4.3429e-07
PA3195	-0.42029	4.3429e-07
PA0385	-0.55772	4.3429e-07
PA1256	-0.15734	4.3429e-07
PA0648	-0.72547	0.00085423
PA4495	-0.17797	4.3429e-07
PA2068	-0.11886	4.3429e-07
PA4052	-0.9945	0.00085423
PA0746	-0.066402	4.3429e-07
IntergBefore_PA4241	-0.33036	4.3429e-07
PA4602	-0.72343	4.3429e-07
PA1671	0.068921	4.3429e-07
PA2931	-0.11529	4.3429e-07
IntergBefore_PA1956	0.17013	4.3429e-07
IntergBefore_PA4623	-0.49148	4.3429e-07
IntergBefore_PA2802	-0.56384	4.3429e-07
PA1532	-0.34655	4.3429e-07
PA0916	0.099837	4.3429e-07
PA0360	0.074261	4.3429e-07
PA2343	-0.094505	4.3429e-07
PA3504	-0.36232	4.3429e-07
PA0004	-0.14905	4.3429e-07
PA2628	-0.061017	4.3429e-07
IntergBefore_PA1035	-0.29242	4.3429e-07
PA4147	-0.26986	4.3429e-07
IntergBefore_PA0473	-0.55674	4.3429e-07
PA4819	0.067776	4.3429e-07
IntergBefore_PA3037	-1.244	0.00085423
PA1795	-0.24884	4.3429e-07
PA4292	-0.24964	4.3429e-07
PA4029	-0.15072	4.3429e-07
PA5365	0.068798	4.3429e-07
PA1659	-0.50872	4.3429e-07
PA5281	0.081311	4.3429e-07
PA1176	-0.28603	4.3429e-07
PA3280	-0.34705	4.3429e-07
IntergBefore_PA5552	-0.92673	0.00085423
PA5273	-0.35287	4.3429e-07
PA4343	-0.057986	4.3429e-07
PA2064	-0.0062223	4.3429e-07
PA2015	0.054185	4.3429e-07
PA4151	-0.35162	4.3429e-07
PA1517	-0.14062	4.3429e-07
PA4576	0.14435	4.3429e-07
PA1259	-0.024013	4.3429e-07
PA3545	-0.047622	4.3429e-07
PA0176	-0.018319	4.3429e-07
PA4839	-0.0021491	4.3429e-07
PA0761	0.048041	4.3429e-07
PA0523	-0.33328	4.3429e-07
IntergBefore_PA2986	-0.33662	4.3429e-07
PA3262	0.15901	4.3429e-07
IntergBefore_PA3216	0.60703	4.3429e-07
PA1745	-0.35504	4.3429e-07
PA2140	-0.29579	4.3429e-07
PA4598	0.026634	4.3429e-07
IntergBefore_PA5568	-0.13606	4.3429e-07
PA1037	-0.098875	4.3429e-07
IntergBefore_PA4315	-0.24025	4.3429e-07
IntergBefore_PA4085	-1.1074	4.3429e-07
PA0905	0.96579	4.3429e-07
PA5319	0.049502	4.3429e-07
PA0704	0.16509	4.3429e-07
IntergBefore_PA0983	0.15721	4.3429e-07
IntergBefore_PA4740	0.076333	4.3429e-07
PA2156	-0.14971	4.3429e-07
PA3847	0.48921	4.3429e-07
PA0040	0.21319	4.3429e-07
PA5494	-0.57371	4.3429e-07
IntergBefore_PA2161	-0.67428	4.3429e-07
IntergBefore_PA3451	0.2142	4.3429e-07
PA5118	0.10638	4.3429e-07
PA1787	-0.12758	4.3429e-07
PA4699	0.17002	4.3429e-07
PA4490	-0.13977	4.3429e-07
PA2930	-0.40352	4.3429e-07
PA0123	-0.10721	4.3429e-07
PA0277	-0.25606	4.3429e-07
IntergBefore_PA4185	-0.26267	4.3429e-07
PA2253	-0.28769	4.3429e-07
IntergBefore_PA3876	-0.69258	4.3429e-07
PA4349	-0.069498	4.3429e-07
IntergBefore_PA0011	-0.95583	4.3429e-07
PA3086	-0.045067	4.3429e-07
PA0780	-0.37236	4.3429e-07
IntergBefore_PA5329	0.098153	4.3429e-07
PA1767	-0.040042	4.3429e-07
PA4737	-0.10186	4.3429e-07
PA3773	-0.050189	4.3429e-07
IntergBefore_PA1113	-0.66854	4.3429e-07
IntergBefore_PA1417	0.16339	4.3429e-07
PA4607	-0.41792	4.3429e-07
PA1686	-0.16246	4.3429e-07
PA2270	0.14934	4.3429e-07
PA2338	0.060006	4.3429e-07
PA5206	-0.05418	4.3429e-07
PA2578	-0.31568	4.3429e-07
PA4473	-0.17928	4.3429e-07
IntergBefore_PA3857	-0.49549	4.3429e-07
PA5104	0.21676	4.3429e-07
PA3100	-0.36071	4.3429e-07
PA1047	0.096744	4.3429e-07
PA4062	-0.32012	4.3429e-07
PA4515	-0.11429	4.3429e-07
IntergBefore_PA2724	-0.25219	4.3429e-07
PA1240	-0.20819	4.3429e-07
IntergBefore_PA1354	0.076858	4.3429e-07
PA4970	-0.46728	4.3429e-07
PA1522	0.13132	4.3429e-07
PA0261	-0.19671	4.3429e-07
PA3421	0.093244	4.3429e-07
PA4470	-0.23396	4.3429e-07
PA3760	0.16533	4.3429e-07
PA4506	-0.15876	4.3429e-07
PA1567	-0.076916	4.3429e-07
PA4123	0.063433	4.3429e-07
PA2999	-0.040759	4.3429e-07
PA1510	-0.15187	4.3429e-07
IntergBefore_PA3284	0.2862	4.3429e-07
PA1280	-0.015567	4.3429e-07
PA1927	0.30911	4.3429e-07
PA2629	-0.17721	4.3429e-07
PA1208	-0.019903	4.3429e-07
PA2539	-0.05418	4.3429e-07
IntergBefore_PA1965	-0.67285	4.3429e-07
PA2191	-0.24898	4.3429e-07
PA0279	-0.122	4.3429e-07
PA0963	-0.25974	4.3429e-07
PA0287	-0.17792	4.3429e-07
IntergBefore_PSEAE_5483	-0.52881	4.3429e-07
PA2421	-0.2896	4.3429e-07
PA5522	-0.21577	4.3429e-07
PA1464	-0.27524	4.3429e-07
PA0101	-0.21261	4.3429e-07
PA0120	-0.034766	4.3429e-07
PA1535	0.13499	4.3429e-07
PA1275	-0.11795	4.3429e-07
PA4943	-0.33717	4.3429e-07
PA1515	0.065561	4.3429e-07
PA1519	-0.10089	4.3429e-07
PA0281	-0.01603	4.3429e-07
PA5330	-0.32587	4.3429e-07
PA4378	-0.24022	4.3429e-07
PA0240	0.097337	4.3429e-07
PA3308	-0.0011933	4.3429e-07
PA0025	0.19094	4.3429e-07
IntergBefore_PA2744	-0.19747	4.3429e-07
PA3856	-0.29689	4.3429e-07
PA0861	-0.062269	4.3429e-07
PA4648	-0.28136	4.3429e-07
PA4980	-0.15012	4.3429e-07
IntergBefore_PA4711	-0.49034	4.3429e-07
PA1123	-0.26259	4.3429e-07
PA2679	-0.097641	4.3429e-07
IntergBefore_PA3251	-0.40658	4.3429e-07
PA2838	0.10194	4.3429e-07
PA1558	-0.40307	4.3429e-07
PA2816	-0.13983	4.3429e-07
PA3696	-0.093248	4.3429e-07
PA3815	-0.60696	4.3429e-07
IntergBefore_PA4174	-0.004451	4.3429e-07
PA1708	0.18356	4.3429e-07
PA1915	-0.051032	4.3429e-07
PA4225	-0.040129	4.3429e-07
PA5525	0.2772	4.3429e-07
PA2385	-0.0094399	4.3429e-07
PA3420	-0.1158	4.3429e-07
PA5077	0.1332	4.3429e-07
PA4664	0.0075837	4.3429e-07
PA5287	-0.18275	4.3429e-07
PA4783	-0.0053995	4.3429e-07
PA0397	-0.22038	4.3429e-07
IntergBefore_PA0884	-1.0171	4.3429e-07
PA2457	0.16891	4.3429e-07
PA5400	0.0078055	4.3429e-07
IntergBefore_PA3566	-0.79733	4.3429e-07
PA5139	0.032956	4.3429e-07
PA5547	0.3405	4.3429e-07
PA2186	-0.55315	4.3429e-07
PA4712	0.074717	4.3429e-07
PA2094	-0.47385	4.3429e-07
PA5477	-0.090879	4.3429e-07
PA3043	0.086247	4.3429e-07
IntergBefore_PA5137	-0.38233	4.3429e-07
IntergBefore_PA3305	-0.059384	4.3429e-07
PA4748	-0.093682	4.3429e-07
IntergBefore_PA5224	-0.46452	4.3429e-07
PA3638	-0.21362	4.3429e-07
PA0943	-0.33844	4.3429e-07
IntergBefore_PA3362	-0.66258	4.3429e-07
IntergBefore_PA3141	-0.049692	4.3429e-07
IntergBefore_PA1839	-0.27086	4.3429e-07
PA4411	-0.38944	4.3429e-07
PA1573	-0.32269	4.3429e-07
IntergBefore_PA2091	-0.80695	4.3429e-07
PA5188	0.29951	4.3429e-07
PA3073	-0.089756	4.3429e-07
IntergBefore_PA4187	-0.36854	4.3429e-07
PA4832	-0.11554	4.3429e-07
PA1872	0.10402	4.3429e-07
PA0020	0.22926	4.3429e-07
IntergBefore_PA0837	0.065963	4.3429e-07
PA1180	0.14498	4.3429e-07
PA2287	-0.062585	4.3429e-07
IntergBefore_PA3288	-0.46044	4.3429e-07
IntergBefore_PA5296	-0.62833	4.3429e-07
PA3295	-0.23552	4.3429e-07
PA3196	0.23263	4.3429e-07
PA1933	0.078097	4.3429e-07
IntergBefore_PA3137	-0.35739	4.3429e-07
PA4064	0.13746	4.3429e-07
PA0437	0.33772	4.3429e-07
PA5123	-0.16657	4.3429e-07
IntergBefore_PA3901	-1.091	4.3429e-07
IntergBefore_PA5519	0.040314	4.3429e-07
IntergBefore_PA1921	-0.52795	4.3429e-07
PA2713	0.16173	4.3429e-07
PA2099	-0.15701	4.3429e-07
IntergBefore_PA4539	-0.86981	4.3429e-07
PA3863	-0.11291	4.3429e-07
IntergBefore_PA1156	-0.13332	4.3429e-07
PA0502	-0.18794	4.3429e-07
PA5515	-0.23145	4.3429e-07
PA4324	-0.48213	4.3429e-07
IntergBefore_PA3616	-0.84959	4.3429e-07
PA5128	-0.10178	4.3429e-07
PA5171	0.047466	4.3429e-07
IntergBefore_PA4862	-0.31598	4.3429e-07
PA1378	-0.3874	4.3429e-07
IntergBefore_PA2633	-0.41693	4.3429e-07
PA1136	-0.41693	4.3429e-07
PA4536	-0.31295	4.3429e-07
PA1127	-0.034326	4.3429e-07
PA2119	-0.22061	4.3429e-07
IntergBefore_PA1728	0.43778	4.3429e-07
IntergBefore_PA3954	0.023363	4.3429e-07
PA0022	-0.26107	4.3429e-07
IntergBefore_PA4501	0.17266	4.3429e-07
IntergBefore_PA4521	-0.3122	4.3429e-07
PA5453	-0.0049709	4.3429e-07
PA2732	-0.055645	4.3429e-07
PA1106	0.13581	4.3429e-07
IntergBefore_PA1829	0.11882	4.3429e-07
PA1704	-0.41145	4.3429e-07
PA0796	0.04318	4.3429e-07
PA5394	-0.15539	4.3429e-07
PA2469	0.2081	4.3429e-07
IntergBefore_PA2518	-0.10214	4.3429e-07
IntergBefore_PA0595	-0.98775	4.3429e-07
PA4414	-0.075925	4.3429e-07
PA2851	-0.39761	4.3429e-07
PA1343	-0.31068	4.3429e-07
PA2008	0.014606	4.3429e-07
PA1007	-0.083292	4.3429e-07
PA2206	-0.15356	4.3429e-07
PA3723	-0.093644	4.3429e-07
IntergBefore_PA4655	-0.39761	4.3429e-07
PSEAE_3239	-0.31923	4.3429e-07
PA3739	-0.12879	4.3429e-07
PA4047	-0.21872	4.3429e-07
PA4315	-0.3647	4.3429e-07
PA3893	-0.17786	4.3429e-07
PA3922	0.12873	4.3429e-07
PA0306	0.0091922	4.3429e-07
PA4437	-0.40732	4.3429e-07
IntergBefore_PA3078	-0.4487	4.3429e-07
PA3533	-0.29342	4.3429e-07
PA1338	0.0032936	4.3429e-07
PA4852	0.20868	4.3429e-07
PA4111	-0.34345	4.3429e-07
IntergBefore_PA2634	-0.38392	4.3429e-07
PA3883	-0.01813	4.3429e-07
PA4436	0.038173	4.3429e-07
IntergBefore_PA1215	-0.94885	4.3429e-07
IntergBefore_PA3562	0.04872	4.3429e-07
IntergBefore_PA0515	-0.91019	4.3429e-07
PA0149	-0.36553	4.3429e-07
PA4318	-0.24127	4.3429e-07
PA4417	-0.065995	4.3429e-07
PA4787	-0.30891	4.3429e-07
PA0496	0.11469	4.3429e-07
PA4313	0.14916	4.3429e-07
PA5063	-0.078609	4.3429e-07
IntergBefore_PA3322	-0.72697	4.3429e-07
IntergBefore_PA2942	-0.031412	4.3429e-07
PA0978	-0.29263	4.3429e-07
PA1192	0.18807	4.3429e-07
PA1542	0.033538	4.3429e-07
PA3226	0.086955	4.3429e-07
IntergBefore_PA5474	-0.58366	4.3429e-07
PA4668	0.39459	4.3429e-07
PA4505	-0.27922	4.3429e-07
PA2707	-0.22043	4.3429e-07
PA4520	0.06516	4.3429e-07
IntergBefore_PA1961	-0.068986	4.3429e-07
PA4774	-0.052001	4.3429e-07
PA1793	-0.49991	4.3429e-07
IntergBefore_PA2840	0.12716	4.3429e-07
PA5542	-0.071213	4.3429e-07
PA3875	-0.24226	4.3429e-07
PA0426	-0.088581	4.3429e-07
PA1348	-0.44881	4.3429e-07
PA0107	-0.49028	4.3429e-07
PA2839	-0.064262	4.3429e-07
PA2054	-0.061626	4.3429e-07
PA3050	-0.12478	4.3429e-07
IntergBefore_PA1027	-0.25343	4.3429e-07
PA1706	-0.031386	4.3429e-07
PA4743	-0.067605	4.3429e-07
PA2430	-0.15875	4.3429e-07
PA1267	-0.19181	4.3429e-07
PA4993	0.047603	4.3429e-07
IntergBefore_PA2375	-0.27238	4.3429e-07
IntergBefore_PA3717	0.2978	4.3429e-07
IntergBefore_PA3055	-0.43099	4.3429e-07
IntergBefore_PA1046	-0.36553	4.3429e-07
PA2683	-0.12339	4.3429e-07
IntergBefore_PA2039	-0.17959	4.3429e-07
IntergBefore_PA3514	0.19296	4.3429e-07
IntergBefore_PA4300	-0.349	4.3429e-07
PA5452	0.038449	4.3429e-07
PA2179	0.12212	4.3429e-07
PA5160	-0.039659	4.3429e-07
PA1986	-0.13053	4.3429e-07
PA5369	-0.39761	4.3429e-07
IntergBefore_PA4494	-0.5834	4.3429e-07
IntergBefore_PA0163	-0.35536	4.3429e-07
PA1045	0.084152	4.3429e-07
IntergBefore_PA3436	-0.3638	4.3429e-07
PA0284	-0.28393	4.3429e-07
PA1876	-0.33869	4.3429e-07
PA3249	-0.18607	4.3429e-07
IntergBefore_PA3783	-1.0635	4.3429e-07
IntergBefore_PA0625	-0.090858	4.3429e-07
PA3003	0.16504	4.3429e-07
PA1884	0.12715	4.3429e-07
PA5236	0.52575	4.3429e-07
IntergBefore_PA1270	-0.20408	4.3429e-07
PA1129	-0.27294	4.3429e-07
PA3493	-0.21559	4.3429e-07
IntergBefore_PA5261	-0.799	4.3429e-07
PA1141	-0.094832	4.3429e-07
IntergBefore_PA0996	-0.76586	4.3429e-07
IntergBefore_PA1532	-0.42259	4.3429e-07
IntergBefore_PA0995	-0.18435	4.3429e-07
PA4811	0.22714	4.3429e-07
PA1250	-0.077436	4.3429e-07
PA0794	0.050591	4.3429e-07
PA1703	-0.064262	4.3429e-07
PA3899	-0.3075	4.3429e-07
PA3067	0.066518	4.3429e-07
PA3781	0.063358	4.3429e-07
PA3487	-0.10715	4.3429e-07
IntergBefore_PA3618	-0.35204	4.3429e-07
IntergBefore_PA3530	-0.53453	4.3429e-07
IntergBefore_PA5250	-0.023274	4.3429e-07
IntergBefore_PA1845	-0.0092259	4.3429e-07
PA4501	-0.025638	4.3429e-07
PA0116	-0.43069	4.3429e-07
IntergBefore_PA3944	-0.13865	4.3429e-07
PA0292	-0.072411	4.3429e-07
PA1640	0.21971	4.3429e-07
IntergBefore_PA4925	-0.66497	4.3429e-07
PA3059	-0.18867	4.3429e-07
PA5074	-0.48105	4.3429e-07
PA4073	-0.24945	4.3429e-07
PA4623	-0.079471	4.3429e-07
IntergBefore_PA0396	-0.26389	4.3429e-07
PA2440	0.49216	4.3429e-07
PA3633	-0.30957	4.3429e-07
PA5127	-0.18406	4.3429e-07
PA1736	0.033902	4.3429e-07
[truncated: 7,203 more rows]

## Sheet: Figure 2D
Figure 2D
Protein	log2 Fold Change	-log10(adj p-value)
prfB	0.111117	0.000977
pilK	0.11562	0.000977
PA1458	0.0544844	0.000977
ampG	-0.104285	0.000977
PA0616	-0.0729598	0.000977
argR	0.0191698	0.000977
wbpX	-0.153552	0.000977
cysB	0.0364319	0.000977
PA2949	-0.0204923	0.000977
PA0628	-0.322885	0.000977
PA2020	-0.190987	0.000977
fleQ	-0.111089	0.000977
pvdS	0.684078	0.02568
pchE	-2.27089	0.277112
PA2794	-0.303043	0.000977
phzG1	-0.432771	0.293496
phaC1	-0.481944	0.375122
cmpX	0.137269	0.000977
pbpA	0.050388	0.000977
PA2018	-0.187095	0.000977
wzy	-0.144941	0.000977
mgtA	6.13746	2.63236
dnr	0.378236	0.000977
PA1462	0.154996	0.000977
cioA	-0.620087	0.177854
PA3789	-0.0623951	0.000977
narG	0.558594	0.000977
pilU	0.126848	0.000977
PA4404	1.21815	0.000977
PA0618
popN	1.78998	0.368203
pilP	0.126309	0.000977
PA0900	0.611152	0.000977
PA0598	-0.156982	0.000977
wzz	-0.0795177	0.000977
amrZ	0.158354	0.000977
pvdN	0.444602	0.180744
gltR	-0.490588	0.000977
PA4514	0.28558	0.000977
fimU	0.0252579	0.000977
algZ	-0.034082	0.000977
PA0891	0.123025	0.000977
aotM	0.290725	0.056291
fabD	0.273873	0.000977
pigA	0.676742	0.000977
phaC2	-0.737331	0.362123
cmaX	-0.362964	0.000977
wbpD	-0.11317	0.000977
pstC	0.173065	0.000977
PA1688	-0.185304	0.000977
uvrD	-0.00839535	0.000977
cioB	0.0310863	0.000977
gltD	0.185928	0.000977
nirJ	0.498583	0.000977
oprH	-0.0881722	0.000977
hcnC	-0.666701	1.13306
PA0902	0.0498168	0.000977
dksA	-0.112789	0.000977
pilW	1.17474	0.112431
PA2523	0.0510843	0.000977
dsbC	0.0932991	0.000977
narI	1.38322	0.087325
wzx	-0.18694	0.000977
mucD	0.231173	0.000977
PA2019	0.0711634	0.000977
wbpB	-0.0509971	0.000977
pctA	0.280747	0.503091
mexC	0.100723	0.000977
pilM	0.0155008	0.000977
nhaP	-0.783717	0.000977
pilN	0.110882	0.000977
mrcB	-0.0367433	0.000977
PA1872	0.0580825	0.000977
waaF	0.0334125	0.000977
ptsP	-0.182738	0.000977
PA0622	0.126564	0.000977
PA3925	0.790461	0.831745
pilE	0.353154	0.000977
ftsI	0.0471115	0.000977
aotJ	-0.010661	0.000977
PA5008	0.136809	0.000977
wbpL	-0.201265	0.000977
pilO	0.324982	0.000977
PA3302	0.160731	0.000977
dnaQ	-0.174671	0.000977
PA0635	-0.857905	0.251345
PA0636	0.141386	0.000977
wzt	0.0480069	0.000977
PA4118	0.283253	0.000977
narK1	0.428948	0.000977
wbpI	0.0725066	0.000977
fleN	0.0770998	0.000977
PA0626	-1.00962	0.000977
narX	0.290856	0.000977
hcnA	-1.17363	0.368427
PA0634	-0.226672	0.000977
PA4521	-0.3605	0.000977
PA5279	0.182787	0.000977
PA0620	0.159583	0.000977
PA1464	0.204939	0.000977
motC	0.489249	0.101882
dacC	0.0148854	0.000977
dapD	0.209709	0.000977
rsaL	-0.171556	0.000977
PA0625	-0.030834	0.000977
wbpH	-0.125259	0.000977
narH	0.656151	0.000977
rodA	0.0426711	0.000977
oprC	0.0722872	0.000977
motD	-0.0882871	0.000977
phaD	-0.419569	0.000977
wbpA	-0.155648	0.000977
ptxS	0.0726187	0.000977
gacS	-0.251777	0.000977
pscR	2.25285	2.39771
fabF1	0.112636	0.000977
ctpH	1.26217	0.92054
PA0653	-0.0178696	0.000977
oprE	-0.0905771	0.000977
ftsQ	-0.248864	0.000977
pstS	0.115647	0.000977
crc	0.0956739	0.000977
cpoB	0.545919	0.000977
cysH	-0.0546422	0.000977
pvcC	0.36326	0.000977
aotP	0.245431	0.000977
aruC	0.0499988	0.000977
estA	-0.601908	0.246995
fabA	0.302477	0.777521
astD	0.0831743	0.000977
astB	0.0892687	0.000977
astE	0.1105	0.000977
cysD	0.00646929	0.000977
cysNC	-0.122051	0.000977
rpsD	0.183972	0.000977
rpoA	0.157076	0.000977
rplQ	0.0354829	0.000977
katA	-0.0661872	0.000977
fabG	0.109055	0.000977
acpP1	1.22289	0.000977
hexR	0.133836	0.000977
zwf	-0.0771693	0.000977
ratA	-0.159289	0.000977
bamE	0.0209193	0.000977
pepA	-0.0179707	0.000977
lysC	0.0308887	0.000977
csrA	0.384566	0.000977
phzB1	-1.08498	0.054276
phzF1	-0.677858	0.000977
rpsB	0.16195	0.000977
tsf	0.113519	0.000977
pyrH	0.28566	0.000977
frr	0.0265209	0.000977
fmt	0.211373	0.000977
nudC	0.240885	0.000977
ilvE	-0.222236	0.000977
truA	-0.0242288	0.000977
cheB1	0.0995961	0.000977
cheR1	-0.136198	0.000977
nirM	0.412892	0.000977
cc4	0.451421	0.000977
azu	0.186165	0.000977
pilA	0.236077	0.000977
hupB	0.289051	0.000977
trpA	0.367464	0.000977
trpB	0.0404515	0.000977
recA	-0.0425604	0.000977
arcB	0.0368134	0.000977
tufA	0.286055	0.243435
phnA	0.162742	0.000977
phnB	0.57465	0.000977
toxR	0.715183	0.042511
dsbA	0.0687867	0.000977
ppk	-0.156972	0.000977
phzD1	-0.531205	0.086405
exoT	2.02311	1.53198
oprI	-0.166736	0.000977
amiE	0.549148	0.000977
eta	-0.208955	0.000977
argF	0.172258	0.000977
oprF	0.16155	0.000977
arcA	0.168784	0.000977
arcC	0.256442	0.000977
gltA	0.215148	0.000977
ccpA	1.05102	0.060401
pscT	1.98139	2.389
lasA	-1.07643	0.527888
algP	0.432614	0.000977
lppL	0.250821	0.000977
arcD	0.0437809	0.000977
braB	0.0566252	0.000977
lysA	0.126765	0.000977
trpD	0.317051	0.340362
trpG	-0.154656	0.000977
trpC	0.137648	0.000977
trpE	0.121843	0.000977
pqsE	0.295913	0.000977
pqsD	0.156328	0.000977
pobA	-0.247396	0.000977
braC	0.254919	0.000977
braD	0.0553864	0.000977
braE	0.0157637	0.000977
braF	0.170923	0.000977
braG	0.108575	0.000977
proC	0.190134	0.000977
argA	0.156582	0.000977
pilB	0.0717966	0.000977
pilD	0.108622	0.000977
gor	0.0377373	0.000977
phoB	0.339649	0.000977
phoR	0.0455469	0.000977
algB	-0.164101	0.000977
anr	-0.313532	0.551337
nirS	0.115799	0.000977
pilT	0.0504488	0.000977
PA0034	-0.140683	0.000977
xcpY	-0.0137133	0.000977
xcpZ	-0.135068	0.000977
lasR	-0.031249	0.000977
PA0392	-0.104214	0.000977
algR	-0.184067	0.000977
algC	-0.110612	0.000977
rpoD	-0.0447032	0.000977
cat
exsA	1.02043	1.29892
exsB	0.938301	0.778022
exsC	1.8734	0.150355
amiC	0.180884	0.000977
gap	0.173856	0.000977
mmsR	-0.012168	0.000977
mmsA	0.0267615	0.000977
PA3568	-0.223832	0.000977
fliA	0.229306	0.000977
thrC	0.241048	0.000977
thrB	0.253554	0.000977
hom	0.199899	0.000977
rpmH	0.138275	0.000977
groL	-0.117286	0.000977
groS	0.0403637	0.000977
nadC	0.0909919	0.000977
edd	-0.0284023	0.000977
oprD	0.372818	0.000977
pilS	-0.123851	0.000977
rluD	0.100392	0.000977
bamD	0.275711	0.111456
thiO	0.207148	0.000977
PA4543	0.0255755	0.000977
lasI	1.03643	0.447293
aroB	0.187169	0.000977
aroK	-0.119864	0.000977
pilQ	0.0322462	0.000977
xcpQ	-0.281475	0.574285
lexA	0.110139	0.000977
accC	0.0801509	0.000977
accB	0.376392	0.000977
recX	0.317925	0.000977
carA	0.387114	0.000977
carB	-0.0323896	0.000977
dapB	-0.00606462	0.000977
mucA	-0.00203485	6.43e-05
mucB	-0.0716783	0.000977
PA3753	0.0540912	0.000977
pchR	0.198215	0.000977
ssb	0.116925	0.000977
pilJ	0.115258	0.000977
rpoH	-0.327813	0.000977
fptA	-1.93538	0.126429
PA4219	-0.592923	0.000977
prfA	-0.00942442	0.000977
hemA	-0.017862	0.000977
PA4667	0.413286	0.000977
lolB	0.0778825	0.000977
phhA	0.560133	0.000977
phhB	0.416877	0.245022
phhC	0.315755	0.000977
pilI	0.0600229	0.000977
hemF	0.222312	0.000977
qor	0.265187	0.000977
aroE	0.52706	0.000977
PA3623	-0.3674	0.000977
rpoS	-0.175522	0.000977
pilG	-0.0645681	0.000977
ftsA	-0.0278085	0.000977
ftsZ	0.137092	0.000977
lpxC	0.175272	0.000977
hemL	0.1052	0.000977
gyrA	-0.166416	0.057476
fpvA	0.198817	0.000977
rpoN	-0.0119672	0.000977
pyrE	0.247684	0.000977
rph	0.0658872	0.000977
tolQ	0.178954	0.000977
tolR	0.317843	0.000977
tolA	-0.0333625	0.000977
tolB	0.0442292	0.000977
argH	0.00259361	0.000977
atsA
mexB	-0.0383742	0.000977
glpD	-0.112787	0.000977
mexA	0.0164962	0.000977
sucC	0.155669	0.000977
sodB	0.169326	0.000977
rhlI	-0.0562898	0.000977
rhlR	-0.191681	0.000977
metZ	0.184191	0.000977
vfr	0.135795	0.000977
maiA	0.270241	0.236963
sthA	0.0568961	0.000977
tpx	0.306149	0.000977
kdpA	0.262896	0.000977
kdpB	0.178903	0.000977
dsbB2	0.21814	0.000977
metE	-0.89453	0.524773
ispF	0.235179	0.000977
metXS	0.111335	0.000977
infA	0.11414	0.000977
ptxR	-0.315498	0.000977
hisH2	0.0391291	0.000977
hisF2	-0.123102	0.000977
fliC	-0.005554	0.000977
truB	0.108362	0.000977
purK	0.0803061	0.000977
pbpG	-0.0780205	0.000977
pyrC	-0.0406056	0.000977
oruR	-0.441851	0.000977
aspC	0.015719	0.000977
uvrB	0.0279418	0.000977
hemN	0.272119	0.000977
astA	0.193682	0.000977
aruG	0.00758543	0.000977
nirL	0.378777	0.000977
nirH	0.587017	0.000977
PA4753	0.11105	0.000977
rlmE	0.081645	0.000977
hemE	0.0515708	0.000977
cspA	-0.327577	0.000977
radA	-0.139443	0.000977
xcpR	-0.268152	0.000977
xcpS	-0.0889564	0.000977
xcpT	-0.213142	0.000977
xcpV	-0.19062	0.000977
xcpW	-0.38956	0.000977
xcpX	-0.444507	0.000977
pilR	-0.0478842	0.000977
PA2218	0.15393	0.000977
PA2220	0.338277	0.000977
aprD	0.513012	0.266037
aprE	0.592982	0.086405
aprF	0.868529	0.348557
PA2604	-0.15063	0.000977
fur	0.00571348	0.000977
apt	-0.176995	0.000977
pfeR	0.51478	0.000977
pfeS	0.980957	0.81327
lecA	-0.569093	0.000977
algU	0.279315	0.000977
prtR	-0.0541675	0.000977
imm2	-0.504896	0.000977
pys2	-0.00945821	0.000977
mrcA	-0.0460945	0.000977
fdnG	0.144701	0.000977
pntAA	0.227438	0.000977
purF	0.164653	0.000977
asd	0.261658	0.028117
nadB	0.137223	0.000977
gmd	-0.173686	0.000977
tonB	0.0947258	0.000977
exoS	1.92496	1.53165
leuB	0.384498	0.000977
hscA	-0.0767559	0.000977
rlmN	0.124941	0.000977
glpF	-0.0569083	0.000977
glpK2	-0.180966	0.000977
glpR	0.0539154	0.000977
oprJ
fumC2	0.361462	0.000977
amiB	0.361854	0.000977
aspS	-0.0853856	0.000977
pmpR	-0.233396	0.000977
ruvC	-0.0780748	0.000977
ruvB	-0.0877462	0.000977
fliF	0.00557926	0.000977
fliG	0.221852	0.000977
fliM	0.0617693	0.000977
fliN	0.47401	0.000977
fliO	0.0369338	0.000977
fliP	0.14876	0.000977
miaB	0.0486924	0.000977
ihfA	-0.354445	0.000977
ihfB	0.167834	0.000977
nirF	-0.154429	0.000977
nirQ	0.159968	0.000977
oprB	-0.472623	0.013822
oprM	0.149005	0.000977
soxR	-0.0974232	0.000977
pchA	-1.93599	0.351711
pstB	0.209112	0.000977
phoU	0.242844	0.000977
pvdA	0.358156	0.325044
pyrC	0.376395	0.000977
rhlA	-0.0237114	0.000977
rpoB	-0.0767653	0.000977
dapF	0.0776041	0.000977
xerC	0.231286	0.000977
sucD	0.375947	0.033045
xcpP	0.134937	0.000977
katB	-0.379389	0.008966
ndk	0.217816	0.000977
aceE	-0.0481992	0.000977
aceF	-0.0301028	0.000977
cdsA	-0.202425	0.000977
ppiA	-0.0511414	0.000977
hemB	0.0630232	0.000977
norC	-0.334221	0.000977
norB	-0.135584	0.000977
trpF	-0.782686	0.000977
murE	0.109065	0.000977
pyrB	0.141726	0.000977
pyrF	0.529747	0.000977
hemC	0.244437	0.000977
exoY	1.91176	1.65266
phzC1	-0.556608	1.11495
PA1700	1.88311	1.39299
PA0445	-0.418595	0.000977
rnpA	0.0600181	0.000977
yidC	0.0981321	0.000977
mnmE	-0.0565729	0.000977
mnmG	0.0337471	0.000977
rsmG	0.459095	0.000977
soj	0.163917	0.000977
spoOJ	-0.119149	0.000977
atpB	0.0834126	0.000977
atpE	0.309413	0.000977
atpF	0.0357788	0.000977
atpH	0.339742	0.000977
atpA	0.0948403	0.000977
atpG	0.108402	0.000977
atpD	0.108544	0.000977
atpC	0.433467	0.000977
glmU	-0.0939565	0.000977
pscK	1.58146	2.54264
glmR	-1.14457	0.760964
glmS	-0.288263	0.326827
PA5547	-0.265447	0.000977
PA5546	0.301946	0.000977
PA5542	0.135453	0.000977
PA5530	-0.00860079	0.000977
PA5529	0.186047	0.000977
PA5528	0.237029	0.000977
PA5524	0.082849	0.000977
PA5523	0.34588	0.000977
PA5521	0.100919	0.000977
PA5520	-0.307073	0.000977
PA5519	0.0897006	0.000977
PA5518	-0.0211956	0.000977
PA5515	-0.0937935	0.000977
poxA	0.198732	0.000977
mifS	0.36501	0.000977
mifR	-0.0155842	0.000977
PA5510	0.0106708	0.000977
PA5508	0.411295	0.000977
PA5507	0.272152	0.000977
PA5506	-0.0509583	0.000977
PA5505	0.276727	0.000977
PA5504	0.211218	0.000977
metN2	0.137087	0.000977
PA5502	0.177439	0.000977
znuC	-0.166042	0.000977
np20	-0.196093	0.000977
PA5498	-0.285815	0.000977
nrdJa	0.338134	0.000977
nrdJb	0.503547	0.008129
polA	-0.0687884	0.000977
engB	0.14013	0.000977
PA5488	0.289708	0.000977
dgcP	-0.298095	0.000977
ampDh2	0.339769	0.000977
PA5484	-0.131438	0.000977
gltP	0.489892	0.000977
PA5478	0.0631864	0.000977
PA5477	0.323345	0.000977
PA5475	0.370486	0.000977
PA5474	0.0397265	0.000977
PA5473	0.426248	0.000977
PA5471	-0.28825	0.000977
PA5470	-0.142271	0.000977
PA5466	-0.0446514	0.000977
PA5464	0.178915	0.000977
PA5459	0.143205	0.000977
PA5458	0.144526	0.000977
PA5457	0.652634	0.008966
PA5456	0.0333042	0.000977
PA5455	0.102045	0.000977
rmd	0.188133	0.000977
wbpW	-0.179841	0.000977
wzm	-0.310057	0.000977
wbpY	0.084507	0.000977
wbpZ	0.339267	0.000977
PA5446	0.0958831	0.000977
PA5445	0.327511	0.000977
pscC	1.57389	2.214
PA5440	0.690188	0.000977
zwf	0.00798209	0.000977
PA5438	0.0998268	0.000977
PA5437	0.0385734	0.000977
PA5436	0.209428	0.000977
PA5435	0.175677	0.000977
mtr	0.0751903	0.000977
PA5433	0.221656	0.000977
PA5431	0.494475	0.008966
PA5430	0.0176806	0.000977
aspA	0.441516	0.000977
PA5428	0.23075	0.000977
adhA	0.382733	0.000977
PA5422	0.0594193	0.000977
fdhA	-0.0296653	0.000977
purU2	1.03731	0.000977
soxA	-0.0230541	0.000977
soxB	-0.282209	0.000977
glyA1	-0.166599	0.000977
PA5414	0.305095	0.000977
ltaE	-0.0398825	0.000977
pscP	1.56821	1.34849
gbcB	-0.369619	0.000977
gbcA	-0.198779	0.000977
PA5404	0.294238	0.000977
PA5402	0.791319	0.611979
PA5401	0.381909	0.000977
dgcB	0.0652502	0.000977
dgcA	-0.0717274	0.000977
PA5397	0.11086	0.000977
PA5395	-0.241321	0.000977
clsA	-0.565541	0.326827
cdhR	-0.692619	0.008966
cdhC	-0.259418	0.000977
PA5382	-0.425226	0.000977
sdaB
PA5378	0.134581	0.000977
PA5376	-0.0574313	0.000977
betI	0.404124	0.000977
betB	-0.034363	0.000977
betA	-0.104847	0.000977
PA5371	0.258973	0.000977
PA5370	-0.125148	0.000977
pstA	0.152602	0.000977
PA5364	0.0293959	0.000977
PA5363	0.175315	0.000977
PA5362	-0.2774	0.000977
ubiA	0.19022	0.000977
glcC	-0.201556	0.000977
alkT	0.0842945	0.000977
hupA	0.143923	0.000977
PA5347	-0.0521182	0.000977
PA5346	0.305122	0.000977
recG	-0.0802944	0.000977
oxyR	0.0811689	0.000977
PA5343	-0.0220936	0.000977
PA5342	0.449015	0.000977
PA5340	-0.0359011	0.000977
PA5339	0.43337	0.000977
spoT	-0.148855	0.000977
gmk	0.249258	0.000977
PA5335	0.173626	0.000977
PA5333	-0.124958	0.000977
PA5330	-0.636043	0.000977
PA5329	-0.178303	0.000977
PA5327	-0.66489	0.000977
argB	0.0747123	0.000977
coaC	0.109491	0.000977
PA5319
PA5318	-0.798629	0.243435
PA5317	-0.45004	0.000977
rpmB	0.476331	0.000977
rpmG	0.00644333	0.000977
PA5314	1.36948	0.163942
PA5313	0.0865944	0.000977
PA5312	0.207439	0.000977
PA5310	-0.119387	0.000977
PA5309	0.11703	0.000977
lrp	0.0167027	0.000977
PA5307	-0.298065	0.000977
dadA1	0.104144	0.000977
PA5303	0.210919	0.000977
dadX	-0.0185453	0.000977
PA5301	0.0343215	0.000977
cycB	0.372171	0.000977
PA5299	-0.215501	0.000977
xpt	0.154419	0.000977
poxB	0.179203	0.000977
rep	-0.0654083	0.000977
PA5295	0.453523	0.02568
PA5293	-0.0718724	0.000977
PA5291	-0.684062	0.338772
glnK	0.245051	0.000977
amtB	0.551665	0.000977
PA5285
PA5283	0.0504456	0.000977
rnk	0.342918	0.000977
PA5273	-1.54954	0.522365
cyaA	-0.163233	0.000977
PA5270	0.621329	0.034641
corA	-0.252894	0.000977
PA5266
PA5258	0.280517	0.000977
PA5257	-0.335872	0.604382
PA5252	-0.0258125	0.000977
PA5251	-0.0370986	0.000977
PA5248	0.144243	0.000977
PA5247	-0.148634	0.000977
PA5245	0.35357	0.000977
PA5244	-0.873314	0.000977
rho	-0.0283811	0.000977
ubiD	0.0165956	0.000977
glpT	-0.0738882	0.000977
PA5234	0.138167	0.000977
pcrD	1.53695	2.00397
PA5231	-0.531272	0.111456
PA5230	-0.701096	0.000977
PA5228	-0.1574	0.000977
pepP	0.127776	0.000977
ubiH	0.286172	0.000977
PA5222	0.0363604	0.000977
PA5221	0.143296	0.000977
pcrR	1.47252	2.20075
PA5218	-0.686242	0.000977
PA5217	0.116038	0.000977
PA5216	0.172088	0.000977
gcvT	0.174168	0.000977
gcvP2	-0.00560701	0.000977
PA5211
PA5210	-0.0600057	0.000977
PA5209	0.133115	0.000977
PA5208	0.242675	0.000977
gshA	0.0303952	0.000977
PA5202	0.136792	0.000977
PA5201	-0.224485	0.089299
amgR	0.0579079	0.000977
amgS	0.0480054	0.000977
rimK	-0.155872	0.000977
PA5196	-0.197899	0.000977
PA5195	-0.156676	0.000977
PA5194	0.398856	0.000977
hslO	0.286646	0.000977
pckA	0.0928754	0.000977
PA5190	0.321062	0.000977
PA5189	-0.268513	0.000977
PA5188	0.0851659	0.000977
PA5187	-0.013617	0.000977
PA5185	-0.194562	0.000977
PA5183	0.100619	0.000977
PA5182
PA5181	-0.875156	1.18182
PA5178	-0.835084	0.29498
PA5176	-0.0229547	0.000977
fabY	-0.0075041	0.000977
dctM	-0.807559	0.000977
dctQ	0.322849	0.000977
dctP	-0.137809	0.000977
dctD	0.0583272	0.000977
dctB	0.0228245	0.000977
rmlC	-0.26053	0.000977
rmlA	-0.442549	0.141155
rmlD	-0.100012	0.000977
rmlB	-0.0759152	0.000977
PA5159	0.535696	0.000977
PA5158	-1.29257	0.506877
PA5156	0.1217	0.000977
PA5155	0.0830511	0.000977
PA5154	0.112087	0.000977
PA5153	-0.0377265	0.000977
PA5152	0.198692	0.000977
PA5151	0.0562216	0.000977
PA5150	0.617962	0.400005
mutY	0.0321144	0.000977
PA5146	-0.0194694	0.000977
PA5145	0.176649	0.000977
hisB	-0.0828317	0.000977
hisA	0.214367	0.000977
hisF1	0.395716	0.000977
PA5139	-0.216475	0.000977
PA5138	0.397216	0.000977
PA3281	1.40099	1.39299
PA5134	-0.232867	0.027112
PA5133	0.0312678	0.000977
gpmI	0.0930973	0.000977
PA5130	0.0900651	0.000977
secB	0.168441	0.000977
trmL	-0.366146	0.000977
PA5126	-0.394273	0.000977
ntrC	-0.0695948	0.000977
ntrB	-0.204306	0.000977
PA5121	0.0221419	0.000977
PA3677	0.707231	1.51793
glnA	0.104295	0.000977
thiI	0.265485	0.000977
typA	0.112746	0.000977
PA5116	-1.47725	0.340362
PA5115	0.426222	0.000977
PA2760	-0.497105	1.5768
PA5113	-1.78667	1.17074
gloA	0.329619	0.000977
fbp	0.26419	0.000977
PA5109	-0.0509486	0.000977
PA5108	-0.253204	0.204528
blc	-0.223471	0.000977
PA5106	0.412337	0.086405
hutC	0.0876638	0.000977
PA5104	0.0581662	0.000977
hutU	0.350267	0.000977
PA5099	0.675327	0.000977
hutH	0.191497	0.000977
PA5097	0.199021	0.000977
PA5094	0.0646608	0.000977
hutI	0.239695	0.000977
vgrG5	0.181616	0.000977
dadA2	0.9926	0.111456
PA5082	0.649977	0.283967
PA5080	0.383171	0.000977
dtd	0.409245	0.000977
opgG	0.121063	0.000977
opgH	0.0270163	0.000977
PA5076	0.140753	0.000977
PA5075	-0.0483764	0.000977
PA5074	0.210429	0.000977
PA5072	0.0540404	0.000977
PA5071	-0.0816467	0.000977
tatC	-0.348569	0.000977
tatB	-0.585658	0.000977
tatA	0.509719	0.000977
hisI	0.109673	0.000977
ubiB	0.0958798	0.000977
ubiJ	0.00787912	0.000977
ubiE	0.0724314	0.000977
PA5061	-0.39797	0.000977
phaF	-0.335504	0.01658
PA5059	-0.495067	0.000977
hslU	-0.0988564	0.000977
hslV	0.0361039	0.000977
PA5052	0.267709	0.000977
argS	0.0730586	0.000977
priA	-0.0994173	0.000977
rpmE	0.186808	0.000977
PA5048	0.619235	0.000977
PA5047	-0.0260339	0.000977
PA5046	0.254522	0.000977
PA5037	0.119106	0.000977
gltB	0.0272587	0.000977
PA5033	-2.52965	1.1039
PA5030	-0.0265233	0.000977
PA5029	-0.37125	0.000977
PA5028	-0.0349417	0.000977
metY	-0.694244	0.106474
selO	-0.229498	0.000977
PA5022	-0.129678	0.000977
nhaP2	-0.0320693	0.000977
PA5020	-0.160252	0.000977
rlmJ	0.174092	0.000977
msrA	-0.361689	0.000977
PA5017	-0.169199	0.000977
glnE	-0.0351674	0.000977
waaC	-0.0274934	0.000977
waaG	-0.117582	0.000977
rfaP	-0.0395965	0.000977
PA5007	0.0493639	0.000977
PA5006	0.0233623	0.000977
PA5005	-0.0477502	0.000977
PA5004	0.0136751	0.000977
PA5003	-0.031281	0.000977
PA5002	0.0377739	0.000977
PA5001	0.0418294	0.000977
wapR	-0.0104555	0.000977
PA4999	0.0310528	0.000977
PA4998	0.19612	0.000977
msbA	-0.0290682	0.000977
hldE	0.0789118	0.000977
PA4993	-0.0663271	0.000977
PA4992	0.0761734	0.000977
PA4991	-0.0255471	0.000977
PA4989	0.0894272	0.000977
waaA	0.0229411	0.000977
PA4987	-0.0241917	0.000977
PA4986	0.570942	0.178371
PA4984	-0.359393	0.068176
aruR	0.577229	0.028003
PA4979	1.60691	0.1495
aruH	0.179734	0.000977
PA4974	-0.0934176	0.000977
thiC	-0.161312	0.000977
PA4972	0.0063292	0.000977
aspP	0.344951	0.000977
parE	0.0405349	0.000977
PA4966	0.290341	0.000977
PA4965	0.172724	0.000977
parC	0.0336334	0.000977
PA4963	0.0530297	0.000977
PA4962	0.224207	0.000977
PA4961	0.053712	0.000977
PA4960	0.0372716	0.000977
fimX	-0.23272	0.000977
fimW	0.0926078	0.000977
psd	0.294551	0.131456
PA4955	-0.234486	0.000977
motA	0.120026	0.000977
motB	0.207961	0.000977
rsgA	-0.0690242	0.000977
queG	-0.172662	0.000977
nnrD	-0.00250419	0.00076
amiB	-0.0104515	0.000977
mutL	-0.0830326	0.000977
miaA	0.0725117	0.000977
hfq	0.272424	0.000977
hflX	0.0315434	0.000977
hflK	-0.0439629	0.000977
hflC	-0.0792848	0.000977
hisZ	0.0282049	0.000977
purA	0.129856	0.000977
rnr	-0.0756129	0.000977
rlmB	0.122039	0.000977
rpsF	0.326682	0.000977
rpsR	0.338801	0.007335
PA4933	0.485001	0.000977
rplI	0.248543	0.000977
dnaB	-0.0086225	0.000977
alr	0.117625	0.000977
PA4928	0.202183	0.000977
PA4925	-0.567114	0.000977
PA4924	-0.689912	0.054276
nadE	0.569379	0.000977
pncB1	-0.207386	0.000977
PA4916	-0.207696	0.000977
PA4915	-0.162567	0.000977
PA4914	0.403026	0.057036
PA4913	0.500517	0.000977
PA4907	0.316181	0.000977
PA4906	0.00701371	0.000977
PA4902	-0.0387811	0.000977
PA4899	0.195299	0.000977
PA4895	0.127623	0.000977
desT	0.0707033	0.000977
PA4889	-0.192211	0.000977
PA4887	0.030713	0.000977
PA4886	-0.329171	0.000977
irlR	-0.183386	0.000977
PA4880	-0.46699	0.000977
PA4879	-0.225338	0.000977
PA4877	-0.182979	0.000977
osmE	0.019327	0.000977
PA4875	0.252346	0.000977
PA4874	-0.23241	0.000977
PA4873	0.393877	0.000977
PA4872	0.0603615	0.000977
PA4871	-0.311812	0.000977
PA4869	-0.300823	0.000977
ureC	0.318541	0.000977
retS	-0.75155	0.604382
purD	0.196599	0.000977
purH	0.0304617	0.000977
dusB	-0.0457091	0.000977
PA4851	0.190221	0.000977
PA4849	-1.28933	1.28847
dsbD1	0.00964703	0.000977
PA4843	-0.208393	0.000977
PA4842	-0.179848	0.000977
PA4840	0.129206	0.000977
speA	-0.0173937	0.000977
PA4838	0.0446445	0.000977
PA4830	-0.229619	0.000977
lpd3	-0.218259	0.000977
PA4828	-0.0243881	0.000977
PA4827	-0.177948	0.000977
kynA	-0.573577	1.56079
PA4824
PA4823
PA4817	0.270752	0.000977
PA4815	0.520318	0.103535
fdnI	-0.168455	0.000977
fdhE	0.31267	0.000977
selA	0.0477834	0.000977
selB	-0.136452	0.000977
PA4793	0.203748	0.000977
PA4792	0.138764	0.000977
PA4791	-0.186736	0.000977
cmoM	0.0852607	0.000977
PA4788	-0.131972	0.000977
PA4787	-0.0511957	0.000977
PA4786	0.0126865	0.000977
PA4785	0.191756	0.000977
PA4781	-0.310114	0.000977
PA4780	-0.186253	0.000977
PA4778	-0.354371	0.000977
pmrB	0.102969	0.000977
pmrA
PA4775	0.589006	0.000977
speE2	0.27791	0.000977
speH
PA4772	-0.0259944	0.000977
lldD	0.225826	0.000977
lldP	0.117809	0.000977
PA4769	-0.348484	0.000977
smpB	0.0867491	0.000977
recN	0.0716744	0.000977
dnaK	-0.129859	0.000977
dnaJ	-0.0638481	0.000977
greA	0.537359	0.000977
ftsH	-0.0545463	0.000977
folP	0.0493751	0.000977
glmM	-0.298238	0.712493
tpiA	0.115187	0.000977
secG	0.70527	0.000977
rimP	0.350627	0.000977
nusA	-0.067747	0.000977
infB	0.0239055	0.000977
rbfA	0.124953	0.000977
rpsO	-0.118642	0.000977
pnp	-0.00557442	0.000977
PA4739	0.0982247	0.000977
PA4738	-0.236424	0.000977
PA4737	1.20164	0.01658
PA4736	-0.048329	0.000977
fabI	-0.609395	2.13378
PA4734	-0.0739442	0.000977
acsA2	-0.213051	0.000977
pgi	0.032352	0.000977
panD	0.268508	0.000977
panC	0.222861	0.000977
panB2	0.431542	0.000977
pcnB	-0.0333399	0.000977
cbrB	0.0677514	0.000977
cbrA	-0.0518266	0.000977
gluQ	-3.28291	0.000977
PA4722	0.142891	0.000977
sfsA	-0.139523	0.000977
trmA	0.0301867	0.000977
PA4718	0.0561907	0.000977
PA4717	-0.473002	0.16703
PA4715	0.10817	0.000977
phuR	0.665739	1.13921
PA4709	0.464841	0.381654
phuT	0.673795	0.00673
PA4707	0.294507	0.000977
PA4705	0.403069	0.000977
cbpA	-0.0944481	0.000977
PA4703	-0.622338	0.308119
PA4701	-0.32893	1.29586
PA4699	-0.039637	0.000977
ilvI	0.0508961	0.000977
ilvH	0.226434	0.000977
ilvC	0.197482	0.000977
pssA	0.305416	0.000977
msrP	0.730855	0.068176
PA4689	0.0383564	0.000977
hitB	0.00501222	0.000977
hitA	0.151781	0.000977
PA4686	-0.233616	0.056291
PA4684	-0.25717	0.068176
PA4679	-0.221921	0.000977
PA4677	1.00294	0.358178
PA4676	0.550853	0.008966
PA4675	0.171016	0.000977
ychF	0.193574	0.000977
pth	-0.216198	0.000977
rplY	0.219518	0.000977
prs	0.195442	0.312678
moeB	0.206959	0.000977
pagL	0.205087	0.000977
phr	-0.109676	0.000977
PA4659	-0.214999	0.000977
PA4658	0.0244275	0.000977
PA4657	0.537178	0.000977
PA4656	-0.00866745	0.000977
hemH	0.162325	0.000977
PA4651	-1.86802	0.357608
uraA	0.268785	0.000977
upp	0.126558	0.000977
PA4645	0.129076	0.000977
PA4644	0.95297	0.000977
mqo2	0.216663	0.111456
PA4639	-0.129612	0.000977
PA4636	0.0551163	0.000977
PA4635	1.01741	0.068176
PA4633	-0.0389947	0.000977
PA4632	-0.631654	2.29282
PA4631	-0.113866	0.000977
lysP	-0.00694308	0.000977
rsmC	0.0414636	0.000977
PA4624	-1.11168	0.963459
PA4622	-0.408633	0.000977
PA4621	-0.24932	0.000977
PA4618	0.411673	0.000977
rlmG	0.30091	0.000977
PA4616	0.203105	0.000977
PA4615	0.0401107	0.000977
mscL	0.23239	0.000977
PA4610	0.691297	0.000977
PA4607	-1.09581	0.000977
PA4606	0.16583	0.000977
PA4604	0.642683	0.261187
glyA2	0.0954113	0.000977
morA	-0.273401	0.000977
mexD	-0.0835262	0.000977
ettA	-0.0963652	0.000977
PA4592	-0.66312	0.050098
PA4591	-0.754646	0.202962
gdhA	0.151444	0.000977
pqsL	-0.635453	2.75257
PA4584	-0.790333	0.000977
PA4583	-0.816211	0.360906
PA4735	-0.667872	2.39023
rtcR	-0.0848305	0.000977
PA4579	-0.0478915	0.000977
PA4578	-0.328359	0.000977
PA4576	-0.0833219	0.000977
PA4574	0.399578	0.000977
ispB	0.126636	0.000977
rplU	0.0710657	0.000977
rpmA	0.121601	0.000977
obg	0.0761936	0.000977
proB	0.0546478	0.000977
PA4564	0.129736	0.000977
rpsT	0.13633	0.000977
murJ	-0.212821	0.000977
ribF	-0.00165017	0.000212
ileS	-0.110373	0.000977
lspA
ispH	0.0918371	0.000977
pilY1	0.0869328	0.000977
pilX	0.442352	0.000977
clpB	-0.255496	0.021185
PA4540	-0.592064	0.000977
PA4539	0.0195716	0.000977
ndh	0.178148	0.000977
PA4535	0.143545	0.000977
PA4533	-0.110438	0.000977
PA4532	-0.516758	0.000977
PA4523	0.488522	0.987866
PA4520	0.0168858	0.000977
speC	-0.0288929	0.000977
PA4518	0.226922	0.000977
PA4517	2.18224	0.480846
piuC	0.897297	0.005994
PA4513	0.325705	0.000977
lpxO1	0.150766	0.000977
PA4508	0.220373	0.000977
PA4506	0.123832	0.000977
PA4505	0.505451	0.82729
PA4504	0.0503658	0.000977
PA4503	0.21397	0.000977
PA4502	0.279118	0.000977
opdP	0.219384	0.000977
PA4500	0.143709	0.000977
PA4499	-0.166964	0.000977
PA4498	-0.125053	0.000977
PA4497	0.0931403	0.000977
PA4496	0.0144594	0.000977
PA4495	-0.482954	0.246995
roxS	0.0900144	0.000977
roxR	0.22827	0.000977
phzE1	-0.717269	1.78232
PA4058	-0.746473	1.36471
PA5232	-0.747436	1.59732
gatB	0.0467714	0.000977
gatA	0.108014	0.000977
mreB	0.0455354	0.000977
mreC	0.078064	0.000977
PA4478	0.116338	0.000977
cafA	-0.367929	0.201284
PA4476	-0.204375	0.000977
PA4475	-0.263239	0.000977
PA4474	-0.0529371	0.000977
PA4473	0.142622	0.000977
pmbA	0.10618	0.000977
PA4469	0.148239	0.000977
PA4467	-1.26231	0.000977
ptsH	1.1462	0.000977
PA4465	0.220067	0.000977
PA4461	0.0753218	0.000977
lptA	-0.197938	0.000977
lptC	0.0825993	0.000977
PA4458	-0.103769	0.000977
kdsD	0.0346376	0.000977
PA4456	0.145747	0.000977
PA4455	0.111312	0.000977
PA4454	0.178121	0.000977
PA4453	0.060177	0.000977
PA4452	0.296834	0.000977
murA	0.136836	0.000977
hisG	0.0339252	0.000977
hisD	0.126555	0.000977
hisC1	0.174411	0.000977
algW	-0.0296634	0.000977
PA4445	0.0584614	0.000977
mltB1	-0.194152	0.000977
PA4441	-0.170285	0.000977
trpS	0.121889	0.000977
zapE	0.143984	0.000977
PA4436	-0.241145	0.000977
PA4435	0.223334	0.000977
PA4434	0.143085	0.000977
rplM	0.211325	0.000977
rpsI	0.199334	0.000977
PA4431	0.491563	0.000977
PA4430	0.197394	0.000977
PA4429	0.367547	0.000977
sspA	0.170438	0.000977
PA4426	-0.0499578	0.000977
gmhA	0.300499	0.000977
PA4424	-0.045911	0.000977
PA4423	-0.0213973	0.000977
rsmI	0.282528	0.000977
rsmH	0.00496903	0.000977
ftsL	-0.118584	0.000977
murF	0.0148611	0.000977
mraY	-0.115158	0.000977
murD	-0.0522328	0.000977
ftsW	-0.163567	0.000977
murG	0.0722867	0.000977
murC	-0.0338262	0.000977
PA4405	0.0231902	0.000977
argJ	0.146742	0.000977
PA4400	0.362392	0.000977
PA4399	0.0506537	0.000977
PA4398	-0.0353602	0.000977
panE	0.345209	0.000977
PA4396	0.115567	0.000977
PA4395	-0.00600014	0.000977
PA4394	-0.196664	0.000977
PA4391	0.293277	0.000977
PA4390	0.398399	0.000977
speA	0.100192	0.000977
PA4388	0.152096	0.000977
PA4387	-0.0928366	0.000977
PA4384	-0.0357799	0.000977
PA4381	0.181029	0.000977
PA4380	0.202764	0.000977
inaA	0.353169	0.000977
pncB2	0.0755369	0.000977
PA4375	-0.800963	1.02776
PA1857	-0.774731	1.49854
PA4373	0.346565	0.000977
PA4372	0.490738	0.034641
PA4371	0.896075	0.872648
icmP	0.20681	0.000977
PA4369	0.30077	0.000977
PA4368	0.00950407	0.000977
bifA	-0.326316	0.000977
PA4362	-0.373975	0.000977
PA4361	0.0296204	0.000977
PA4360	0.0729393	0.000977
PA4359	0.570479	0.000977
PA4358	0.556683	0.068176
xenB	0.318664	0.000977
PA4352	0.0424469	0.000977
PA4347	0.774526	0.000977
PA4345	0.19679	0.000977
PA4340	0.0379275	0.000977
PA4339	-0.00742605	0.000977
PA4338	-0.450168	0.050098
PA4335	0.111961	0.000977
PA4333	0.0864709	0.000977
PA4332	-1.01204	0.325044
PA4330	-0.270488	0.000977
pykA	0.215447	0.71634
PA4327	-0.122676	0.000977
PA4326	-0.156235	0.000977
PA4323	-1.07908	1.28847
PA0550	-0.789506	2.97263
pslE	-0.796495	2.43853
hcnB	-0.853468	1.79797
ambB	-0.881128	2.45657
arc2B	-1.32294	0.872648
ambC	-0.947439	1.53198
sbcB	-0.0742063	0.000977
mvaT	-0.119492	0.000977
purU1	0.189323	0.000977
PA4313	0.0538764	0.000977
PA4312	-0.232891	0.000977
PA4311	-0.554918	0.000977
pctB	0.110859	0.000977
PA4308	-0.249675	0.000977
pctC	0.0832365	0.000977
flp
PA5220	-1.0292	1.99842
PA5551	-1.03137	1.79797
tadA	-1.81722	1.28847
PA4299	-1.50933	0.760964
pprB	-1.27064	1.13362
pprA	-0.414755	0.000977
PA4292	0.340606	0.000977
PA4290	0.166694	0.000977
PA4286	0.0541858	0.000977
recC	-0.210934	0.000977
recB	-0.0638747	0.000977
recD	-0.108891	0.000977
sbcC	-0.235714	0.000977
birA	0.0338975	0.000977
coaX	0.111388	0.000977
PA4278	0.465236	0.000977
secE	-0.0105943	0.000977
nusG	0.323586	0.087178
rplK	0.176821	0.000977
rplA	0.0258576	0.000977
rplJ	0.298044	0.228548
rplL	0.741234	0.000977
rpoC	-0.057017	0.000977
rpsL	0.0918945	0.000977
rpsG	0.0415176	0.000977
fusA	0.0546667	0.000977
rpsJ	0.172127	0.000977
rplC	0.242712	0.000977
rplD	0.181191	0.000977
rplW	0.271892	0.000977
rplB	0.143707	0.000977
rpsS	0.255698	0.000977
rplV	0.103797	0.000977
rpsC	0.191685	0.000977
rplP	0.0232017	0.000977
rpmC	0.375568	0.000977
rpsQ	0.24004	0.000977
rplN	-0.0885818	0.000977
rplX	-0.00401262	0.000977
rplE	0.206002	0.000977
rpsN	0.50944	0.000977
rpsH	0.192424	0.000977
rplF	0.182155	0.000977
rplR	0.227485	0.000977
rpsE	0.0320437	0.000977
rpmD	0.186739	0.000977
rplO	0.0218162	0.000977
secY	0.0802794	0.000977
rpmJ	-0.0280216	0.000977
rpsM	0.0218022	0.000977
rpsK	0.128333	0.000977
bfr	-0.111244	0.000977
uvrA	-0.0390043	0.000977
PA4233	0.280946	0.000977
pchD	-1.88012	0.282758
pchF	-2.27582	0.283967
pchG	-2.1488	0.163072
PA4223	-2.30054	0.5605
PA4222	-2.40275	0.251345
PA4218	-0.874199	0.000977
phzS	-0.867428	0.417486
phzM	0.155235	0.000977
opmD	-0.752896	0.774996
mexI	-0.861528	1.10696
mexH	-0.798069	0.959846
PA2452	-1.03195	1.33799
ppgL	-0.596443	0.000977
nmoR	0.0383136	0.000977
nmoA	-0.0347341	0.000977
ddlA	-0.392376	0.000977
PA4199	0.0768463	0.000977
PA4198	-0.0615033	0.000977
bfiS	-0.0120777	0.000977
mexG	-1.03614	1.30527
PA4188	-0.109523	0.000977
PA4184	0.161783	0.000977
PA4182	0.172716	0.000977
PA4180	0.0152136	0.000977
PA4179	0.899414	0.817087
ppiC2	-0.109037	0.000977
prpL	-1.16748	0.432356
PA4174	-0.064331	0.000977
PA4171	0.32876	0.000977
PA4170	0.266591	0.000977
fpvB	0.973945	0.368427
PA4165	-0.193588	0.000977
PA4163	0.148444	0.000977
PA4162	0.170409	0.000977
PA4157	-0.200162	0.000977
PA4156	0.374008	0.000977
PA4154	0.0809155	0.000977
PA4145	0.123992	0.000977
PA4144	-0.000686987	6.43e-05
PA4143	0.078227	0.000977
PA4142	0.368936	0.000977
PA4141	-0.545343	0.000977
tyrS1	0.767422	0.679435
PA4135	-0.149683	0.000977
PA4133	-0.297971	0.000977
PA4132	-0.152732	0.000977
PA4131	-0.216917	0.052021
PA4130	-0.339908	1.09129
PA4129	-0.194615	0.000977
PA4126	-0.343769	0.000977
hpcB	0.767921	0.000977
hpcC	0.167013	0.000977
PA4122	0.552358	0.000977
bphP	-0.0958682	0.000977
PA4115	-0.312532	0.000977
PA4114	-0.352397	0.000977
PA4112	-0.724417	0.280771
PA4108	0.27918	0.000977
bfmS	-0.488263	0.000977
bfmR	-0.14723	0.000977
PA4100	0.136841	0.000977
PA4093	0.12815	0.000977
hpaB	0.0437443	0.000977
cupB5	0.227875	0.000977
PA4080	-0.146347	0.000977
PA4079	-0.0852543	0.000977
PA4078	-0.262329	0.000977
PA4073	0.597753	0.004614
PA4069	0.0346551	0.000977
PA4068	0.117644	0.000977
oprG	0.684493	0.165098
PA4065	-0.255661	0.000977
PA4374	-1.05979	2.52601
nrdR	0.0519306	0.000977
ribD	0.0165644	0.000977
ribC	-0.456753	0.000977
ribB	0.294775	0.000977
ribH	0.274728	0.110647
nusB	-0.0321538	0.000977
PA4049	-0.0297495	0.000977
PA4048	0.203775	0.000977
ribA	0.125797	0.000977
PA4046	0.0969804	0.000977
PA4041	-0.0316377	0.000977
PA4036	0.205572	0.000977
PA4035	-0.0905185	0.000977
PA4032	0.0554171	0.000977
ppa	0.00257239	6.43e-05
PA4029	-0.179036	0.000977
PA4026	0.316618	0.000977
eutC	0.181788	0.000977
eutB	-0.0886078	0.000977
PA4023	0.318037	0.000977
PA4022	0.320312	0.000977
PA4021	-0.0833779	0.000977
mpl	-0.0451686	0.000977
PA4017	-0.100268	0.000977
PA4016	-0.183788	0.000977
PA4015	-0.807952	0.299739
PA4014	-0.466766	0.000977
PA4011	-0.055379	0.000977
PA4010	0.080152	0.000977
proA	0.0122931	0.000977
rlmH	0.0588655	0.000977
sltB1	0.098264	0.000977
lipA	-0.0603794	0.000977
PA3995	-0.099591	0.000977
PA3992	0.00574426	0.000977
holA	0.073206	0.000977
lptE	-0.0510774	0.000977
leuS	-0.0901268	0.000977
PA3985	-0.221596	0.000977
PA3983	-0.175561	0.000977
PA3981	-0.0586379	0.000977
PA3979	0.957728	0.259552
ladS	-0.0353595	0.000977
PA3972	0.218953	0.000977
amn	-0.0442859	0.000977
PA3969	0.00903205	0.000977
rluE	-0.0999167	0.000977
PA3965	0.196537	0.000977
PA3963	-0.190187	0.000977
PA3962
PA3961	-0.130529	0.000977
PA3958	0.111662	0.000977
PA3955	0.0340037	0.000977
PA3950	0.0084532	0.000977
PA3949	0.0659055	0.000977
rocA1	-0.26604	0.000977
rocS1	-0.447889	0.432356
PA3943	-0.879894	0.000977
PA3940	0.0233892	0.000977
tauB	-0.267558	0.000977
PA3936	-0.38755	0.000977
PA3934	-0.210836	0.000977
PA3933	-0.524941	0.060401
PA3931	-0.252835	0.000977
PA3927	-0.602807	0.000977
PA3924	-0.474092	0.639109
PA3923	-1.27053	0.872648
PA3922	-0.490391	0.340362
PA3921	-0.4413	0.000977
PA3920	-0.313165	0.000977
PA3919	-0.261555	0.000977
moaC	0.174194	0.000977
moeA1	0.413984	0.000977
ubiU	1.43168	0.318515
ubiT	1.1381	0.093132
PA3908	-0.284718	0.000977
PA3907	2.26549	0.400005
prfC	-0.00472497	0.000977
fecA	0.480128	0.112431
PA3896	0.149294	0.000977
PA3895	0.0662398	0.000977
PA3894	-0.881675	0.116362
PA3892	-0.663212	0.000977
PA3891	-0.113834	0.000977
PA3890	-0.88698	0.000977
PA3889	0.171407	0.000977
PA3888	-0.124631	0.000977
PA3886	0.0543681	0.000977
PA3883	-0.0777543	0.000977
PA3882	-0.268437	0.000977
PA3881	-0.932785	0.868057
narL	0.43795	0.000977
narK2	0.842485	0.000977
PA3866	0.130045	0.000977
PA3865	0.00525265	0.000977
dauR	-0.114013	0.000977
dauA	-0.167432	0.000977
rhlB	-0.0627028	0.000977
PA3858	-0.311414	0.000977
PA3856	-0.116792	0.000977
PA3855	-0.0922823	0.000977
PA3854	-0.0926847	0.000977
PA3853	0.0790244	0.000977
PA3852	0.0943347	0.000977
PA3849	0.0230266	0.000977
PA3848	-0.267083	0.000977
PA3847	-0.461009	0.000977
PA3846	0.212093	0.000977
PA3845	0.447747	0.000977
PA3844	0.269927	0.000977
rlmF	-0.033673	0.000977
PA3839	-0.125863	0.000977
PA3838	0.154701	0.000977
PA3836	-0.0605944	0.000977
valS	-0.104722	0.000977
PA3828	0.0414604	0.000977
PA3827	-0.0286687	0.000977
PA3826	0.198256	0.000977
PA3825	-0.336681	0.000977
queA	0.114203	0.000977
tgt	-0.125175	0.000977
yajC	0.329251	0.126429
secD	0.00397765	0.000977
secF	0.122894	0.000977
PA3819	0.289682	0.000977
suhB	0.0492175	0.000977
trmJ	0.189772	0.000977
cysE	0.0660325	0.000977
iscR	0.0358518	0.000977
iscS	-0.010187	0.000977
iscU	0.552309	0.000977
iscA	0.0846971	0.000977
pilF	0.234918	0.000977
PA3804	0.0460326	0.000977
ispG	0.0413806	0.000977
hisS	0.119765	0.000977
PA3801	0.261741	0.000977
bamB	-0.0110881	0.000977
der	0.0118358	0.000977
PA3798	0.176641	0.000977
PA3795	-0.289438	0.000977
PA3794	-1.59452	1.13306
leuA	0.0166809	0.000977
PA3787	0.0853189	0.000977
PA3782	-0.120692	0.000977
PA3780	-0.0122783	0.000977
PA3778	-0.245495	0.000977
xseA	0.0239307	0.000977
PA3776	-0.0435186	0.000977
guaB	0.114016	0.000977
guaA	0.0630156	0.000977
PA3768	0.263888	0.000977
tadA	-0.0528932	0.000977
PA3766	0.449279	0.000977
mltF	-0.135703	0.000977
purL	-0.0755536	0.000977
PA3761	-0.121115	0.000977
PA3760	-0.18345	0.000977
PA3756	-0.0655625	0.000977
purT	0.130445	0.000977
PA3748	-0.248351	0.000977
ffh	-0.0394761	0.000977
rpsP	0.153331	0.000977
rimM	0.260586	0.243435
trmD	0.00706954	0.000977
rplS	0.0887591	0.000977
PA3739	-0.822905	0.380888
xerD	0.0964183	0.000977
PA3734	0.162833	0.000977
PA3733	0.0665672	0.000977
PA3732	-1.13926	0.139739
PA3731	-1.27064	0.463997
PA1494	-1.07298	2.12735
fabH	-1.12063	2.43853
PA4320	-1.12922	1.8096
PA3727	-1.28037	1.29833
PA3726	0.164297	0.000977
recJ	0.164116	0.000977
PA3723	0.0955784	0.000977
PA3718	-0.126889	0.000977
PA3717	0.261703	0.000977
PA4322	-1.14196	1.89636
spdH	0.205957	0.000977
PA3712	0.135359	0.000977
PA3711	0.3921	0.034641
PA3710	-0.103964	0.000977
PA3709	-0.155029	0.000977
wspA	-0.312882	0.046905
wspB	-0.119974	0.000977
wspC	-0.248864	0.000977
wspD	0.269985	0.000977
wspE	-0.186906	0.000977
cheB3	-0.0695873	0.000977
wspR	-0.101249	0.000977
lysS	-0.0359758	0.000977
PA3699	0.0272384	0.000977
PA3698	-0.595129	0.000977
PA3697	-0.0731823	0.000977
PA3696	-0.109876	0.000977
PA3695	-0.047975	0.000977
PA3694	0.45872	0.000977
lptF	-0.32454	0.000977
PA3691	-0.327203	0.000977
PA3690	-0.0770468	0.000977
ppc	-0.0193345	0.000977
adk	0.267051	0.000977
PA3685	0.110969	0.000977
rsmJ	0.0758854	0.000977
PA3679	-1.32921	1.03671
PA3678	0.237643	0.000977
PA1171	-1.15509	3.14962
PA3676	0.578421	0.987866
PA3675	0.403707	0.000977
PA3674	-0.198169	0.000977
plsB	-0.0376077	0.000977
PA3672	0.135092	0.000977
PA3671	0.240961	0.000977
PA3670	0.0500669	0.000977
PA3669	0.153613	0.000977
PA3664	-0.28041	0.000977
PA3660	0.0764723	0.000977
PA3659	0.148949	0.000977
map	-0.0557608	0.000977
uppS	-0.247289	0.000977
PA3649	-0.225684	0.000977
opr86	-0.100646	0.000977
PA3647	-0.122326	0.000977
lpxD	-0.0907448	0.000977
fabZ	0.0914848	0.000977
lpxB	0.172504	0.000977
PA3641	0.247387	0.000977
dnaE	-0.0232727	0.000977
accA	-0.0809035	0.000977
tilS	0.00655115	0.000977
pyrG	0.0955574	0.000977
eno	0.165947	0.000977
PA3631	-0.141237	0.000977
PA3630	-0.0716229	0.000977
adhC	0.120659	0.000977
PA3628	0.0134806	0.000977
truD	-0.00753859	0.000977
surE	0.353739	0.000977
mutS	-0.03504	0.000977
PA3618	-0.211848	0.000977
PA3615	0.163409	0.000977
PA3614	-0.247243	0.000977
PA3613	0.283402	0.000977
PA3611	0.00549453	0.000977
potD	0.565346	0.000977
potB	0.216448	0.000977
potA2	0.578689	0.126429
PA3606	0.205378	0.000977
PA3605	0.344462	0.000977
erdR	-0.380677	0.000977
PA3602	-0.0155333	0.000977
PA3599	0.145299	0.000977
PA3596	-0.0996045	0.000977
PA3594	-0.16295	0.000977
metR	0.184947	0.000977
glpK1	0.0934976	0.000977
PA3578	0.294785	0.000977
PA3575	0.478013	0.000977
nalD	-0.0444153	0.000977
PA3567	0.176864	0.000977
PA3565	-0.137866	0.000977
PA3564	-0.602856	0.060401
fruR	0.0767375	0.000977
fruI	-0.163373	0.000977
fruK	0.170723	0.000977
fruA	0.246069	0.000977
PA3559	0.322792	0.000977
arnF
arnE	-1.53865	0.126515
arnT	-0.0697034	0.000977
arnD	0.296919	0.000977
arnA	0.184704	0.000977
arnC	0.15867	0.000977
arnB	0.1126	0.000977
PA3539	0.138829	0.000977
PA3538	0.0350427	0.000977
PA3535	0.0109689	0.000977
PA3533	-0.0477362	0.000977
bfrB	0.402292	0.000977
PA3529	0.22983	0.000977
rnt	0.0369773	0.000977
PA3526	-0.253789	0.000977
argG	0.0457432	0.000977
gloA1	0.219055	0.000977
PA3508	-0.152671	0.000977
PA3506	0.274615	0.000977
PA3504	-0.2413	0.000977
nth	0.087936	0.000977
rnfE	0.224487	0.000977
rnfG	-0.445248	0.000977
rnfC	-0.0852187	0.000977
PA3488	-1.86767	0.969893
pldA	-2.39357	0.367129
vgrG4b
tsi3	-0.542768	0.259552
ambE	-1.15897	4.58124
aas	-1.21521	1.74855
metG	-0.0515869	0.000977
PA3481	0.226692	0.000977
dcd	0.0412244	0.000977
rhlB	-0.0933768	0.000977
maeA	0.0960893	0.000977
PA3468	-0.0544349	0.000977
PA3466	-0.0100321	0.000977
PA3465	-0.0685867	0.000977
PA3462	0.0557283	0.000977
PA3461	0.209325	0.000977
PA3460	-0.230921	0.000977
PA3459	-0.242115	0.000977
mnmC	0.130862	0.000977
PA3455	-0.368595	0.303834
PA3454	0.208015	0.000977
PA3453	0.763165	0.000977
mqo1	0.221009	0.027112
PA3450	0.0104939	0.000977
PA3445	-0.197029	0.000977
ssuD	-0.289033	0.000977
PA3443	-0.265548	0.000977
ssuB1	0.521134	0.000977
PA3441	-0.120703	0.000977
folX	0.0531722	0.000977
folE1	0.17365	0.000977
folM	-0.151281	0.000977
PA3433	-0.201909	0.000977
PA3427	0.146065	0.000977
PA3426	-0.169497	0.000977
PA3424	-0.411966	0.000977
PA3423	-0.399696	0.000977
PA3421	0.205977	0.000977
pdhA	0.367344	0.000977
PA3416	-0.157613	0.000977
PA3415	-0.462202	0.000977
PA3409	-0.351345	0.000977
hasR	1.07078	0.972902
PA3403	0.0070919	0.000977
PA3402	-0.0742898	0.000977
PA3401	-0.111237	0.000977
PA3400	-0.216719	0.000977
PA3398	-0.104778	0.000977
fpr	0.0914863	0.000977
nosD	1.23087	0.000977
nosZ	0.225966	0.000977
phnC2	0.908087	0.088776
PA3376	0.0790524	0.000977
phnN	-0.0236239	0.000977
lecB
dsdA	0.0680614	0.000977
PA3356	0.228703	0.000977
PA3355	0.25722	0.000977
PA3353	-0.122167	0.000977
PA3350	0.0529793	0.000977
PA3349	-0.0324296	0.000977
PA3347	-0.0838453	0.000977
PA3346	-0.418953	0.000977
recQ	0.00663682	0.000977
PA3343	0.109255	0.000977
PA3342	-0.569801	0.000977
PA3341	0.187531	0.000977
PA3340	-0.0722541	0.000977
plpD	0.169543	0.000977
hldD	0.521949	0.000977
ambD	-1.21969	1.64123
PA1369	-1.23926	1.49746
PA3332	-2.1048	0.887162
PA1378	-1.32481	1.30905
PA3330	-1.3817	1.26862
PA0938	-1.33199	3.7195
PA1939	-1.36663	3.29856
PA2727	-1.36707	2.20075
clpP2	-0.694026	0.375122
PA3321	-0.0208158	0.000977
magE	-1.3682	1.34849
PA3315	0.0244762	0.000977
phnC1	0.0805374	0.000977
PA3313	0.14907	0.000977
PA3311	-0.881777	0.148596
PA3310	-0.0293358	0.000977
PA3309	0.175876	0.000977
rapA	0.0498253	0.000977
PA3306	-0.0106849	0.000977
PA3305	-0.275192	0.000977
PA3304	-0.10136	0.000977
PA3301	-0.313896	0.000977
fadD2	-0.205006	0.000977
fadD1	0.115962	0.000977
PA3297	-0.0913842	0.000977
PA3291	-1.43289	0.126515
PA3289	-0.0192211	0.000977
PA3286	0.0809102	0.000977
PA3285	0.0447233	0.000977
PA3317	-1.44429	2.39023
PA3277	-0.151038	0.000977
PA3272	-0.290846	0.000977
PA3271	0.0290433	0.000977
PA3268	0.648504	0.056291
PA2728	-1.45035	1.32211
rdgC	0.1521	0.000977
PA3262	0.168658	0.000977
PA3259	0.0414668	0.000977
prc	-0.220777	0.147276
PA3256	0.142138	0.000977
PA3255	-0.226488	0.000977
PA3254	-0.0335786	0.000977
PA3250	-0.152207	0.000977
PA3249	-0.507081	0.000977
PA3248	-0.19914	0.000977
apeB	0.136917	0.000977
rluA	0.317587	0.000977
minE	0.0962799	0.000977
minD	-0.116607	0.000977
minC	0.177834	0.000977
lpxL	-0.0958944	0.000977
PA3241	-0.131619	0.000977
PA3240	-0.872419	0.000977
PA3238	0.396546	0.000977
PA3234	0.255512	0.000977
PA3233	-0.0822863	0.000977
PA3230	0.206388	0.000977
PA3228	-0.210724	0.000977
PA3226	-0.0644702	0.000977
PA3225	0.0582407	0.000977
PA3222	0.154338	0.000977
csaA	0.138494	0.000977
cyaB	-0.153085	0.000977
PA3215	-0.165584	0.000977
PA3214	-0.377044	0.050098
PA3213	-0.176216	0.000977
PA3212	-0.243377	0.000977
PA3211	-0.26272	0.000977
trkH	-0.0595928	0.000977
PA3206	-0.374303	0.000977
PA3205	-0.703492	0.060401
PA3203	-0.380111	0.000977
PA3201	0.0174571	0.000977
PA3200	0.258177	0.000977
PA3199	-0.116928	0.000977
PA3197	0.227312	0.000977
glk	0.155639	0.000977
PA3191	-0.144753	0.000977
PA3190	-0.496293	0.000977
PA3189	-0.176188	0.000977
PA3188	-0.447137	0.000977
PA3187	-0.259128	0.000977
PA3185	-0.00501818	0.000977
rluB	0.214777	0.000977
PA3177	0.0144137	0.000977
PA3173	0.191701	0.000977
ubiG	0.0904589	0.000977
PA3170	-0.653601	0.000977
mtnA	0.127578	0.000977
serC	0.0895089	0.000977
pheA	-0.0324624	0.000977
hisC2	0.206545	0.000977
cmk	0.350297	0.000977
rpsA	0.0615348	0.000977
PA3157	-0.00387134	0.000357
wbpE	-0.0683609	0.000977
wbpG	-0.146602	0.000977
wbpJ	-0.47802	0.503091
wbpK	-0.262535	0.124824
wbpM	-0.171188	0.000977
PA3135	0.000795999	6.43e-05
PA3133	-0.393568	0.000977
PA3131
PA3130	0.165852	0.000977
dusC	0.582433	0.000977
PA3128	-0.12797	0.000977
ibpA	0.172915	0.000977
PA3124	-0.0940555	0.000977
PA3123	0.062924	0.000977
PA3122	7.48768e-05	6.43e-05
leuC	0.172054	0.000977
fimV	-0.00988559	0.000977
accD	0.172573	0.000977
folC	0.176839	0.000977
PA3110	0.216579	0.000977
PA3094	-0.183255	0.000977
PA3093	0.115713	0.000977
fadH1	-0.0644364	0.000977
PA3091	-0.121702	0.000977
nadK	-0.230691	0.000977
PA3087	-0.131992	0.000977
PA3086	-0.0237285	0.000977
PA3084	-0.0150565	0.000977
pepN	-0.0491659	0.000977
gbt	-0.347141	0.000977
PA3081	-0.0722658	0.000977
PA3079	-0.102612	0.000977
PA3078	-0.0269635	0.000977
PA3075	0.0140243	0.000977
PA3074	-0.299053	0.000977
PA3073	-0.0243984	0.000977
PA3072	-0.261305	0.000977
PA3071	-0.0737005	0.000977
PA3069	-0.874649	0.103535
gdhB	-0.138932	0.008966
PA3067	-0.213456	0.000977
PA3066	-0.0103186	0.000977
PA3056	-0.149338	0.000977
PA3055	-0.433668	0.000977
PA3054	-2.02763	0.000977
PA3053	0.0612819	0.000977
PA3052	-0.204373	0.000977
pyrD	-0.0441716	0.000977
rmf	0.411762	0.000977
rlmL	0.0202545	0.000977
PA3047	-0.145172	0.000977
PA3046	0.91266	0.426872
dgt2	-0.324135	0.000977
PA3042	-0.40229	0.054756
PA3041	-0.216247	0.000977
PA3040	-0.34729	0.000977
PA3038	0.114418	0.000977
PA3034	0.131241	0.000977
moaB2	0.360503	0.000977
moeA2	0.273951	0.000977
PA3027	0.37637	0.000977
PA3026	-0.176286	0.000977
PA3025	0.0525078	0.000977
PA3024	-0.18217	0.000977
PA3022	-0.520063	0.000977
PA0820	-1.4552	1.99842
PA3020	-0.0332092	0.000977
uup	0.000478497	6.43e-05
fadB	0.155258	0.000977
fadA	0.265229	0.000977
PA3012	0.211807	0.000977
topA	-0.094779	0.000977
psrA	-0.144192	0.000977
nagZ	0.253221	0.000977
PA3004	-0.479788	0.000977
mfd	-0.0179017	0.000977
PA3001	-0.059028	0.000977
aroP1	-0.0576647	0.000977
nqrA	0.105841	0.000977
nqrB	0.347155	0.000977
nqrC	0.154326	0.000977
nqrD	-0.0216558	0.000977
nqrF	0.060431	0.000977
PA2993	0.510155	0.168231
PA2990	-0.135644	0.000977
PA2989	0.115027	0.000977
PA2988	-0.0423681	0.000977
lolD	0.558736	0.020595
PA2986	0.0185848	0.000977
PA2983	0.0837177	0.000977
PA2982	0.0374119	0.000977
lpxK	0.0723262	0.000977
kdsB	0.0453655	0.000977
ptpA	0.309548	0.000977
murB	0.0127196	0.000977
rne	-0.0917943	0.000977
rluC	0.00415831	0.000977
PA2973	-0.062109	0.000977
PA2971	0.00428291	0.000212
rpmF	-0.0140658	0.000977
plsX	0.0179544	0.000977
pabC	0.021578	0.000977
mltG	-0.044661	0.000977
PA2958	-0.227924	0.000977
PA2957	0.0265812	0.000977
PA2955	0.204118	0.000977
PA2953	0.0336603	0.000977
etfB	0.11162	0.000977
etfA	0.146677	0.000977
fabV	0.0652415	0.000977
PA2946	0.462019	0.000977
cobW	0.0442471	0.000977
cobN	-0.015463	0.000977
PA2942	0.0128412	0.000977
PA2941	0.316452	0.000977
lap	-1.21803	0.670434
PA2927	-0.361546	0.000977
PA2921	-0.348937	0.000977
PA2920	-0.105708	0.000977
PA2918	0.152623	0.000977
PA2917	0.683752	0.277112
PA2915	-0.133847	0.000977
PA2913	0.159395	0.000977
PA2911	-0.0721986	0.000977
cobL	0.0198224	0.000977
PA2906	-0.194408	0.000977
cobH	0.0998315	0.000977
cobI	0.224543	0.000977
cobJ	0.0651796	0.000977
PA2901	0.180291	0.000977
PA2900	-0.0844669	0.000977
PA2897	-0.0333377	0.000977
PA2896	-1.07096	0.503091
PA2894	-0.707742	0.000977
atuH	-0.612196	0.000977
atuG	0.02548	0.000977
atuF	-0.178568	0.000977
atuD	-0.231452	0.000977
atuC	-0.357253	0.060401
atuB	0.0513592	0.000977
atuA	-0.615548	0.02568
atuR	0.298034	0.000977
PA2877	-0.0663977	0.000977
PA2875	0.429787	0.000977
PA2874	0.00454123	0.000592
tgpA	0.0537348	0.000977
PA2872	-0.301434	0.000977
PA2871	-0.0127692	0.000977
PA2870	0.482429	0.000977
PA2868	0.142149	0.000977
PA2867	0.148751	0.000977
PA2864	-0.262267	0.000977
greB	-0.127564	0.000977
PA2858	-0.10917	0.000977
PA2857	0.288287	0.000977
PA2854	0.0967811	0.000977
efp	0.080895	0.000977
ohr	0.329831	0.000977
PA2848	0.153679	0.000977
PA2844	-0.308585	0.000977
PA2843	0.00544621	0.000977
PA2841	0.211051	0.000977
deaD	0.159214	0.000977
PA2834	0.0454881	0.000977
PA2831	-0.150288	0.000977
htpX	-0.0869094	0.000977
PA2828	0.174515	0.000977
PA2826	0.0671189	0.000977
ospR	1.09494	0.000977
PA2824	0.0233561	0.000977
PA2823	0.103944	0.000977
PA2820	0.0537722	0.000977
PA2816	0.318367	0.000977
PA2815	-0.356662	0.151343
PA2812	-0.0748966	0.000977
PA2811	-0.145386	0.000977
copS	-0.467807	0.000977
copR	0.432654	0.000977
queF	0.700729	0.000977
PA2802	-0.0737171	0.000977
PA2798	0.334647	0.000977
PA2797	0.456394	0.000977
tal	0.0409861	0.000977
dusA	0.150716	0.000977
PA3331	-1.46515	1.57112
PA2790	-0.672592	0.245022
PA4321	-1.48718	1.44425
PA2788	0.0757951	0.000977
cpg2	-0.0577553	0.000977
mep72	-0.177791	0.000977
bamI	0.352453	0.000977
PA2778	-0.530522	0.089213
PA2777	-0.297191	0.000977
PA2776	0.2447	0.007335
tse4	-0.446635	0.000977
PA2770	-0.0176327	0.000977
PA2766	0.583779	0.008966
PA2765	0.0937812	0.000977
PA2764	0.137801	0.000977
PA2761	0.225006	0.000977
PA2451	-1.48963	1.69163
PA2758	0.198669	0.000977
PA2756	0.132257	0.000977
eco	-0.677681	0.775989
PA2754	0.165028	0.000977
PA2753	0.478743	0.000977
PA2751	-0.491668	0.000977
PA2750	0.23196	0.000977
map	-0.11618	0.000977
PA2747	0.784613	0.000977
thrS	0.0152164	0.000977
infC	0.0221648	0.000977
rpmI	-0.752676	0.000977
rplT	0.192488	0.000977
pheS	0.16507	0.000977
pheT	0.0575091	0.000977
PA2737	-0.0966988	0.000977
PA2735	-0.0374058	0.000977
PA2734	0.0324123	0.000977
PA2732	-0.24167	0.000977
PA2731	-0.146814	0.000977
PA2730	-0.111466	0.000977
PA2729	-1.33709	0.801559
PA3329	-1.50243	3.84436
PA0064	-1.50449	1.95464
PA1897	-1.56124	1.39299
PA2718	0.0488754	0.000977
PA2716	0.849225	0.15072
PA2710	0.329761	0.000977
cysK	0.0641915	0.000977
[truncated: 1,330 more rows]

## Sheet: Figure 2E
Figure 2E
	Pa wt			Pa ΔtssM1			Pa ΔgacA
Ab wt	7.24	6.76	5.47	5.39	4.63	4.46	3.27	4.5	2.3
Ab ΔtssM	7.93	7.5	7.51	7.65	7.51	7.74	8.02	7.92	7.87
Vc wt				5.76701	6.58681	5.8521	3.52204	3.31217	3.29885
Vc ΔtssM				5.82278	7.30103	6.26506	6.39203	7.84918	7.1015

## Sheet: Figure 2F
Figure 2F
	P. aeruginosa PAO1 ΔgacA
Ab wt	4.49581	5.66	5.42
Ab ΔtssM	7.92014	7.63	7.75
Ab Δtpe1	4.42631	5.42	5.56
Ab Δtae1	5.61638	5.89	5.86
Ab Δtse2	8.38021	5.59	5.66
Ab Δtle1	5.44035	5.45	5.33

## Sheet: Figure 2G
Figure 2G
	Pa ΔgacA
Vc wt	0.00015	0.000804	0.191	0.00218
Vc ΔtssM	1	1	1	1
Vc TseH-H64A	0.00633	0.00304	0.0165	0.001
Vc TseL-D425A	0.0205	0.0179	0.155	0.0545
Vc VasX-ΔA852-F867	0.00875	0.012	0.1	0.00855
Vc VgrG3-D842A	0.00195	0.00214	0.3	0.0164

## Sheet: Figure 3A
Figure 3A
	Pa ΔtssM1			Pa ΔtssM1 ΔmagD			Pa ΔtssM1 ΔmagD::magD
Vc wt	7.08	7.37	7.92	6.3	6.66	6.99	7.44	7.14	7.52
Vc ΔtssM	7.41	7.43	7.89	7.55	7.82	7.66	7.05	7.45	7.37

[truncated: 54 more sheets: Figure 3B, Figure 3C, Figure 3D, Figure 4A, Figure 4B, Figure 5A, Figure 5B, Figure 5C, Figure 6A, Figure 6B, Figure 6D, Figure 6E, Figure 7, Figure 8A, Figure 8B, Figure 8C, Figure 8D, Figure 8E, SuppFigure 1A, SuppFigure 1B …]
